# Supplementary material for: A Campylobacter integrative and conjugative element with a CRISPR-Cas9 system targeting competing plasmids: a history of plasmid warfare?
Source: Microb Genom. 2021 Nov 12;7(11):000729. doi: 10.1099/mgen.0.000729 (PMC8743540; doi:10.1099/mgen.0.000729)
Supplement: Supplementary material 2 [file mgen-7-0729-s002.xlsx]

## Sheet: Table S1, C. coli genomes
Table S1 (part 1). Overview of C. coli genomes used in this study
a) The position on the cgMLST tree used in Figures 3 and 4 is provided for ordering purposes
b) The Genbank or Campylobacter PubMLST accession numbers at which the genome assemblies are available
Other data shown are the metadata (source, MLST clonal complex, sequence type), and the presence/absence of the CJIE1-4 and CampyICE1 mobile elements and the pCC42, pTet and pVir plasmids (colors used match those in Figures 3 and 4).
cgMLST order a	Number	clonal_complex	PubMLST ID b	Accession number b	Name	ST	Clade	Source category	CJIE1	CJIE2	CJIE3	T6SS	CJIE4	ICE1	pCC42	pTet	pVir
1	C1032	0828	43939	FAXT01	Campylobacter coli EC3735	827	Clade 1a (ST-828)	Ruminant	noIE1	noIE2	noIE3	noT6	noIE4	noICE	no42	noTet	noVir
2	C1033	0828	43940	FAYA01	Campylobacter coli EC3525	827	Clade 1a (ST-828)	Ruminant	noIE1	noIE2	noIE3	noT6	noIE4	noICE	no42	noTet	noVir
3	C1040	0828	43947	FAYM01	Campylobacter coli EC5726	827	Clade 1a (ST-828)	Ruminant	noIE1	noIE2	noIE3	noT6	noIE4	ICE1	no42	noTet	noVir
4	C1041	0828	43948	FAXR01	Campylobacter coli EC3849	827	Clade 1a (ST-828)	Ruminant	noIE1	noIE2	noIE3	noT6	noIE4	noICE	no42	noTet	noVir
5	C1042	0828	43949	FAXQ01	Campylobacter coli EC4214	827	Clade 1a (ST-828)	Ruminant	noIE1	noIE2	noIE3	noT6	noIE4	noICE	no42	noTet	noVir
6	C1047	0828	43954	FAXV01	Campylobacter coli EC3474	827	Clade 1a (ST-828)	Ruminant	noIE1	noIE2	noIE3	noT6	noIE4	noICE	no42	noTet	noVir
7	C1055	0828	43962	FAZA01	Campylobacter coli EC3731	827	Clade 1a (ST-828)	Ruminant	noIE1	noIE2	noIE3	noT6	noIE4	ICE1	no42	noTet	noVir
8	C1063	0828	43970	FAZK01	Campylobacter coli EC3756	827	Clade 1a (ST-828)	Ruminant	noIE1	noIE2	noIE3	noT6	noIE4	noICE	no42	noTet	noVir
9	C1064	0828	43971	FAZB01	Campylobacter coli EC3529	827	Clade 1a (ST-828)	Ruminant	noIE1	noIE2	noIE3	noT6	noIE4	noICE	no42	noTet	noVir
10	C1065	0828	43972	FAZG01	Campylobacter coli EC3389	827	Clade 1a (ST-828)	Ruminant	noIE1	noIE2	noIE3	noT6	noIE4	noICE	no42	noTet	noVir
11	C1066	0828	43973	FAYT01	Campylobacter coli EC3748	827	Clade 1a (ST-828)	Ruminant	noIE1	noIE2	noIE3	noT6	noIE4	noICE	no42	noTet	noVir
12	C1072	0828	43979	FAZJ01	Campylobacter coli EC4194	827	Clade 1a (ST-828)	Ruminant	noIE1	noIE2	noIE3	noT6	noIE4	ICE1	no42	noTet	noVir
13	C1074	0828	43981	FAYS01	Campylobacter coli EC3338	827	Clade 1a (ST-828)	Ruminant	noIE1	noIE2	noIE3	noT6	noIE4	noICE	no42	noTet	noVir
14	C1079	0828	43986	FAZP01	Campylobacter coli EC3956	827	Clade 1a (ST-828)	Ruminant	noIE1	noIE2	noIE3	noT6	noIE4	noICE	no42	noTet	noVir
15	C1081	0828	43988	FAZQ01	Campylobacter coli EC3727	827	Clade 1a (ST-828)	Ruminant	noIE1	noIE2	noIE3	noT6	noIE4	noICE	no42	noTet	noVir
16	C1082	0828	43989	FAZR01	Campylobacter coli EC3619	827	Clade 1a (ST-828)	Ruminant	noIE1	noIE2	noIE3	noT6	noIE4	noICE	no42	noTet	noVir
17	C1087	0828	43994	FAZZ01	Campylobacter coli EC3879	827	Clade 1a (ST-828)	Ruminant	noIE1	noIE2	noIE3	noT6	noIE4	ICE1	no42	noTet	noVir
18	C1088	0828	43995	FAZT01	Campylobacter coli EC3370	827	Clade 1a (ST-828)	Ruminant	noIE1	noIE2	noIE3	noT6	noIE4	noICE	no42	noTet	noVir
19	C1090	0828	43997	FBAH01	Campylobacter coli EC3693	827	Clade 1a (ST-828)	Ruminant	noIE1	noIE2	noIE3	noT6	noIE4	noICE	no42	noTet	noVir
20	C1095	0828	44002	FBAJ01	Campylobacter coli EC3774	827	Clade 1a (ST-828)	Ruminant	noIE1	noIE2	noIE3	noT6	noIE4	noICE	no42	noTet	noVir
21	C1096	0828	44003	FBAB01	Campylobacter coli EC3400	827	Clade 1a (ST-828)	Ruminant	noIE1	noIE2	noIE3	noT6	noIE4	noICE	no42	noTet	noVir
22	C1097	0828	44004	FBAO01	Campylobacter coli EC4730	827	Clade 1a (ST-828)	Ruminant	noIE1	noIE2	noIE3	noT6	noIE4	noICE	no42	noTet	noVir
23	C1098	0828	44005	FBAC01	Campylobacter coli EC3326	827	Clade 1a (ST-828)	Ruminant	noIE1	noIE2	noIE3	noT6	noIE4	noICE	no42	noTet	noVir
24	C1103	0828	44010	FBAQ01	Campylobacter coli EC3631	827	Clade 1a (ST-828)	Ruminant	noIE1	noIE2	noIE3	noT6	noIE4	noICE	no42	noTet	noVir
25	C1104	0828	44011	FBAE01	Campylobacter coli EC3533	827	Clade 1a (ST-828)	Ruminant	noIE1	noIE2	noIE3	noT6	noIE4	noICE	no42	noTet	noVir
26	C1105	0828	44012	FBAD01	Campylobacter coli EC3782	827	Clade 1a (ST-828)	Ruminant	noIE1	noIE2	noIE3	noT6	noIE4	noICE	no42	noTet	noVir
27	C1106	0828	44013	FBAV01	Campylobacter coli EC3725	827	Clade 1a (ST-828)	Ruminant	noIE1	noIE2	noIE3	noT6	noIE4	noICE	no42	noTet	noVir
28	C1112	0828	44019	FBAR01	Campylobacter coli EC3575	827	Clade 1a (ST-828)	Ruminant	noIE1	noIE2	noIE3	noT6	noIE4	noICE	no42	noTet	noVir
29	C1114	0828	44021	FBAN01	Campylobacter coli EC3521	827	Clade 1a (ST-828)	Ruminant	noIE1	noIE2	noIE3	noT6	noIE4	noICE	no42	noTet	noVir
30	C1117	0828	44024	FBBA01	Campylobacter coli EC3537	827	Clade 1a (ST-828)	Ruminant	noIE1	noIE2	noIE3	noT6	noIE4	noICE	no42	noTet	noVir
31	C1118	0828	44025	FBBE01	Campylobacter coli EC3444	827	Clade 1a (ST-828)	Ruminant	noIE1	noIE2	noIE3	noT6	noIE4	noICE	no42	noTet	noVir
32	C1123	0828	44030	FBBG01	Campylobacter coli EC5240a	827	Clade 1a (ST-828)	Ruminant	noIE1	noIE2	noIE3	noT6	noIE4	noICE	no42	noTet	noVir
33	C1125	0828	44032	FBBK01	Campylobacter coli EC3940	827	Clade 1a (ST-828)	Ruminant	noIE1	noIE2	noIE3	noT6	noIE4	noICE	no42	noTet	noVir
34	C1127	0828	44034	FBBD01	Campylobacter coli EC3348	827	Clade 1a (ST-828)	Ruminant	noIE1	noIE2	noIE3	noT6	noIE4	noICE	no42	noTet	noVir
35	C1128	0828	44035	FBBL01	Campylobacter coli EC3505	827	Clade 1a (ST-828)	Ruminant	noIE1	noIE2	noIE3	noT6	noIE4	noICE	no42	noTet	noVir
36	C1129	0828	44036	FBBM01	Campylobacter coli EC6168	827	Clade 1a (ST-828)	Ruminant	noIE1	noIE2	noIE3	noT6	noIE4	noICE	no42	noTet	noVir
37	C1134	0828	44041	FBBT01	Campylobacter coli EC6203	827	Clade 1a (ST-828)	Ruminant	noIE1	noIE2	noIE3	noT6	noIE4	ICE1	no42	noTet	noVir
38	C1135	0828	44042	FBBR01	Campylobacter coli EC5679	827	Clade 1a (ST-828)	Ruminant	noIE1	noIE2	noIE3	noT6	noIE4	ICE1	no42	noTet	noVir
39	C1140	0828	44047	FBBY01	Campylobacter coli EC5923	827	Clade 1a (ST-828)	Ruminant	noIE1	noIE2	noIE3	noT6	noIE4	ICE1	no42	noTet	noVir
40	C1141	0828	44048	FBCE01	Campylobacter coli EC6124	827	Clade 1a (ST-828)	Ruminant	noIE1	noIE2	noIE3	noT6	noIE4	ICE1	no42	noTet	noVir
41	C1145	0828	44052	FBBZ01	Campylobacter coli EC5531	827	Clade 1a (ST-828)	Ruminant	noIE1	noIE2	noIE3	noT6	noIE4	noICE	no42	noTet	noVir
42	C1149	0828	44056	FBCH01	Campylobacter coli EC4462	827	Clade 1a (ST-828)	Ruminant	noIE1	noIE2	noIE3	noT6	noIE4	noICE	no42	noTet	noVir
43	C1150	0828	44057	FBCQ01	Campylobacter coli EC3397	827	Clade 1a (ST-828)	Ruminant	noIE1	noIE2	noIE3	noT6	noIE4	noICE	no42	noTet	noVir
44	C1152	0828	44059	FBCI01	Campylobacter coli EC4356	827	Clade 1a (ST-828)	Ruminant	noIE1	noIE2	noIE3	noT6	noIE4	noICE	no42	noTet	noVir
45	C1153	0828	44060	FBCK01	Campylobacter coli EC4287	827	Clade 1a (ST-828)	Ruminant	noIE1	noIE2	noIE3	noT6	noIE4	noICE	no42	noTet	noVir
46	C1155	0828	44062	FBCJ01	Campylobacter coli EC4473	827	Clade 1a (ST-828)	Ruminant	noIE1	noIE2	noIE3	noT6	noIE4	noICE	no42	noTet	noVir
47	C1158	0828	44065	FBCL01	Campylobacter coli EC3611	827	Clade 1a (ST-828)	Ruminant	noIE1	noIE2	noIE3	noT6	noIE4	noICE	no42	noTet	noVir
48	C1160	0828	44067	FBCO01	Campylobacter coli EC5520	827	Clade 1a (ST-828)	Ruminant	noIE1	noIE2	noIE3	noT6	noIE4	noICE	no42	noTet	noVir
49	C1165	0828	44072	FBCY01	Campylobacter coli EC4675	827	Clade 1a (ST-828)	Ruminant	noIE1	noIE2	noIE3	noT6	noIE4	noICE	no42	noTet	noVir
50	C1167	0828	44074	FBCU01	Campylobacter coli EC4383	827	Clade 1a (ST-828)	Ruminant	noIE1	noIE2	noIE3	noT6	noIE4	noICE	no42	noTet	noVir
51	C1168	0828	44075	FBDB01	Campylobacter coli EC4690	827	Clade 1a (ST-828)	Ruminant	noIE1	noIE2	noIE3	noT6	noIE4	ICE1	no42	noTet	noVir
52	C1169	0828	44076	FBCZ01	Campylobacter coli EC3705	827	Clade 1a (ST-828)	Ruminant	noIE1	noIE2	noIE3	noT6	noIE4	noICE	no42	noTet	noVir
53	C1170	0828	44077	FBDD01	Campylobacter coli EC4530	827	Clade 1a (ST-828)	Ruminant	noIE1	noIE2	noIE3	noT6	noIE4	noICE	no42	noTet	noVir
54	C1171	0828	44078	FBDA01	Campylobacter coli EC4722	827	Clade 1a (ST-828)	Ruminant	noIE1	noIE2	noIE3	noT6	noIE4	ICE1	no42	noTet	noVir
55	C1173	0828	44080	FBDC01	Campylobacter coli EC3623	827	Clade 1a (ST-828)	Ruminant	noIE1	noIE2	noIE3	noT6	noIE4	noICE	no42	noTet	noVir
56	C1174	0828	44081	FBDE01	Campylobacter coli EC4277	827	Clade 1a (ST-828)	Ruminant	noIE1	noIE2	noIE3	noT6	noIE4	noICE	no42	noTet	noVir
57	C1175	0828	44082	FBDG01	Campylobacter coli EC4768	827	Clade 1a (ST-828)	Ruminant	noIE1	noIE2	noIE3	noT6	noIE4	noICE	no42	noTet	noVir
58	C1176	0828	44083	FBDH01	Campylobacter coli EC4593	827	Clade 1a (ST-828)	Ruminant	noIE1	noIE2	noIE3	noT6	noIE4	ICE1	no42	noTet	noVir
59	C1177	0828	44084	FBDI01	Campylobacter coli EC5240b	827	Clade 1a (ST-828)	Ruminant	noIE1	noIE2	noIE3	noT6	noIE4	noICE	no42	noTet	noVir
60	C1182	0828	44089	FBDN01	Campylobacter coli EC3689	827	Clade 1a (ST-828)	Ruminant	noIE1	noIE2	noIE3	noT6	noIE4	noICE	no42	noTet	noVir
61	C1183	0828	44090	FBDO01	Campylobacter coli EC5183	827	Clade 1a (ST-828)	Ruminant	noIE1	noIE2	noIE3	noT6	noIE4	ICE1	no42	noTet	noVir
62	C1221	0828	44128	FBFA01	Campylobacter coli EC4835	827	Clade 1a (ST-828)	Ruminant	noIE1	noIE2	noIE3	noT6	noIE4	noICE	no42	noTet	noVir
63	C1225	0828	44132	FBFE01	Campylobacter coli EC6049	827	Clade 1a (ST-828)	Ruminant	noIE1	noIE2	noIE3	noT6	noIE4	noICE	no42	noTet	noVir
64	C1226	0828	44133	FBFF01	Campylobacter coli EC4238	827	Clade 1a (ST-828)	Ruminant	noIE1	noIE2	noIE3	noT6	noIE4	noICE	no42	noTet	noVir
65	C1231	0828	44138	FBFK01	Campylobacter coli EC4956	827	Clade 1a (ST-828)	Ruminant	noIE1	noIE2	noIE3	noT6	noIE4	noICE	no42	noTet	noVir
66	C1234	0828	44141	FBFN01	Campylobacter coli EC5693	827	Clade 1a (ST-828)	Ruminant	noIE1	noIE2	noIE3	noT6	noIE4	ICE1	no42	noTet	noVir
67	C1259	0828	44168	FBGF01	Campylobacter coli EC3146	827	Clade 1a (ST-828)	Ruminant	noIE1	noIE2	noIE3	noT6	noIE4	noICE	no42	noTet	noVir
68	C1269	0828	44178	FBGU01	Campylobacter coli EC3373	827	Clade 1a (ST-828)	Ruminant	noIE1	noIE2	noIE3	noT6	noIE4	noICE	no42	noTet	noVir
69	C1275	0828	44184	FBGZ01	Campylobacter coli EC3365	827	Clade 1a (ST-828)	Ruminant	noIE1	noIE2	noIE3	noT6	noIE4	noICE	no42	noTet	noVir
70	C1277	0828	44186	FBHC01	Campylobacter coli EC3390	827	Clade 1a (ST-828)	Ruminant	noIE1	noIE2	noIE3	noT6	noIE4	noICE	no42	noTet	noVir
71	C1283	0828	44192	FBHI01	Campylobacter coli EC3511	827	Clade 1a (ST-828)	Ruminant	noIE1	noIE2	noIE3	noT6	noIE4	ICE1	no42	noTet	noVir
72	C1284	0828	44193	FBHJ01	Campylobacter coli EC3478	827	Clade 1a (ST-828)	Ruminant	noIE1	noIE2	noIE3	noT6	noIE4	noICE	no42	noTet	noVir
73	C1289	0828	44199	FBHP01	Campylobacter coli EC3490	827	Clade 1a (ST-828)	Ruminant	noIE1	noIE2	noIE3	noT6	noIE4	noICE	no42	noTet	noVir
74	C1302	0828	44214	FBIC01	Campylobacter coli EC3361	827	Clade 1a (ST-828)	Ruminant	noIE1	noIE2	noIE3	noT6	noIE4	noICE	no42	noTet	noVir
75	C1309	0828	44222	FBIN01	Campylobacter coli EC3381	827	Clade 1a (ST-828)	Ruminant	noIE1	noIE2	noIE3	noT6	noIE4	noICE	no42	noTet	noVir
76	C1315	0828	44229	FBIS01	Campylobacter coli EC3385	827	Clade 1a (ST-828)	Ruminant	noIE1	noIE2	noIE3	noT6	noIE4	noICE	no42	noTet	noVir
77	C1323	0828	44238	FBJC01	Campylobacter coli EC3356	827	Clade 1a (ST-828)	Ruminant	noIE1	noIE2	noIE3	noT6	noIE4	noICE	no42	noTet	noVir
78	C1330	0828	44245	FBJK01	Campylobacter coli EC3344	827	Clade 1a (ST-828)	Ruminant	noIE1	noIE2	noIE3	noT6	noIE4	noICE	no42	noTet	noVir
79	C1331	0828	44246	FBJJ01	Campylobacter coli EC3466	827	Clade 1a (ST-828)	Ruminant	noIE1	noIE2	noIE3	noT6	noIE4	noICE	no42	noTet	noVir
80	C1332	0828	44247	FBJM01	Campylobacter coli EC3298	827	Clade 1a (ST-828)	Ruminant	noIE1	noIE2	noIE3	noT6	noIE4	noICE	no42	noTet	noVir
81	C1336	0828	44252	FBJQ01	Campylobacter coli EC3322	827	Clade 1a (ST-828)	Ruminant	noIE1	noIE2	noIE3	noT6	noIE4	ICE1	no42	noTet	noVir
82	C1411	0828	44328	FBMM01	Campylobacter coli EC3444	827	Clade 1a (ST-828)	Ruminant	noIE1	noIE2	noIE3	noT6	noIE4	noICE	no42	noTet	noVir
83	C1161	0828	44068	FBCW01	Campylobacter coli EC4242	827	Clade 1a (ST-828)	Ruminant	noIE1	noIE2	noIE3	noT6	noIE4	noICE	no42	noTet	noVir
84	C1124	0828	44031	FBAY01	Campylobacter coli EC4393	827	Clade 1a (ST-828)	Ruminant	noIE1	noIE2	noIE3	noT6	noIE4	noICE	no42	noTet	noVir
85	C1138	0828	44045	FBBV01	Campylobacter coli EC5604	827	Clade 1a (ST-828)	Ruminant	noIE1	noIE2	noIE3	noT6	noIE4	noICE	no42	noTet	noVir
86	C1220	0828	44127	FBEY01	Campylobacter coli EC5806	827	Clade 1a (ST-828)	Ruminant	noIE1	noIE2	noIE3	noT6	noIE4	noICE	no42	noTet	noVir
87	C1164	0828	44071	FBCV01	Campylobacter coli EC6173	827	Clade 1a (ST-828)	Ruminant	noIE1	noIE2	noIE3	noT6	noIE4	ICE1	no42	noTet	noVir
88	C1219	0828	44126	FBEZ01	Campylobacter coli EC4098	827	Clade 1a (ST-828)	Ruminant	noIE1	noIE2	noIE3	noT6	noIE4	ICE1	no42	noTet	noVir
89	C1218	0828	44125	FBEV01	Campylobacter coli EC4297	827	Clade 1a (ST-828)	Ruminant	noIE1	noIE2	noIE3	noT6	noIE4	noICE	no42	noTet	noVir
90	C1131	0828	44038	FBBP01	Campylobacter coli EC5841	827	Clade 1a (ST-828)	Ruminant	noIE1	noIE2	noIE3	noT6	noIE4	ICE1	no42	noTet	noVir
91	C1130	0828	44037	FBBN01	Campylobacter coli EC6158	827	Clade 1a (ST-828)	Ruminant	noIE1	noIE2	noIE3	noT6	noIE4	ICE1	no42	noTet	noVir
92	C1178	0828	44085	FBDJ01	Campylobacter coli EC4978	827	Clade 1a (ST-828)	Ruminant	noIE1	noIE2	noIE3	noT6	noIE4	ICE1	no42	noTet	noVir
93	C1148	0828	44055	FBCF01	Campylobacter coli EC5905	827	Clade 1a (ST-828)	Ruminant	noIE1	noIE2	noIE3	noT6	noIE4	ICE1	no42	noTet	noVir
94	C1034	0828	43941	FAYJ01	Campylobacter coli EC3615	827	Clade 1a (ST-828)	Ruminant	noIE1	noIE2	noIE3	noT6	noIE4	ICE1	no42	noTet	noVir
95	C1058	0828	43965	FAYZ01	Campylobacter coli EC3607	827	Clade 1a (ST-828)	Ruminant	noIE1	noIE2	noIE3	noT6	noIE4	noICE	no42	noTet	noVir
96	C1121	0828	44028	FBAZ01	Campylobacter coli EC4448	827	Clade 1a (ST-828)	Ruminant	noIE1	noIE2	noIE3	noT6	noIE4	noICE	no42	noTet	noVir
97	C1126	0828	44033	FBBH01	Campylobacter coli EC3786	827	Clade 1a (ST-828)	Ruminant	noIE1	noIE2	noIE3	noT6	noIE4	noICE	no42	noTet	noVir
98	C1223	0828	44130	FBFC01	Campylobacter coli EC5983	827	Clade 1a (ST-828)	Ruminant	noIE1	noIE2	noIE3	noT6	noIE4	ICE1	no42	noTet	noVir
99	C1113	0828	44020	FBAX01	Campylobacter coli EC4951	827	Clade 1a (ST-828)	Ruminant	noIE1	noIE2	noIE3	noT6	noIE4	noICE	no42	noTet	noVir
100	C1224	0828	44131	FBFD01	Campylobacter coli EC4808	827	Clade 1a (ST-828)	Ruminant	noIE1	noIE2	noIE3	noT6	noIE4	noICE	no42	noTet	noVir
101	C1122	0828	44029	FBBF01	Campylobacter coli EC6016	827	Clade 1a (ST-828)	Ruminant	noIE1	noIE2	noIE3	noT6	noIE4	ICE1	no42	noTet	noVir
102	C1179	0828	44086	FBDL01	Campylobacter coli EC5992	827	Clade 1a (ST-828)	Ruminant	noIE1	noIE2	noIE3	noT6	noIE4	ICE1	no42	noTet	noVir
103	C1322	0828	44237	FBJB01	Campylobacter coli EC3160	827	Clade 1a (ST-828)	Ruminant	noIE1	noIE2	noIE3	noT6	noIE4	noICE	no42	noTet	noVir
104	C1217	0828	44124	FBEO01	Campylobacter coli EC5899	827	Clade 1a (ST-828)	Ruminant	noIE1	noIE2	noIE3	noT6	noIE4	ICE1	no42	noTet	noVir
105	C1232	0828	44139	FBFL01	Campylobacter coli EC5072	827	Clade 1a (ST-828)	Ruminant	noIE1	noIE2	noIE3	noT6	noIE4	noICE	no42	noTet	noVir
106	C1146	0828	44053	FBBW01	Campylobacter coli EC5246a	827	Clade 1a (ST-828)	Ruminant	noIE1	noIE2	noIE3	noT6	noIE4	noICE	no42	noTet	noVir
107	C1181	0828	44088	FBDM01	Campylobacter coli EC5246b	827	Clade 1a (ST-828)	Ruminant	noIE1	noIE2	noIE3	noT6	noIE4	noICE	no42	noTet	noVir
108	C1230	0828	44137	FBFJ01	Campylobacter coli EC5338	827	Clade 1a (ST-828)	Ruminant	noIE1	noIE2	noIE3	noT6	noIE4	noICE	no42	noTet	noVir
109	C1222	0828	44129	FBFB01	Campylobacter coli EC4267	827	Clade 1a (ST-828)	Ruminant	noIE1	noIE2	noIE3	noT6	noIE4	noICE	no42	noTet	noVir
110	C1143	0828	44050	FBCA01	Campylobacter coli EC6047	827	Clade 1a (ST-828)	Ruminant	noIE1	noIE2	noIE3	noT6	noIE4	noICE	no42	noTet	noVir
111	C1163	0828	44070	FBCR01	Campylobacter coli EC4946	827	Clade 1a (ST-828)	Ruminant	noIE1	noIE2	noIE3	noT6	noIE4	noICE	no42	noTet	noVir
112	C1267	0828	44176	FBGS01	Campylobacter coli EC3498	827	Clade 1a (ST-828)	Ruminant	noIE1	noIE2	noIE3	noT6	noIE4	noICE	no42	noTet	noVir
113	C1133	0828	44040	FBBO01	Campylobacter coli EC5259	827	Clade 1a (ST-828)	Ruminant	noIE1	noIE2	noIE3	noT6	noIE4	noICE	no42	noTet	noVir
114	C1142	0828	44049	FBCD01	Campylobacter coli EC4709	827	Clade 1a (ST-828)	Ruminant	noIE1	noIE2	noIE3	noT6	noIE4	ICE1	no42	noTet	noVir
115	C1139	0828	44046	FBBX01	Campylobacter coli EC5850	827	Clade 1a (ST-828)	Ruminant	noIE1	noIE2	noIE3	noT6	noIE4	ICE1	no42	noTet	noVir
116	C1147	0828	44054	FBCC01	Campylobacter coli EC6304	827	Clade 1a (ST-828)	Ruminant	noIE1	noIE2	noIE3	noT6	noIE4	ICE1	no42	noTet	noVir
117	C1227	0828	44134	FBFG01	Campylobacter coli EC5721	827	Clade 1a (ST-828)	Ruminant	noIE1	noIE2	noIE3	noT6	noIE4	ICE1	no42	noTet	noVir
118	C1180	0828	44087	FBDK01	Campylobacter coli EC4685	827	Clade 1a (ST-828)	Ruminant	noIE1	noIE2	noIE3	noT6	noIE4	noICE	no42	noTet	noVir
119	C1049	0828	43956	FAYH01	Campylobacter coli EC3501	827	Clade 1a (ST-828)	Ruminant	noIE1	noIE2	noIE3	noT6	noIE4	noICE	no42	noTet	noVir
120	C1050	0828	43957	FAYI01	Campylobacter coli EC5479	827	Clade 1a (ST-828)	Ruminant	noIE1	noIE2	noIE3	noT6	noIE4	noICE	no42	noTet	noVir
121	C1073	0828	43980	FAYQ01	Campylobacter coli EC3369	827	Clade 1a (ST-828)	Ruminant	noIE1	noIE2	noIE3	noT6	noIE4	noICE	no42	noTet	noVir
122	C1089	0828	43996	FBAA01	Campylobacter coli EC3627	827	Clade 1a (ST-828)	Ruminant	noIE1	noIE2	noIE3	noT6	noIE4	noICE	no42	noTet	noVir
123	C1111	0828	44018	FBAU01	Campylobacter coli EC3713	827	Clade 1a (ST-828)	Ruminant	noIE1	noIE2	noIE3	noT6	noIE4	ICE1	no42	noTet	noVir
124	C1154	0828	44061	FBCM01	Campylobacter coli EC4258	827	Clade 1a (ST-828)	Ruminant	noIE1	noIE2	noIE3	noT6	noIE4	ICE1	no42	noTet	noVir
125	C1166	0828	44073	FBCX01	Campylobacter coli EC3928	827	Clade 1a (ST-828)	Ruminant	noIE1	noIE2	noIE3	noT6	noIE4	ICE1	no42	noTet	noVir
126	C1184	0828	44091	FBDR01	Campylobacter coli EC4102	827	Clade 1a (ST-828)	Ruminant	noIE1	noIE2	noIE3	noT6	noIE4	ICE1	no42	noTet	noVir
127	C1185	0828	44092	FBDP01	Campylobacter coli EC3721	827	Clade 1a (ST-828)	Ruminant	noIE1	noIE2	noIE3	noT6	noIE4	noICE	no42	noTet	noVir
128	C1228	0828	44135	FBFH01	Campylobacter coli EC4910	827	Clade 1a (ST-828)	Ruminant	noIE1	noIE2	noIE3	noT6	noIE4	noICE	no42	noTet	noVir
129	C1233	0828	44140	FBFM01	Campylobacter coli EC6122	827	Clade 1a (ST-828)	Ruminant	noIE1	noIE2	noIE3	noT6	noIE4	noICE	no42	noTet	noVir
130	C1324	0828	44239	FBJD01	Campylobacter coli EC3357	827	Clade 1a (ST-828)	Ruminant	noIE1	noIE2	noIE3	noT6	noIE4	noICE	no42	noTet	noVir
131	C1162	0828	44069	FBCS01	Campylobacter coli EC4250	827	Clade 1a (ST-828)	Ruminant	noIE1	noIE2	noIE3	noT6	noIE4	noICE	no42	noTet	noVir
132	C1159	0828	44066	FBCN01	Campylobacter coli EC5947	827	Clade 1a (ST-828)	Ruminant	noIE1	noIE2	noIE3	noT6	noIE4	ICE1	no42	noTet	noVir
133	C1172	0828	44079	FBDF01	Campylobacter coli EC6299	827	Clade 1a (ST-828)	Ruminant	noIE1	noIE2	noIE3	noT6	noIE4	ICE1	no42	noTet	noVir
134	C1080	0828	43987	FAZU01	Campylobacter coli EC3875	827	Clade 1a (ST-828)	Ruminant	noIE1	noIE2	noIE3	noT6	noIE4	noICE	no42	noTet	noVir
135	C1144	0828	44051	FBCB01	Campylobacter coli EC4868	827	Clade 1a (ST-828)	Ruminant	noIE1	noIE2	noIE3	noT6	noIE4	noICE	no42	noTet	noVir
136	C0195	0828	22728	N/A	Campylobacter coli OXC7238	827	Clade 1a (ST-828)	Human	noIE1	noIE2	noIE3	noT6	noIE4	noICE	no42	noTet	noVir
137	C0936	0828	30999	N/A	Campylobacter coli OXC9232	827	Clade 1a (ST-828)	Human	noIE1	noIE2	noIE3	noT6	noIE4	noICE	no42	noTet	noVir
138	C1190	none	44097	FBDX01	Campylobacter coli SS-2284	N/A	Clade 1a (ST-828)	Poultry	CJIE1	noIE2	noIE3	noT6	noIE4	noICE	pCC42	pTet	noVir
139	C0131	0828	21107	N/A	Campylobacter coli OXC6933	827	Clade 1a (ST-828)	Human	noIE1	noIE2	noIE3	noT6	noIE4	noICE	no42	noTet	noVir
140	C0425	0828	28649	N/A	Campylobacter coli OXC8458	827	Clade 1a (ST-828)	Human	noIE1	noIE2	noIE3	noT6	noIE4	noICE	no42	noTet	noVir
141	C0982	0828	32799	N/A	Campylobacter coli OXC9743	827	Clade 1a (ST-828)	Human	noIE1	noIE2	noIE3	noT6	noIE4	noICE	no42	noTet	noVir
142	C1350	0828	44266	FBKG01	Campylobacter coli p474A	827	Clade 1a (ST-828)	Environmental	CJIE1	noIE2	noIE3	noT6	noIE4	noICE	no42	noTet	noVir
143	C1364	0828	44280	FBKR01	Campylobacter coli p546D	827	Clade 1a (ST-828)	Environmental	CJIE1	noIE2	noIE3	noT6	noIE4	noICE	no42	noTet	noVir
144	C1369	0828	44285	FBKW01	Campylobacter coli p474B	827	Clade 1a (ST-828)	Environmental	CJIE1	noIE2	noIE3	noT6	noIE4	noICE	no42	noTet	noVir
145	C1354	0828	44270	FBKH01	Campylobacter coli p635A	827	Clade 1a (ST-828)	Environmental	CJIE1	noIE2	noIE3	noT6	noIE4	noICE	no42	noTet	noVir
146	C1341	0828	44257	FBJX01	Campylobacter coli p546B	827	Clade 1a (ST-828)	Environmental	CJIE1	noIE2	noIE3	noT6	noIE4	noICE	no42	noTet	noVir
147	C1351	0828	44267	FBKF01	Campylobacter coli p474C	827	Clade 1a (ST-828)	Environmental	CJIE1	noIE2	noIE3	noT6	noIE4	noICE	no42	noTet	noVir
148	C1495	0828	44412	FBPU01	Campylobacter coli P635B	827	Clade 1a (ST-828)	Environmental	CJIE1	noIE2	noIE3	noT6	noIE4	noICE	no42	noTet	noVir
149	C1344	0828	44260	FBKB01	Campylobacter coli p635D	827	Clade 1a (ST-828)	Environmental	CJIE1	noIE2	noIE3	noT6	noIE4	noICE	no42	noTet	noVir
150	C1383	0828	44299	FBLL01	Campylobacter coli p546C	827	Clade 1a (ST-828)	Environmental	CJIE1	noIE2	noIE3	noT6	noIE4	noICE	no42	noTet	noVir
151	C1424	0828	44341	FBNB01	Campylobacter coli p474D	827	Clade 1a (ST-828)	Environmental	CJIE1	noIE2	noIE3	noT6	noIE4	noICE	no42	noTet	noVir
152	C1423	0828	44340	FBNA01	Campylobacter coli p546A	827	Clade 1a (ST-828)	Environmental	CJIE1	noIE2	noIE3	noT6	noIE4	noICE	no42	noTet	noVir
153	C0856	0828	47909	N/A	Campylobacter coli NWC327	827	Clade 1a (ST-828)	Human	noIE1	noIE2	noIE3	noT6	noIE4	noICE	no42	noTet	noVir
154	C0835	0828	43835	N/A	Campylobacter coli NWC100	827	Clade 1a (ST-828)	Human	CJIE1	noIE2	noIE3	noT6	noIE4	noICE	pCC42	noTet	noVir
155	C0912	0828	30723	N/A	Campylobacter coli OXC9044	827	Clade 1a (ST-828)	Human	CJIE1	noIE2	noIE3	noT6	noIE4	noICE	no42	noTet	noVir
156	C0968	0828	31365	N/A	Campylobacter coli OXC9546	827	Clade 1a (ST-828)	Human	noIE1	noIE2	noIE3	noT6	noIE4	noICE	no42	noTet	noVir
157	C0402	0828	27922	N/A	Campylobacter coli OXC8219	827	Clade 1a (ST-828)	Human	noIE1	noIE2	noIE3	noT6	noIE4	noICE	no42	noTet	noVir
158	C0345	0828	25531	N/A	Campylobacter coli OXC8105	827	Clade 1a (ST-828)	Human	noIE1	noIE2	noIE3	noT6	noIE4	noICE	no42	noTet	noVir
159	C0346	0828	25540	N/A	Campylobacter coli OXC8122	827	Clade 1a (ST-828)	Human	noIE1	noIE2	noIE3	noT6	noIE4	noICE	no42	noTet	noVir
160	C1489	0828	44406	FBPN01	Campylobacter coli H102680185	827	Clade 1a (ST-828)	Poultry	noIE1	noIE2	noIE3	noT6	noIE4	noICE	no42	noTet	noVir
161	C0292	0828	24659	N/A	Campylobacter coli OXC4968	5164	Clade 1a (ST-828)	Human	noIE1	noIE2	noIE3	noT6	noIE4	noICE	no42	noTet	noVir
162	C0464	0828	30442	N/A	Campylobacter coli OXC8751	827	Clade 1a (ST-828)	Human	noIE1	noIE2	noIE3	noT6	noIE4	noICE	no42	noTet	noVir
163	C0467	0828	30453	N/A	Campylobacter coli OXC8763	827	Clade 1a (ST-828)	Human	noIE1	noIE2	noIE3	noT6	noIE4	noICE	no42	noTet	noVir
164	C0263	0828	24326	N/A	Campylobacter coli ARI-1231-R	827	Clade 1a (ST-828)	NoSource	noIE1	noIE2	noIE3	noT6	noIE4	noICE	no42	noTet	noVir
165	C0850	0828	47714	N/A	Campylobacter coli NWC255	827	Clade 1a (ST-828)	Human	noIE1	noIE2	noIE3	noT6	noIE4	noICE	no42	noTet	noVir
166	C0960	0828	31238	N/A	Campylobacter coli OXC9419	827	Clade 1a (ST-828)	Human	CJIE1	noIE2	noIE3	noT6	noIE4	noICE	no42	noTet	noVir
167	C0999	0828	34432	N/A	Campylobacter coli OXC9900	827	Clade 1a (ST-828)	Human	noIE1	noIE2	noIE3	noT6	noIE4	noICE	no42	noTet	noVir
168	C0303	0828	24938	N/A	Campylobacter coli OXC7687	827	Clade 1a (ST-828)	Human	noIE1	noIE2	noIE3	noT6	noIE4	noICE	no42	noTet	noVir
169	C0305	0828	24949	N/A	Campylobacter coli OXC7701	827	Clade 1a (ST-828)	Human	noIE1	noIE2	noIE3	noT6	noIE4	noICE	no42	noTet	noVir
170	C0338	0828	25465	N/A	Campylobacter coli OXC7685	827	Clade 1a (ST-828)	Human	noIE1	noIE2	noIE3	noT6	noIE4	noICE	no42	noTet	noVir
171	C0314	0828	25008	N/A	Campylobacter coli OXC7873	827	Clade 1a (ST-828)	Human	noIE1	noIE2	noIE3	noT6	noIE4	noICE	no42	noTet	noVir
172	C0116	0828	18242	N/A	Campylobacter coli OXC6685	827	Clade 1a (ST-828)	Human	noIE1	noIE2	noIE3	noT6	noIE4	noICE	no42	noTet	noVir
173	C0752	0828	47524	N/A	Campylobacter coli ACP745	827	Clade 1a (ST-828)	Poultry	noIE1	noIE2	noIE3	noT6	noIE4	ICE1	pCC42	pTet	noVir
174	C1328	0828	44243	FBJG01	Campylobacter coli H140660843	827	Clade 1a (ST-828)	Human	noIE1	noIE2	noIE3	noT6	noIE4	noICE	pCC42	noTet	noVir
175	C0354	0828	25587	N/A	Campylobacter coli OXC8020	827	Clade 1a (ST-828)	Human	noIE1	noIE2	noIE3	noT6	noIE4	noICE	no42	noTet	noVir
176	C0340	0828	25495	N/A	Campylobacter coli OXC8021	827	Clade 1a (ST-828)	Human	noIE1	noIE2	noIE3	noT6	noIE4	noICE	no42	noTet	noVir
177	C0984	0828	32825	N/A	Campylobacter coli OXC9769	827	Clade 1a (ST-828)	Human	noIE1	noIE2	noIE3	noT6	noIE4	noICE	pCC42	noTet	noVir
178	C0891	0828	47965	N/A	Campylobacter coli OXC10210	827	Clade 1a (ST-828)	Human	noIE1	noIE2	noIE3	noT6	noIE4	noICE	no42	noTet	noVir
179	C0944	0828	30954	N/A	Campylobacter coli OXC9281	827	Clade 1a (ST-828)	Human	noIE1	noIE2	noIE3	noT6	noIE4	noICE	no42	noTet	noVir
180	C1011	0828	37326	N/A	Campylobacter coli Seal120	827	Clade 1a (ST-828)	Animal	noIE1	noIE2	noIE3	noT6	noIE4	noICE	no42	noTet	noVir
181	C0986	0828	32846	N/A	Campylobacter coli OXC9790	827	Clade 1a (ST-828)	Human	noIE1	noIE2	noIE3	noT6	noIE4	noICE	pCC42	noTet	noVir
182	C0993	0828	32915	N/A	Campylobacter coli OXC9859	827	Clade 1a (ST-828)	Human	noIE1	noIE2	noIE3	noT6	noIE4	noICE	pCC42	noTet	noVir
183	C1261	0828	44170	FBGL01	Campylobacter coli CCN288	827	Clade 1a (ST-828)	Poultry	noIE1	noIE2	noIE3	noT6	noIE4	noICE	pCC42	noTet	noVir
184	C1285	0828	44195	FBHM01	Campylobacter coli CCN154	827	Clade 1a (ST-828)	Poultry	noIE1	noIE2	noIE3	noT6	noIE4	noICE	pCC42	noTet	noVir
185	C1318	0828	44232	FBIY01	Campylobacter coli CCN293	827	Clade 1a (ST-828)	Poultry	noIE1	noIE2	noIE3	noT6	noIE4	noICE	pCC42	noTet	noVir
186	C1417	0828	44334	FBMV01	Campylobacter coli CCN289	827	Clade 1a (ST-828)	Poultry	noIE1	noIE2	noIE3	noT6	noIE4	noICE	pCC42	noTet	noVir
187	C1338	0828	44254	FBJS01	Campylobacter coli CCN292	827	Clade 1a (ST-828)	Poultry	noIE1	noIE2	noIE3	noT6	noIE4	noICE	pCC42	noTet	noVir
188	C1279	0828	44188	FBHE01	Campylobacter coli CCN153	827	Clade 1a (ST-828)	Poultry	noIE1	noIE2	noIE3	noT6	noIE4	noICE	pCC42	noTet	noVir
189	C1263	0828	44172	FBGI01	Campylobacter coli CCN60	827	Clade 1a (ST-828)	Poultry	noIE1	noIE2	noIE3	noT6	noIE4	noICE	pCC42	noTet	noVir
190	C1326	0828	44241	FBJF01	Campylobacter coli CCN59	827	Clade 1a (ST-828)	Poultry	noIE1	noIE2	noIE3	noT6	noIE4	noICE	pCC42	noTet	noVir
191	C1320	0828	44234	FBIV01	Campylobacter coli CCN71	827	Clade 1a (ST-828)	Poultry	noIE1	noIE2	noIE3	noT6	noIE4	noICE	pCC42	noTet	noVir
192	C1311	0828	44224	FBIQ01	Campylobacter coli CCN72	827	Clade 1a (ST-828)	Poultry	noIE1	noIE2	noIE3	noT6	noIE4	noICE	pCC42	noTet	noVir
193	C0871	0828	43625	N/A	Campylobacter coli OXC10015	827	Clade 1a (ST-828)	Human	noIE1	noIE2	noIE3	noT6	noIE4	noICE	no42	pTet	noVir
194	C0954	0828	31181	N/A	Campylobacter coli OXC9362	827	Clade 1a (ST-828)	Human	noIE1	noIE2	noIE3	noT6	noIE4	noICE	no42	noTet	noVir
195	C0344	0828	25525	N/A	Campylobacter coli OXC8096	827	Clade 1a (ST-828)	Human	noIE1	noIE2	noIE3	noT6	noIE4	noICE	no42	noTet	noVir
196	C0933	0828	30887	N/A	Campylobacter coli OXC9208	827	Clade 1a (ST-828)	Human	noIE1	noIE2	noIE3	noT6	noIE4	noICE	no42	noTet	noVir
197	C0544	0828	34055	N/A	Campylobacter coli H152580496	827	Clade 1a (ST-828)	Human	noIE1	noIE2	noIE3	noT6	noIE4	noICE	no42	noTet	noVir
198	C0421	0828	28625	N/A	Campylobacter coli OXC8434	827	Clade 1a (ST-828)	Human	noIE1	noIE2	noIE3	noT6	noIE4	noICE	no42	noTet	noVir
199	C0104	0828	16266	N/A	Campylobacter coli OXC6474	827	Clade 1a (ST-828)	Human	noIE1	noIE2	noIE3	noT6	noIE4	noICE	pCC42	noTet	noVir
200	C0215	0828	23646	N/A	Campylobacter coli OXC5923	827	Clade 1a (ST-828)	Human	noIE1	noIE2	noIE3	noT6	noIE4	noICE	no42	noTet	noVir
201	C0206	0828	23580	N/A	Campylobacter coli OXC5837	827	Clade 1a (ST-828)	Human	noIE1	noIE2	noIE3	noT6	noIE4	noICE	no42	noTet	noVir
202	C1012	0828	37340	N/A	Campylobacter coli Seal129	827	Clade 1a (ST-828)	Animal	noIE1	noIE2	noIE3	noT6	noIE4	noICE	no42	noTet	noVir
203	C1018	0828	37593	N/A	Campylobacter coli Seal55	827	Clade 1a (ST-828)	Animal	noIE1	noIE2	noIE3	noT6	noIE4	noICE	no42	noTet	noVir
204	C1020	0828	37596	N/A	Campylobacter coli Seal61	827	Clade 1a (ST-828)	Animal	noIE1	noIE2	noIE3	noT6	noIE4	noICE	no42	noTet	noVir
205	C1022	0828	37598	N/A	Campylobacter coli Seal66	827	Clade 1a (ST-828)	Animal	noIE1	noIE2	noIE3	noT6	noIE4	noICE	no42	noTet	noVir
206	C1014	0828	37428	N/A	Campylobacter coli Seal141	827	Clade 1a (ST-828)	Animal	noIE1	noIE2	noIE3	noT6	noIE4	noICE	no42	noTet	noVir
207	C1019	0828	37595	N/A	Campylobacter coli Seal60	827	Clade 1a (ST-828)	Animal	noIE1	noIE2	noIE3	noT6	noIE4	noICE	no42	noTet	noVir
208	C1021	0828	37597	N/A	Campylobacter coli Seal64	827	Clade 1a (ST-828)	Animal	noIE1	noIE2	noIE3	noT6	noIE4	noICE	no42	noTet	noVir
209	C1016	0828	37565	N/A	Campylobacter coli Seal171	827	Clade 1a (ST-828)	Animal	noIE1	noIE2	noIE3	noT6	noIE4	noICE	no42	noTet	noVir
210	C1023	0828	37599	N/A	Campylobacter coli Seal69	827	Clade 1a (ST-828)	Animal	noIE1	noIE2	noIE3	noT6	noIE4	noICE	no42	noTet	noVir
211	C1013	0828	37351	N/A	Campylobacter coli Seal130	827	Clade 1a (ST-828)	Animal	noIE1	noIE2	noIE3	noT6	noIE4	noICE	no42	noTet	noVir
212	C1017	0828	37585	N/A	Campylobacter coli Seal4	827	Clade 1a (ST-828)	Animal	noIE1	noIE2	noIE3	noT6	noIE4	noICE	no42	noTet	noVir
213	C0961	0828	31245	N/A	Campylobacter coli OXC9426	827	Clade 1a (ST-828)	Human	noIE1	noIE2	noIE3	noT6	noIE4	noICE	no42	pTet	noVir
214	C0959	0828	31230	N/A	Campylobacter coli OXC9411	827	Clade 1a (ST-828)	Human	noIE1	noIE2	noIE3	noT6	noIE4	noICE	no42	noTet	noVir
215	C0319	0828	25038	N/A	Campylobacter coli OXC7908	827	Clade 1a (ST-828)	Human	noIE1	noIE2	noIE3	noT6	noIE4	noICE	no42	noTet	noVir
216	C0539	0828	33915	N/A	Campylobacter coli H152040483	827	Clade 1a (ST-828)	Human	noIE1	noIE2	noIE3	noT6	noIE4	noICE	no42	noTet	noVir
217	C1470	0828	44387	FBOF01	Campylobacter coli H083960630	827	Clade 1a (ST-828)	Human	noIE1	noIE2	noIE3	noT6	noIE4	noICE	no42	noTet	noVir
218	C0480	0828	30625	N/A	Campylobacter coli OXC8942	827	Clade 1a (ST-828)	Human	noIE1	noIE2	noIE3	noT6	noIE4	noICE	no42	noTet	noVir
219	C0347	0828	25542	N/A	Campylobacter coli OXC8161	827	Clade 1a (ST-828)	Human	noIE1	noIE2	noIE3	noT6	noIE4	noICE	no42	noTet	noVir
220	C0100	0828	16240	N/A	Campylobacter coli OXC6447	827	Clade 1a (ST-828)	Human	noIE1	noIE2	noIE3	noT6	noIE4	noICE	no42	noTet	noVir
221	C0187	0828	22342	N/A	Campylobacter coli OXC7301	827	Clade 1a (ST-828)	Human	noIE1	noIE2	noIE3	noT6	noIE4	noICE	no42	noTet	noVir
222	C0186	0828	22313	N/A	Campylobacter coli OXC7272	827	Clade 1a (ST-828)	Human	noIE1	noIE2	noIE3	noT6	noIE4	noICE	no42	noTet	noVir
223	C0174	0828	22172	N/A	Campylobacter coli OXC4860	827	Clade 1a (ST-828)	Human	noIE1	noIE2	noIE3	noT6	noIE4	noICE	pCC42	noTet	noVir
224	C0465	0828	30443	N/A	Campylobacter coli OXC8752	827	Clade 1a (ST-828)	Human	noIE1	noIE2	noIE3	noT6	noIE4	noICE	pCC42	noTet	noVir
225	C0466	0828	30444	N/A	Campylobacter coli OXC8753	827	Clade 1a (ST-828)	Human	noIE1	noIE2	noIE3	noT6	noIE4	noICE	pCC42	noTet	noVir
226	C0463	0828	30441	N/A	Campylobacter coli OXC8750	827	Clade 1a (ST-828)	Human	noIE1	noIE2	noIE3	noT6	noIE4	noICE	no42	noTet	noVir
227	C1000	0828	34446	N/A	Campylobacter coli OXC9914	827	Clade 1a (ST-828)	Human	noIE1	noIE2	noIE3	noT6	noIE4	noICE	no42	noTet	noVir
228	C0854	0828	47882	N/A	Campylobacter coli NWC318	827	Clade 1a (ST-828)	Human	noIE1	noIE2	noIE3	noT6	noIE4	noICE	no42	noTet	noVir
229	C0484	0828	30641	N/A	Campylobacter coli OXC8958	827	Clade 1a (ST-828)	Human	noIE1	noIE2	noIE3	noT6	noIE4	noICE	no42	noTet	noVir
230	C0359	0828	25613	N/A	Campylobacter coli OXC8108	827	Clade 1a (ST-828)	Human	noIE1	noIE2	noIE3	noT6	noIE4	noICE	no42	noTet	noVir
231	C0400	0828	27915	N/A	Campylobacter coli OXC8210	827	Clade 1a (ST-828)	Human	noIE1	noIE2	noIE3	noT6	noIE4	noICE	no42	noTet	noVir
232	C1046	0828	43953	FAYP01	Campylobacter coli H132760749	827	Clade 1a (ST-828)	Poultry	noIE1	noIE2	noIE3	noT6	noIE4	noICE	no42	noTet	noVir
233	C0366	0828	25639	N/A	Campylobacter coli OXC8156	827	Clade 1a (ST-828)	Human	noIE1	noIE2	noIE3	noT6	noIE4	noICE	no42	noTet	noVir
234	C0355	0828	25603	N/A	Campylobacter coli OXC8061	827	Clade 1a (ST-828)	Human	noIE1	noIE2	noIE3	noT6	noIE4	noICE	no42	noTet	noVir
235	C0233	0828	24054	N/A	Campylobacter coli OXC4580	827	Clade 1a (ST-828)	Human	noIE1	noIE2	noIE3	noT6	noIE4	noICE	no42	noTet	noVir
236	C1053	0828	43960	FAXX01	Campylobacter coli p568B	827	Clade 1a (ST-828)	Environmental	noIE1	noIE2	noIE3	noT6	noIE4	noICE	pCC42	noTet	noVir
237	C1376	0828	44292	FBLE01	Campylobacter coli p568C	827	Clade 1a (ST-828)	Environmental	noIE1	noIE2	noIE3	noT6	noIE4	noICE	pCC42	noTet	noVir
238	C1388	0828	44304	FBLQ01	Campylobacter coli p568A	827	Clade 1a (ST-828)	Environmental	noIE1	noIE2	noIE3	noT6	noIE4	noICE	pCC42	noTet	noVir
239	C0862	0828	43633	N/A	Campylobacter coli NWC52	827	Clade 1a (ST-828)	Human	noIE1	noIE2	noIE3	noT6	noIE4	noICE	no42	noTet	noVir
240	C0150	0828	21337	N/A	Campylobacter coli OXC5370	827	Clade 1a (ST-828)	Human	noIE1	noIE2	noIE3	noT6	noIE4	noICE	pCC42	noTet	noVir
241	C0468	0828	30477	N/A	Campylobacter coli OXC8788	827	Clade 1a (ST-828)	Human	noIE1	noIE2	noIE3	noT6	noIE4	noICE	no42	noTet	noVir
242	C0469	0828	30479	N/A	Campylobacter coli OXC8790	827	Clade 1a (ST-828)	Human	noIE1	noIE2	noIE3	noT6	noIE4	noICE	no42	noTet	noVir
243	C0357	0828	25605	N/A	Campylobacter coli OXC8071	827	Clade 1a (ST-828)	Human	noIE1	noIE2	noIE3	noT6	noIE4	noICE	no42	noTet	noVir
244	C0861	0828	43635	N/A	Campylobacter coli NWC51	827	Clade 1a (ST-828)	Human	noIE1	noIE2	noIE3	noT6	noIE4	noICE	no42	pTet	noVir
245	C0077	0828	16105	N/A	Campylobacter coli OXC6308	827	Clade 1a (ST-828)	Human	noIE1	noIE2	noIE3	noT6	noIE4	noICE	no42	noTet	noVir
246	C0079	0828	16109	N/A	Campylobacter coli OXC6312	827	Clade 1a (ST-828)	Human	noIE1	noIE2	noIE3	noT6	noIE4	noICE	no42	noTet	noVir
247	C1407	0828	44323	FBMJ01	Campylobacter coli UNQMCIIS16	827	Clade 1a (ST-828)	Human	noIE1	noIE2	noIE3	noT6	noIE4	noICE	pCC42	pTet	noVir
248	C1048	0828	43955	FAYE01	Campylobacter coli UNQMCIIS18a	827	Clade 1a (ST-828)	Human	noIE1	noIE2	noIE3	noT6	noIE4	noICE	pCC42	pTet	noVir
249	C0332	0828	25396	N/A	Campylobacter coli OXC7982	827	Clade 1a (ST-828)	Human	noIE1	noIE2	noIE3	noT6	noIE4	noICE	no42	noTet	noVir
250	C1523	0828	44440	FAXH01	Campylobacter coli H124620276b	827	Clade 1a (ST-828)	Human	noIE1	noIE2	noIE3	noT6	noIE4	noICE	no42	noTet	noVir
251	C1468	0828	44385	FBNX01	Campylobacter coli H124620276a	827	Clade 1a (ST-828)	Human	noIE1	noIE2	noIE3	noT6	noIE4	noICE	no42	noTet	noVir
252	C1069	0828	43976	FAYY01	Campylobacter coli H111620356	827	Clade 1a (ST-828)	Ruminant	noIE1	noIE2	noIE3	noT6	noIE4	noICE	no42	noTet	noVir
253	C0214	0828	23645	N/A	Campylobacter coli OXC5922	827	Clade 1a (ST-828)	Human	noIE1	noIE2	noIE3	noT6	noIE4	noICE	no42	noTet	noVir
254	C1349	0828	44265	FBJW01	Campylobacter coli H073180384	827	Clade 1a (ST-828)	Human	noIE1	noIE2	noIE3	noT6	noIE4	noICE	no42	noTet	noVir
255	C0921	0828	30791	N/A	Campylobacter coli OXC9112	827	Clade 1a (ST-828)	Human	noIE1	noIE2	noIE3	noT6	noIE4	noICE	no42	noTet	noVir
256	C0526	0828	33098	N/A	Campylobacter coli H151340584	827	Clade 1a (ST-828)	Human	noIE1	noIE2	noIE3	noT6	noIE4	noICE	no42	noTet	noVir
257	C0123	0828	18318	N/A	Campylobacter coli OXC6761	827	Clade 1a (ST-828)	Human	noIE1	noIE2	noIE3	noT6	noIE4	noICE	pCC42	pTet	noVir
258	C0178	0828	22254	N/A	Campylobacter coli OXC7070	827	Clade 1a (ST-828)	Human	noIE1	noIE2	noIE3	noT6	noIE4	noICE	no42	noTet	noVir
259	C0181	0828	22279	N/A	Campylobacter coli OXC7097	827	Clade 1a (ST-828)	Human	noIE1	noIE2	noIE3	noT6	noIE4	noICE	no42	noTet	noVir
260	C1006	0828	34490	N/A	Campylobacter coli OXC9958	827	Clade 1a (ST-828)	Human	noIE1	noIE2	noIE3	noT6	noIE4	noICE	no42	noTet	noVir
261	C0841	0828	43815	N/A	Campylobacter coli NWC152	827	Clade 1a (ST-828)	Human	noIE1	noIE2	noIE3	noT6	noIE4	noICE	pCC42	noTet	noVir
262	C0956	0828	31201	N/A	Campylobacter coli OXC9382	827	Clade 1a (ST-828)	Human	noIE1	noIE2	noIE3	noT6	noIE4	noICE	no42	noTet	noVir
263	C1062	0828	43969	FAZC01	Campylobacter coli H132340486	827	Clade 1a (ST-828)	Poultry	noIE1	noIE2	noIE3	noT6	noIE4	noICE	pCC42	noTet	noVir
264	C1007	0828	34493	N/A	Campylobacter coli OXC9961	827	Clade 1a (ST-828)	Human	noIE1	noIE2	noIE3	noT6	noIE4	noICE	no42	noTet	noVir
265	C1262	0828	44171	FBGJ01	Campylobacter coli CCN120	827	Clade 1a (ST-828)	Poultry	noIE1	noIE2	noIE3	noT6	noIE4	noICE	no42	noTet	noVir
266	C1305	0828	44218	FBIL01	Campylobacter coli CCN119	827	Clade 1a (ST-828)	Poultry	noIE1	noIE2	noIE3	noT6	noIE4	noICE	no42	noTet	noVir
267	C1340	0828	44256	FBJU01	Campylobacter coli CCN64	827	Clade 1a (ST-828)	Poultry	noIE1	noIE2	noIE3	noT6	noIE4	noICE	no42	noTet	noVir
268	C0339	0828	25477	N/A	Campylobacter coli OXC7952	827	Clade 1a (ST-828)	Human	noIE1	noIE2	noIE3	noT6	noIE4	noICE	pCC42	noTet	noVir
269	C0171	0828	22150	N/A	Campylobacter coli OXC4814	827	Clade 1a (ST-828)	Human	noIE1	noIE2	noIE3	noT6	noIE4	noICE	no42	noTet	noVir
270	C0973	0828	31452	N/A	Campylobacter coli OXC9633	827	Clade 1a (ST-828)	Human	noIE1	noIE2	noIE3	noT6	noIE4	noICE	no42	noTet	noVir
271	C0168	0828	22096	N/A	Campylobacter coli OXC6901	827	Clade 1a (ST-828)	Human	noIE1	noIE2	noIE3	noT6	noIE4	noICE	no42	noTet	noVir
272	C0414	0828	28055	N/A	Campylobacter coli OXC8369	827	Clade 1a (ST-828)	Human	noIE1	noIE2	noIE3	noT6	noIE4	noICE	no42	noTet	noVir
273	C0102	0828	16263	N/A	Campylobacter coli OXC6471	827	Clade 1a (ST-828)	Human	noIE1	noIE2	noIE3	noT6	noIE4	noICE	no42	noTet	noVir
274	C0103	0828	16264	N/A	Campylobacter coli OXC6472	827	Clade 1a (ST-828)	Human	noIE1	noIE2	noIE3	noT6	noIE4	noICE	no42	noTet	noVir
275	C0530	0828	33264	N/A	Campylobacter coli RL15000545	827	Clade 1a (ST-828)	Human	noIE1	noIE2	noIE3	noT6	noIE4	noICE	no42	noTet	noVir
276	C0531	0828	33265	N/A	Campylobacter coli RL15000546	827	Clade 1a (ST-828)	Human	noIE1	noIE2	noIE3	noT6	noIE4	noICE	no42	noTet	noVir
277	C0476	0828	30537	N/A	Campylobacter coli OXC8851	827	Clade 1a (ST-828)	Human	noIE1	noIE2	noIE3	noT6	noIE4	noICE	pCC42	noTet	noVir
278	C1071	0828	43978	FAYU01	Campylobacter coli EC4060	827	Clade 1a (ST-828)	Ruminant	noIE1	noIE2	noIE3	noT6	noIE4	noICE	no42	noTet	noVir
279	C1156	0828	44063	FBCP01	Campylobacter coli EC3952	827	Clade 1a (ST-828)	Ruminant	noIE1	noIE2	noIE3	noT6	noIE4	noICE	no42	noTet	noVir
280	C0158	0828	21431	N/A	Campylobacter coli OXC5688	827	Clade 1a (ST-828)	Human	noIE1	noIE2	noIE3	noT6	noIE4	noICE	no42	noTet	noVir
281	C0741	0828	47933	N/A	Campylobacter coli ACP528	827	Clade 1a (ST-828)	Poultry	CJIE1	noIE2	noIE3	noT6	noIE4	noICE	no42	noTet	noVir
282	C0169	0828	22115	N/A	Campylobacter coli OXC6920	827	Clade 1a (ST-828)	Human	noIE1	noIE2	noIE3	noT6	noIE4	noICE	no42	noTet	noVir
283	C1115	0828	44022	FBBB01	Campylobacter coli H053780444	827	Clade 1a (ST-828)	Poultry	noIE1	noIE2	noIE3	noT6	noIE4	noICE	no42	noTet	noVir
284	C0876	0828	43702	N/A	Campylobacter coli OXC10037	827	Clade 1a (ST-828)	Human	noIE1	noIE2	noIE3	noT6	noIE4	noICE	no42	noTet	noVir
285	C0881	0828	43783	N/A	Campylobacter coli OXC10087	827	Clade 1a (ST-828)	Human	noIE1	noIE2	noIE3	noT6	noIE4	noICE	no42	noTet	noVir
286	C1501	0828	44418	FBPY01	Campylobacter coli H132580239	827	Clade 1a (ST-828)	Poultry	noIE1	noIE2	noIE3	noT6	noIE4	noICE	no42	noTet	noVir
287	C0343	0828	25524	N/A	Campylobacter coli OXC8091	827	Clade 1a (ST-828)	Human	noIE1	noIE2	noIE3	noT6	noIE4	noICE	no42	noTet	noVir
288	C0320	0828	25043	N/A	Campylobacter coli OXC7913	827	Clade 1a (ST-828)	Human	noIE1	noIE2	noIE3	noT6	noIE4	noICE	no42	noTet	noVir
289	C0450	0828	29029	N/A	Campylobacter coli OXC8698	827	Clade 1a (ST-828)	Human	noIE1	noIE2	noIE3	noT6	noIE4	noICE	pCC42	noTet	noVir
290	C0136	0828	21167	N/A	Campylobacter coli OXC6996	827	Clade 1a (ST-828)	Human	noIE1	noIE2	noIE3	noT6	noIE4	noICE	no42	noTet	noVir
291	C0972	0828	31405	N/A	Campylobacter coli OXC9586	827	Clade 1a (ST-828)	Human	noIE1	noIE2	noIE3	noT6	noIE4	noICE	no42	noTet	noVir
292	C1061	0828	43968	FAYW01	Campylobacter coli H040680225	827	Clade 1a (ST-828)	Ruminant	noIE1	noIE2	noIE3	noT6	noIE4	noICE	no42	noTet	noVir
293	C0888	0828	47864	N/A	Campylobacter coli OXC10190	827	Clade 1a (ST-828)	Human	noIE1	noIE2	noIE3	noT6	noIE4	noICE	no42	noTet	noVir
294	C0435	0828	28897	N/A	Campylobacter coli OXC8740	827	Clade 1a (ST-828)	Human	noIE1	noIE2	noIE3	noT6	noIE4	noICE	no42	noTet	noVir
295	C0141	0828	21206	N/A	Campylobacter coli OXC7124	827	Clade 1a (ST-828)	Human	noIE1	noIE2	noIE3	noT6	noIE4	noICE	no42	noTet	noVir
296	C0149	0828	21334	N/A	Campylobacter coli OXC5363	827	Clade 1a (ST-828)	Human	noIE1	noIE2	noIE3	noT6	noIE4	noICE	pCC42	noTet	noVir
297	C0403	0828	27926	N/A	Campylobacter coli OXC8224	827	Clade 1a (ST-828)	Human	noIE1	noIE2	noIE3	noT6	noIE4	noICE	pCC42	noTet	noVir
298	C0341	0828	25506	N/A	Campylobacter coli OXC8041	827	Clade 1a (ST-828)	Human	noIE1	noIE2	noIE3	noT6	noIE4	noICE	no42	noTet	noVir
299	C0863	0828	43651	N/A	Campylobacter coli NWC54	827	Clade 1a (ST-828)	Human	noIE1	noIE2	noIE3	noT6	noIE4	noICE	no42	noTet	noVir
300	C0889	0828	47906	N/A	Campylobacter coli OXC10203	827	Clade 1a (ST-828)	Human	noIE1	noIE2	noIE3	noT6	noIE4	noICE	pCC42	noTet	noVir
301	C0383	0828	25969	N/A	Campylobacter coli Dg9a	827	Clade 1a (ST-828)	Animal	noIE1	noIE2	noIE3	noT6	noIE4	noICE	no42	noTet	noVir
302	C0160	0828	21455	N/A	Campylobacter coli OXC5723	827	Clade 1a (ST-828)	Human	noIE1	noIE2	noIE3	noT6	noIE4	noICE	no42	noTet	noVir
303	C1327	0828	44242	FBJH01	Campylobacter coli CCN265	827	Clade 1a (ST-828)	Poultry	noIE1	noIE2	noIE3	noT6	noIE4	noICE	no42	noTet	noVir
304	C1409	0828	44325	FBMN01	Campylobacter coli CCN190	827	Clade 1a (ST-828)	Poultry	noIE1	noIE2	noIE3	noT6	noIE4	noICE	no42	noTet	noVir
305	C1325	0828	44240	FBJE01	Campylobacter coli CCN181	827	Clade 1a (ST-828)	Poultry	noIE1	noIE2	noIE3	noT6	noIE4	noICE	no42	noTet	noVir
306	C1406	0828	44322	FBMF01	Campylobacter coli CCN182	827	Clade 1a (ST-828)	Poultry	noIE1	noIE2	noIE3	noT6	noIE4	noICE	no42	noTet	noVir
307	C1312	0828	44225	FBIU01	Campylobacter coli CCN56	827	Clade 1a (ST-828)	Poultry	noIE1	noIE2	noIE3	noT6	noIE4	noICE	no42	noTet	noVir
308	C1339	0828	44255	FBJT01	Campylobacter coli CCN124	827	Clade 1a (ST-828)	Poultry	noIE1	noIE2	noIE3	noT6	noIE4	noICE	no42	noTet	noVir
309	C1410	0828	44327	FBMP01	Campylobacter coli CCN55	827	Clade 1a (ST-828)	Poultry	noIE1	noIE2	noIE3	noT6	noIE4	noICE	no42	noTet	noVir
310	C1313	0828	44226	FBIO01	Campylobacter coli CCN123	827	Clade 1a (ST-828)	Poultry	noIE1	noIE2	noIE3	noT6	noIE4	noICE	no42	noTet	noVir
311	C0978	0828	32761	N/A	Campylobacter coli OXC9705	827	Clade 1a (ST-828)	Human	noIE1	noIE2	noIE3	noT6	noIE4	noICE	no42	noTet	noVir
312	C0328	0828	25067	N/A	Campylobacter coli OXC7944	827	Clade 1a (ST-828)	Human	noIE1	noIE2	noIE3	noT6	noIE4	noICE	pCC42	pTet	noVir
313	C0293	0828	24761	N/A	Campylobacter coli OXC5146	827	Clade 1a (ST-828)	Human	noIE1	noIE2	noIE3	noT6	noIE4	noICE	no42	noTet	noVir
314	C0481	0828	30635	N/A	Campylobacter coli OXC8952	827	Clade 1a (ST-828)	Human	CJIE1	noIE2	noIE3	noT6	noIE4	noICE	no42	noTet	noVir
315	C0840	0828	43789	N/A	Campylobacter coli NWC148	827	Clade 1a (ST-828)	Human	noIE1	noIE2	noIE3	noT6	noIE4	noICE	no42	noTet	noVir
316	C0867	0828	43696	N/A	Campylobacter coli NWC85	827	Clade 1a (ST-828)	Human	noIE1	noIE2	noIE3	noT6	noIE4	noICE	no42	noTet	noVir
317	C0868	0828	43831	N/A	Campylobacter coli NWC88	827	Clade 1a (ST-828)	Human	noIE1	noIE2	noIE3	noT6	noIE4	noICE	no42	noTet	noVir
318	C0512	0828	32556	N/A	Campylobacter coli H150580715	827	Clade 1a (ST-828)	Human	noIE1	noIE2	noIE3	noT6	noIE4	noICE	no42	noTet	noVir
319	C0505	0828	31571	N/A	Campylobacter coli H145060577	827	Clade 1a (ST-828)	Human	noIE1	noIE2	noIE3	noT6	noIE4	noICE	no42	noTet	noVir
320	C0368	0828	25644	N/A	Campylobacter coli OXC8180	827	Clade 1a (ST-828)	Human	noIE1	noIE2	noIE3	noT6	noIE4	noICE	no42	noTet	noVir
321	C0839	0828	43802	N/A	Campylobacter coli NWC141	827	Clade 1a (ST-828)	Human	noIE1	noIE2	noIE3	noT6	noIE4	noICE	no42	pTet	noVir
322	C0866	0828	43710	N/A	Campylobacter coli NWC77	827	Clade 1a (ST-828)	Human	noIE1	noIE2	noIE3	noT6	noIE4	noICE	no42	pTet	noVir
323	C0851	0828	47732	N/A	Campylobacter coli NWC257	827	Clade 1a (ST-828)	Human	noIE1	noIE2	noIE3	noT6	noIE4	noICE	no42	pTet	noVir
324	C0419	0828	28614	N/A	Campylobacter coli OXC8423	827	Clade 1a (ST-828)	Human	noIE1	noIE2	noIE3	noT6	noIE4	noICE	no42	noTet	noVir
325	C0457	0828	29081	N/A	Campylobacter coli OXC8720	827	Clade 1a (ST-828)	Human	noIE1	noIE2	noIE3	noT6	noIE4	ICE1	no42	noTet	noVir
326	C0474	0828	30510	N/A	Campylobacter coli OXC8822	827	Clade 1a (ST-828)	Human	noIE1	noIE2	noIE3	noT6	noIE4	ICE1	no42	noTet	noVir
327	C0286	0828	24604	N/A	Campylobacter coli OXC7806	827	Clade 1a (ST-828)	Human	noIE1	noIE2	noIE3	noT6	noIE4	noICE	no42	noTet	noVir
328	C0307	0828	24953	N/A	Campylobacter coli OXC7706	827	Clade 1a (ST-828)	Human	noIE1	noIE2	noIE3	noT6	noIE4	noICE	no42	noTet	noVir
329	C0188	0828	22360	N/A	Campylobacter coli OXC7321	827	Clade 1a (ST-828)	Human	noIE1	noIE2	noIE3	noT6	noIE4	noICE	no42	noTet	noVir
330	C0482	0828	30637	N/A	Campylobacter coli OXC8954	827	Clade 1a (ST-828)	Human	noIE1	noIE2	noIE3	noT6	noIE4	noICE	no42	noTet	noVir
331	C0190	0828	22690	N/A	Campylobacter coli OXC7199	827	Clade 1a (ST-828)	Human	noIE1	noIE2	noIE3	noT6	noIE4	noICE	no42	noTet	noVir
332	C1083	0828	43990	FAZV01	Campylobacter coli H062180535	827	Clade 1a (ST-828)	Poultry	noIE1	noIE2	noIE3	noT6	noIE4	noICE	pCC42	noTet	noVir
333	C0837	0828	43727	N/A	Campylobacter coli NWC115	827	Clade 1a (ST-828)	Human	noIE1	noIE2	noIE3	noT6	noIE4	noICE	no42	noTet	noVir
334	C0342	0828	25507	N/A	Campylobacter coli OXC8042	827	Clade 1a (ST-828)	Human	noIE1	noIE2	noIE3	noT6	noIE4	noICE	no42	noTet	noVir
335	C0369	0828	25651	N/A	Campylobacter coli OXC7739	827	Clade 1a (ST-828)	Human	noIE1	noIE2	noIE3	noT6	noIE4	noICE	no42	noTet	noVir
336	C0279	0828	24547	N/A	Campylobacter coli OXC7618	827	Clade 1a (ST-828)	Human	noIE1	noIE2	noIE3	noT6	noIE4	noICE	no42	noTet	noVir
337	C0145	0828	21245	N/A	Campylobacter coli OXC7164	827	Clade 1a (ST-828)	Human	noIE1	noIE2	noIE3	noT6	noIE4	noICE	no42	noTet	noVir
338	C0408	0828	27957	N/A	Campylobacter coli OXC8261	827	Clade 1a (ST-828)	Human	CJIE1	noIE2	noIE3	noT6	noIE4	noICE	no42	noTet	noVir
339	C0147	0828	21328	N/A	Campylobacter coli OXC5348	827	Clade 1a (ST-828)	Human	noIE1	noIE2	noIE3	noT6	noIE4	noICE	no42	noTet	noVir
340	C0983	0828	32800	N/A	Campylobacter coli OXC9744	827	Clade 1a (ST-828)	Human	CJIE1	noIE2	noIE3	noT6	noIE4	ICE1	pCC42	noTet	noVir
341	C0911	0828	30712	N/A	Campylobacter coli OXC9033	827	Clade 1a (ST-828)	Human	CJIE1	noIE2	noIE3	noT6	noIE4	noICE	no42	noTet	noVir
342	C0126	0828	18342	N/A	Campylobacter coli OXC6785	827	Clade 1a (ST-828)	Human	CJIE1	noIE2	noIE3	noT6	noIE4	noICE	pCC42	noTet	noVir
343	C0454	0828	29053	N/A	Campylobacter coli OXC8728	827	Clade 1a (ST-828)	Human	noIE1	noIE2	noIE3	noT6	noIE4	noICE	no42	noTet	noVir
344	C0220	0828	23938	N/A	Campylobacter coli OXC7402	827	Clade 1a (ST-828)	Human	CJIE1	noIE2	noIE3	noT6	noIE4	noICE	no42	noTet	noVir
345	C0219	0828	23932	N/A	Campylobacter coli OXC7394	827	Clade 1a (ST-828)	Human	CJIE1	noIE2	noIE3	noT6	noIE4	noICE	no42	noTet	noVir
346	C0996	0828	32938	N/A	Campylobacter coli OXC9882	1055	Clade 1a (ST-828)	Human	noIE1	noIE2	noIE3	noT6	noIE4	noICE	no42	noTet	noVir
347	C0966	0828	31346	N/A	Campylobacter coli OXC9527	1595	Clade 1a (ST-828)	Human	noIE1	noIE2	noIE3	noT6	noIE4	noICE	no42	noTet	noVir
348	C0367	0828	25643	N/A	Campylobacter coli OXC8178	827	Clade 1a (ST-828)	Human	CJIE1	noIE2	noIE3	noT6	noIE4	ICE1	pCC42	pTet	noVir
349	C0456	0828	29064	N/A	Campylobacter coli OXC8739	3020	Clade 1a (ST-828)	Human	noIE1	noIE2	noIE3	noT6	noIE4	ICE1	no42	noTet	noVir
350	C1076	0828	43983	FAZH01	Campylobacter coli p515D	825	Clade 1a (ST-828)	Environmental	noIE1	noIE2	noIE3	noT6	noIE4	noICE	no42	noTet	noVir
351	C1091	0828	43998	FBAK01	Campylobacter coli p494B	825	Clade 1a (ST-828)	Environmental	noIE1	noIE2	noIE3	noT6	noIE4	noICE	no42	noTet	noVir
352	C1110	0828	44017	FBAM01	Campylobacter coli p515A	825	Clade 1a (ST-828)	Environmental	noIE1	noIE2	noIE3	noT6	noIE4	noICE	no42	noTet	noVir
353	C1373	0828	44289	FBLB01	Campylobacter coli p494A	825	Clade 1a (ST-828)	Environmental	noIE1	noIE2	noIE3	noT6	noIE4	noICE	no42	noTet	noVir
354	C1397	0828	44313	FBLV01	Campylobacter coli p494D	825	Clade 1a (ST-828)	Environmental	noIE1	noIE2	noIE3	noT6	noIE4	noICE	no42	noTet	noVir
355	C1384	0828	44300	FBLN01	Campylobacter coli p515C	825	Clade 1a (ST-828)	Environmental	noIE1	noIE2	noIE3	noT6	noIE4	noICE	no42	noTet	noVir
356	C1356	0828	44272	FBKE01	Campylobacter coli p515B	825	Clade 1a (ST-828)	Environmental	noIE1	noIE2	noIE3	noT6	noIE4	noICE	no42	noTet	noVir
357	C1418	0828	44335	FBMU01	Campylobacter coli p494C	825	Clade 1a (ST-828)	Environmental	noIE1	noIE2	noIE3	noT6	noIE4	noICE	no42	noTet	noVir
358	C1037	0828	43944	FAXU01	Campylobacter coli p495B	825	Clade 1a (ST-828)	Environmental	noIE1	noIE2	noIE3	noT6	noIE4	noICE	no42	noTet	noVir
359	C1396	0828	44312	FBLU01	Campylobacter coli p495D	825	Clade 1a (ST-828)	Environmental	noIE1	noIE2	noIE3	noT6	noIE4	noICE	no42	noTet	noVir
360	C1520	0828	44437	FBQT01	Campylobacter coli p495c	825	Clade 1a (ST-828)	Environmental	noIE1	noIE2	noIE3	noT6	noIE4	noICE	no42	noTet	noVir
361	C1270	0828	44179	FBGW01	Campylobacter coli CCN245	825	Clade 1a (ST-828)	Poultry	noIE1	noIE2	noIE3	noT6	noIE4	ICE1	no42	noTet	noVir
362	C1278	0828	44187	FBHD01	Campylobacter coli CCN246	825	Clade 1a (ST-828)	Poultry	noIE1	noIE2	noIE3	noT6	noIE4	ICE1	no42	noTet	noVir
363	C1293	0828	44203	FBHT01	Campylobacter coli CCN177	825	Clade 1a (ST-828)	Poultry	noIE1	noIE2	noIE3	noT6	noIE4	noICE	no42	noTet	noVir
364	C1298	0828	44210	FBHU01	Campylobacter coli CCN178	825	Clade 1a (ST-828)	Poultry	noIE1	noIE2	noIE3	noT6	noIE4	noICE	no42	noTet	noVir
365	C0743	0828	47950	N/A	Campylobacter coli ACP534	825	Clade 1a (ST-828)	Poultry	noIE1	noIE2	noIE3	noT6	noIE4	noICE	pCC42	pTet	noVir
366	C0478	0828	30558	N/A	Campylobacter coli OXC8872	825	Clade 1a (ST-828)	Human	noIE1	noIE2	noIE3	noT6	noIE4	noICE	no42	pTet	noVir
367	C0991	0828	32910	N/A	Campylobacter coli OXC9854	825	Clade 1a (ST-828)	Human	noIE1	noIE2	noIE3	noT6	noIE4	noICE	no42	noTet	noVir
368	C0416	0828	28594	N/A	Campylobacter coli OXC8402	825	Clade 1a (ST-828)	Human	noIE1	noIE2	noIE3	noT6	noIE4	noICE	no42	noTet	noVir
369	C1355	0828	44271	FBKI01	Campylobacter coli H123080386	825	Clade 1a (ST-828)	Human	noIE1	noIE2	noIE3	noT6	noIE4	noICE	no42	noTet	noVir
370	C1329	0828	44244	FBJI01	Campylobacter coli CCN19	825	Clade 1a (ST-828)	Poultry	noIE1	noIE2	noIE3	noT6	noIE4	noICE	no42	noTet	noVir
371	C1372	0828	44288	FBLA01	Campylobacter coli H133020651b	825	Clade 1a (ST-828)	Human	noIE1	noIE2	noIE3	noT6	noIE4	noICE	no42	noTet	noVir
372	C1038	0828	43945	FAYK01	Campylobacter coli H133020651a	825	Clade 1a (ST-828)	Human	noIE1	noIE2	noIE3	noT6	noIE4	noICE	no42	noTet	noVir
373	C1335	0828	44251	FBJP01	Campylobacter coli CCN20	825	Clade 1a (ST-828)	Poultry	noIE1	noIE2	noIE3	noT6	noIE4	noICE	no42	noTet	noVir
374	C0909	0828	30708	N/A	Campylobacter coli OXC9029	825	Clade 1a (ST-828)	Human	noIE1	noIE2	noIE3	noT6	noIE4	noICE	no42	noTet	noVir
375	C0902	0828	33129	N/A	Campylobacter coli OXC6145X	825	Clade 1a (ST-828)	Human	noIE1	noIE2	noIE3	noT6	noIE4	noICE	no42	noTet	noVir
376	C0477	0828	30546	N/A	Campylobacter coli OXC8860	825	Clade 1a (ST-828)	Human	noIE1	noIE2	noIE3	noT6	noIE4	noICE	pCC42	noTet	noVir
377	C0210	0828	23595	N/A	Campylobacter coli OXC5855	825	Clade 1a (ST-828)	Human	noIE1	noIE2	noIE3	noT6	noIE4	noICE	pCC42	noTet	noVir
378	C0192	0828	22704	N/A	Campylobacter coli OXC7213	825	Clade 1a (ST-828)	Human	noIE1	noIE2	noIE3	noT6	noIE4	noICE	no42	noTet	noVir
379	C0487	0828	30663	N/A	Campylobacter coli OXC8981	825	Clade 1a (ST-828)	Human	noIE1	noIE2	noIE3	noT6	noIE4	noICE	no42	noTet	noVir
380	C0977	0828	31512	N/A	Campylobacter coli OXC9693	825	Clade 1a (ST-828)	Human	noIE1	noIE2	noIE3	noT6	noIE4	noICE	no42	noTet	noVir
381	C0517	0828	32582	N/A	Campylobacter coli H150940414	825	Clade 1a (ST-828)	Human	noIE1	noIE2	noIE3	noT6	noIE4	noICE	no42	noTet	noVir
382	C0404	0828	27940	N/A	Campylobacter coli OXC8240	825	Clade 1a (ST-828)	Human	CJIE1	noIE2	noIE3	noT6	noIE4	noICE	no42	noTet	noVir
383	C0753	0828	47581	N/A	Campylobacter coli ACP748	825	Clade 1a (ST-828)	Poultry	noIE1	noIE2	noIE3	noT6	noIE4	noICE	no42	noTet	noVir
384	C0273	0828	24516	N/A	Campylobacter coli OXC7580	825	Clade 1a (ST-828)	Human	noIE1	noIE2	noIE3	noT6	noIE4	noICE	no42	noTet	noVir
385	C0349	0828	25553	N/A	Campylobacter coli OXC7581	825	Clade 1a (ST-828)	Human	noIE1	noIE2	noIE3	noT6	noIE4	noICE	no42	noTet	noVir
386	C0177	0828	22239	N/A	Campylobacter coli OXC7054	825	Clade 1a (ST-828)	Human	CJIE1	noIE2	noIE3	noT6	noIE4	noICE	no42	pTet	noVir
387	C0179	0828	22266	N/A	Campylobacter coli OXC7082	825	Clade 1a (ST-828)	Human	CJIE1	noIE2	noIE3	noT6	noIE4	noICE	no42	pTet	noVir
388	C0992	0828	32914	N/A	Campylobacter coli OXC9858	825	Clade 1a (ST-828)	Human	noIE1	noIE2	noIE3	noT6	noIE4	noICE	no42	noTet	noVir
389	C0717	0828	47858	N/A	Campylobacter coli ACP415	825	Clade 1a (ST-828)	Poultry	noIE1	noIE2	noIE3	noT6	noIE4	noICE	pCC42	noTet	noVir
390	C1486	0828	44403	FBPI01	Campylobacter coli H093960099	825	Clade 1a (ST-828)	Human	noIE1	noIE2	noIE3	noT6	noIE4	noICE	no42	noTet	noVir
391	C0479	0828	30571	N/A	Campylobacter coli OXC8887	825	Clade 1a (ST-828)	Human	noIE1	noIE2	noIE3	noT6	noIE4	noICE	no42	noTet	noVir
392	C1271	0828	44180	FBGV01	Campylobacter coli CCN397	825	Clade 1a (ST-828)	Poultry	noIE1	noIE2	noIE3	noT6	noIE4	noICE	no42	noTet	noVir
393	C1413	0828	44330	FBMS01	Campylobacter coli CCN398	825	Clade 1a (ST-828)	Poultry	noIE1	noIE2	noIE3	noT6	noIE4	noICE	no42	noTet	noVir
394	C0308	0828	24966	N/A	Campylobacter coli OXC7725	825	Clade 1a (ST-828)	Human	noIE1	noIE2	noIE3	noT6	noIE4	noICE	no42	noTet	noVir
395	C1449	0828	44366	FBNW01	Campylobacter coli H063540531	825	Clade 1a (ST-828)	Human	noIE1	noIE2	noIE3	noT6	noIE4	noICE	no42	noTet	noVir
396	C0729	0828	47838	N/A	Campylobacter coli ACP475	825	Clade 1a (ST-828)	Poultry	noIE1	noIE2	noIE3	noT6	noIE4	noICE	no42	noTet	noVir
397	C0924	0828	30811	N/A	Campylobacter coli OXC9132	825	Clade 1a (ST-828)	Human	noIE1	noIE2	noIE3	noT6	noIE4	noICE	no42	noTet	noVir
398	C0935	0828	30991	N/A	Campylobacter coli OXC9224	825	Clade 1a (ST-828)	Human	noIE1	noIE2	noIE3	noT6	noIE4	noICE	no42	noTet	noVir
399	C0130	0828	18459	N/A	Campylobacter coli OXC4766	825	Clade 1a (ST-828)	Human	noIE1	noIE2	noIE3	noT6	noIE4	noICE	no42	noTet	noVir
400	C1471	0828	44388	FBNN01	Campylobacter coli H074040470	825	Clade 1a (ST-828)	Human	noIE1	noIE2	noIE3	noT6	noIE4	noICE	no42	noTet	noVir
401	C0969	0828	31367	N/A	Campylobacter coli OXC9548	1055	Clade 1a (ST-828)	Human	noIE1	noIE2	noIE3	noT6	noIE4	noICE	no42	noTet	noVir
402	C0471	0828	30496	N/A	Campylobacter coli OXC8807	825	Clade 1a (ST-828)	Human	noIE1	noIE2	noIE3	noT6	noIE4	noICE	no42	noTet	noVir
403	C0472	0828	30502	N/A	Campylobacter coli OXC8814	825	Clade 1a (ST-828)	Human	noIE1	noIE2	noIE3	noT6	noIE4	noICE	no42	noTet	noVir
404	C0063	0828	2678	N/A	Campylobacter coli H142240935	825	Clade 1a (ST-828)	Human	noIE1	noIE2	noIE3	noT6	noIE4	noICE	pCC42	noTet	noVir
405	C1476	0828	44393	FBPB01	Campylobacter coli H121240502	825	Clade 1a (ST-828)	Poultry	noIE1	noIE2	noIE3	noT6	noIE4	noICE	no42	noTet	noVir
406	C0222	0828	23962	N/A	Campylobacter coli OXC7429	825	Clade 1a (ST-828)	Human	noIE1	noIE2	noIE3	noT6	noIE4	noICE	no42	pTet	noVir
407	C0236	0828	24126	N/A	Campylobacter coli OXC7522	825	Clade 1a (ST-828)	Human	noIE1	noIE2	noIE3	noT6	noIE4	noICE	pCC42	pTet	noVir
408	C0146	0828	21310	N/A	Campylobacter coli OXC5172	825	Clade 1a (ST-828)	Human	noIE1	noIE2	noIE3	noT6	noIE4	noICE	pCC42	noTet	noVir
409	C0518	0828	32585	N/A	Campylobacter coli H150860541	825	Clade 1a (ST-828)	Human	noIE1	noIE2	noIE3	noT6	noIE4	noICE	no42	noTet	noVir
410	C1398	0828	44314	FBMB01	Campylobacter coli H140200373	825	Clade 1a (ST-828)	Human	noIE1	noIE2	noIE3	noT6	noIE4	noICE	no42	noTet	noVir
411	C0289	0828	24629	N/A	Campylobacter coli OXC7832	825	Clade 1a (ST-828)	Human	noIE1	noIE2	noIE3	noT6	noIE4	noICE	no42	noTet	noVir
412	C1500	0828	44417	FBQA01	Campylobacter coli H130500174	825	Clade 1a (ST-828)	Human	noIE1	noIE2	noIE3	noT6	noIE4	noICE	no42	noTet	noVir
413	C0443	0828	28991	N/A	Campylobacter coli OXC8628	825	Clade 1a (ST-828)	Human	noIE1	noIE2	noIE3	noT6	noIE4	noICE	pCC42	noTet	noVir
414	C0971	0828	31398	N/A	Campylobacter coli OXC9579	825	Clade 1a (ST-828)	Human	noIE1	noIE2	noIE3	noT6	noIE4	noICE	no42	noTet	noVir
415	C0962	0828	31258	N/A	Campylobacter coli OXC9439	1773	Clade 1a (ST-828)	Human	noIE1	noIE2	noIE3	noT6	noIE4	noICE	no42	noTet	noVir
416	C0975	0828	31494	N/A	Campylobacter coli OXC9675	1773	Clade 1a (ST-828)	Human	noIE1	noIE2	noIE3	noT6	noIE4	noICE	no42	noTet	noVir
417	C0167	0828	21592	N/A	Campylobacter coli OXC6873	5349	Clade 1a (ST-828)	Human	noIE1	noIE2	noIE3	noT6	noIE4	noICE	pCC42	noTet	noVir
418	C0566	0828	N/A	CYQJ01	Campylobacter coli RC105	825	Clade 1a (ST-828)	Poultry	noIE1	noIE2	CJIE3	T6SS	noIE4	noICE	pCC42	pTet	pVir
419	C0870	0828	43610	N/A	Campylobacter coli OXC10006	825	Clade 1a (ST-828)	Human	noIE1	noIE2	noIE3	noT6	noIE4	noICE	no42	noTet	noVir
420	C0162	0828	21484	N/A	Campylobacter coli OXC5763	825	Clade 1a (ST-828)	Human	noIE1	noIE2	noIE3	noT6	noIE4	noICE	no42	noTet	noVir
421	C0571	0828	N/A	CYQO01	Campylobacter coli RC148	825	Clade 1a (ST-828)	Poultry	noIE1	noIE2	CJIE3	T6SS	noIE4	noICE	pCC42	pTet	noVir
422	C0506	0828	32046	N/A	Campylobacter coli FB1	825	Clade 1a (ST-828)	Human	noIE1	noIE2	noIE3	noT6	noIE4	noICE	pCC42	pTet	noVir
423	C0230	0828	24023	N/A	Campylobacter coli OXC7495	825	Clade 1a (ST-828)	Human	noIE1	noIE2	noIE3	noT6	noIE4	noICE	no42	pTet	noVir
424	C1513	0828	44430	FBQK01	Campylobacter coli H072760517	825	Clade 1a (ST-828)	Human	noIE1	noIE2	noIE3	noT6	noIE4	noICE	no42	noTet	noVir
425	C0362	0828	25631	N/A	Campylobacter coli OXC8142	825	Clade 1a (ST-828)	Human	noIE1	noIE2	noIE3	noT6	noIE4	noICE	no42	noTet	noVir
426	C0398	0828	27904	N/A	Campylobacter coli OXC8199	825	Clade 1a (ST-828)	Human	noIE1	noIE2	noIE3	noT6	noIE4	noICE	pCC42	noTet	noVir
427	C0923	0828	30805	N/A	Campylobacter coli OXC9126	825	Clade 1a (ST-828)	Human	CJIE1	noIE2	noIE3	noT6	noIE4	noICE	no42	noTet	noVir
428	C0392	0828	26057	N/A	Campylobacter coli Dg106	1465	Clade 1a (ST-828)	Animal	noIE1	noIE2	noIE3	noT6	noIE4	noICE	pCC42	noTet	noVir
429	C0226	0828	23983	N/A	Campylobacter coli OXC7453	825	Clade 1a (ST-828)	Human	noIE1	noIE2	noIE3	noT6	noIE4	noICE	pCC42	noTet	noVir
430	C0838	0828	43719	N/A	Campylobacter coli NWC119	825	Clade 1a (ST-828)	Human	noIE1	noIE2	noIE3	noT6	noIE4	noICE	no42	noTet	noVir
431	C1060	0828	43967	FAZE01	Campylobacter coli H095340114a	872	Clade 1a (ST-828)	Human	noIE1	noIE2	noIE3	noT6	noIE4	noICE	pCC42	noTet	noVir
432	C1342	0828	44258	FBKC01	Campylobacter coli H095340114b	872	Clade 1a (ST-828)	Human	noIE1	noIE2	noIE3	noT6	noIE4	noICE	pCC42	noTet	noVir
433	C1431	0828	44348	FBOK01	Campylobacter coli H051080182	872	Clade 1a (ST-828)	Human	noIE1	noIE2	noIE3	noT6	noIE4	noICE	pCC42	noTet	noVir
434	C1370	0828	44286	FBKX01	Campylobacter coli H062580346	872	Clade 1a (ST-828)	Human	noIE1	noIE2	noIE3	noT6	noIE4	noICE	pCC42	noTet	noVir
435	C1487	0828	44404	FBPM01	Campylobacter coli H063720401	872	Clade 1a (ST-828)	Human	noIE1	noIE2	noIE3	noT6	noIE4	noICE	no42	noTet	noVir
436	C0434	0828	28746	N/A	Campylobacter coli OXC8557	872	Clade 1a (ST-828)	Human	CJIE1	noIE2	noIE3	noT6	noIE4	noICE	pCC42	noTet	noVir
437	C1522	0828	44439	FBQW01	Campylobacter coli H070680142	872	Clade 1a (ST-828)	Human	noIE1	noIE2	noIE3	noT6	noIE4	noICE	pCC42	noTet	noVir
438	C0475	0828	30533	N/A	Campylobacter coli OXC8847	872	Clade 1a (ST-828)	Human	noIE1	noIE2	noIE3	noT6	noIE4	noICE	no42	noTet	noVir
439	C0322	0828	25054	N/A	Campylobacter coli OXC7925	872	Clade 1a (ST-828)	Human	noIE1	noIE2	noIE3	noT6	noIE4	noICE	no42	noTet	noVir
440	C0550	0828	34181	N/A	Campylobacter coli H142080277	872	Clade 1a (ST-828)	Human	noIE1	noIE2	noIE3	noT6	noIE4	noICE	no42	noTet	noVir
441	C1480	0828	44397	FBPF01	Campylobacter coli H142080277	872	Clade 1a (ST-828)	Human	noIE1	noIE2	noIE3	noT6	noIE4	noICE	no42	noTet	noVir
442	C0908	0828	30702	N/A	Campylobacter coli OXC9023	872	Clade 1a (ST-828)	Human	noIE1	noIE2	noIE3	noT6	noIE4	noICE	no42	noTet	noVir
443	C0112	0828	16379	N/A	Campylobacter coli OXC6630	1145	Clade 1a (ST-828)	Human	noIE1	noIE2	noIE3	noT6	noIE4	noICE	no42	pTet	noVir
444	C0092	0828	16211	N/A	Campylobacter coli OXC6416	1145	Clade 1a (ST-828)	Human	noIE1	noIE2	noIE3	noT6	noIE4	noICE	no42	pTet	noVir
445	C0567	0828	N/A	CYQK01	Campylobacter coli RC106	872	Clade 1a (ST-828)	Poultry	noIE1	noIE2	CJIE3	T6SS	noIE4	noICE	pCC42	pTet	noVir
446	C1380	0828	44296	FBLI01	Campylobacter coli H081840386	872	Clade 1a (ST-828)	Human	noIE1	noIE2	noIE3	noT6	noIE4	noICE	pCC42	noTet	noVir
447	C0275	0828	24530	N/A	Campylobacter coli OXC7598	872	Clade 1a (ST-828)	Human	noIE1	noIE2	noIE3	noT6	noIE4	noICE	pCC42	noTet	noVir
448	C1052	0828	43959	FAYC01	Campylobacter coli H102240161	872	Clade 1a (ST-828)	Poultry	noIE1	noIE2	noIE3	noT6	noIE4	noICE	pCC42	noTet	noVir
449	C0989	0828	32897	N/A	Campylobacter coli OXC9841	872	Clade 1a (ST-828)	Human	noIE1	noIE2	noIE3	noT6	noIE4	noICE	pCC42	noTet	noVir
450	C0990	0828	32904	N/A	Campylobacter coli OXC9848	872	Clade 1a (ST-828)	Human	noIE1	noIE2	noIE3	noT6	noIE4	noICE	pCC42	noTet	noVir
451	C0910	0828	30709	N/A	Campylobacter coli OXC9030	872	Clade 1a (ST-828)	Human	noIE1	noIE2	noIE3	noT6	noIE4	noICE	pCC42	noTet	noVir
452	C1427	0828	44344	FBON01	Campylobacter coli H091000385	872	Clade 1a (ST-828)	Human	noIE1	noIE2	noIE3	noT6	noIE4	noICE	no42	noTet	noVir
453	C1461	0828	44378	FBOX01	Campylobacter coli H054340287	872	Clade 1a (ST-828)	Poultry	noIE1	noIE2	noIE3	noT6	noIE4	noICE	pCC42	noTet	noVir
454	C1518	0828	44435	FBQR01	Campylobacter coli H054900335	825	Clade 1a (ST-828)	Human	noIE1	CJIE2	noIE3	noT6	noIE4	ICE1	no42	noTet	pVir
455	C0440	0828	28962	N/A	Campylobacter coli OXC8648	825	Clade 1a (ST-828)	Human	noIE1	CJIE2	noIE3	noT6	noIE4	noICE	no42	noTet	noVir
456	C1003	0828	34472	N/A	Campylobacter coli OXC9940	825	Clade 1a (ST-828)	Human	CJIE1	CJIE2	noIE3	noT6	noIE4	noICE	no42	noTet	noVir
457	C0037	0828	35282	AINV01	Campylobacter coli H9	825	Clade 1a (ST-828)	Human	noIE1	noIE2	noIE3	noT6	noIE4	noICE	pCC42	noTet	noVir
458	C1273	0828	44182	FBGX01	Campylobacter coli NCTC12567	899	Clade 1a (ST-828)	Human	noIE1	noIE2	noIE3	noT6	noIE4	noICE	no42	noTet	noVir
459	C0429	0828	28712	N/A	Campylobacter coli OXC8521	825	Clade 1a (ST-828)	Human	noIE1	noIE2	noIE3	noT6	noIE4	noICE	no42	pTet	noVir
460	C0358	0828	25609	N/A	Campylobacter coli OXC8075	825	Clade 1a (ST-828)	Human	noIE1	noIE2	noIE3	noT6	noIE4	noICE	no42	noTet	noVir
461	C0353	0828	25586	N/A	Campylobacter coli OXC8018	825	Clade 1a (ST-828)	Human	noIE1	noIE2	noIE3	noT6	noIE4	noICE	no42	noTet	noVir
462	C0941	0828	30936	N/A	Campylobacter coli OXC9263	825	Clade 1a (ST-828)	Human	noIE1	noIE2	noIE3	noT6	noIE4	noICE	no42	pTet	noVir
463	C0173	0828	22155	N/A	Campylobacter coli OXC4829	825	Clade 1a (ST-828)	Human	noIE1	noIE2	noIE3	noT6	noIE4	noICE	no42	pTet	noVir
464	C0525	0828	33097	N/A	Campylobacter coli H151340583	825	Clade 1a (ST-828)	Human	CJIE1	noIE2	noIE3	noT6	noIE4	noICE	no42	noTet	noVir
465	C0886	0828	47312	N/A	Campylobacter coli OXC10122	825	Clade 1a (ST-828)	Human	noIE1	noIE2	noIE3	noT6	noIE4	noICE	no42	noTet	noVir
466	C0118	0828	18267	N/A	Campylobacter coli OXC6710	5810	Clade 1a (ST-828)	Human	noIE1	noIE2	noIE3	noT6	noIE4	noICE	pCC42	noTet	noVir
467	C0360	0828	25618	N/A	Campylobacter coli OXC8117	825	Clade 1a (ST-828)	Human	noIE1	noIE2	noIE3	noT6	noIE4	noICE	no42	pTet	noVir
468	C0926	0828	30826	N/A	Campylobacter coli OXC9147	825	Clade 1a (ST-828)	Human	noIE1	noIE2	noIE3	noT6	noIE4	noICE	no42	noTet	noVir
469	C0955	0828	31191	N/A	Campylobacter coli OXC9372	825	Clade 1a (ST-828)	Human	noIE1	noIE2	noIE3	noT6	noIE4	noICE	no42	noTet	noVir
470	C0151	0828	21349	N/A	Campylobacter coli OXC5386	825	Clade 1a (ST-828)	Human	CJIE1	noIE2	noIE3	noT6	noIE4	noICE	no42	pTet	noVir
471	C0298	0828	24848	N/A	Campylobacter coli OXC5301	825	Clade 1a (ST-828)	Human	noIE1	noIE2	noIE3	noT6	noIE4	noICE	no42	pTet	noVir
472	C0295	0828	24831	N/A	Campylobacter coli OXC5253	825	Clade 1a (ST-828)	Human	noIE1	noIE2	noIE3	noT6	noIE4	noICE	no42	pTet	noVir
473	C0091	0828	16195	N/A	Campylobacter coli OXC6400	825	Clade 1a (ST-828)	Human	noIE1	noIE2	noIE3	noT6	noIE4	noICE	no42	pTet	noVir
474	C0879	0828	43801	N/A	Campylobacter coli OXC10076	1770	Clade 1a (ST-828)	Human	CJIE1	noIE2	CJIE3	T6SS	noIE4	noICE	no42	pTet	noVir
475	C0882	0828	43892	N/A	Campylobacter coli OXC10106	1770	Clade 1a (ST-828)	Human	CJIE1	noIE2	CJIE3	T6SS	noIE4	noICE	no42	pTet	noVir
476	C0501	0828	31130	N/A	Campylobacter coli H144340539	828	Clade 1a (ST-828)	Human	noIE1	noIE2	noIE3	noT6	noIE4	noICE	no42	noTet	noVir
477	C0361	none	25626	N/A	Campylobacter coli OXC7550	6895	Clade 1a (ST-828)	Human	noIE1	noIE2	noIE3	noT6	noIE4	noICE	no42	noTet	noVir
478	C0648	0828	N/A	LBDW01	Campylobacter coli CVM-N44984F	829	Clade 1a (ST-828)	Poultry	noIE1	noIE2	noIE3	noT6	noIE4	noICE	no42	pTet	noVir
479	C0669	0828	N/A	LBEU01	Campylobacter coli CVM-N39671	829	Clade 1a (ST-828)	Poultry	noIE1	noIE2	noIE3	noT6	noIE4	noICE	pCC42	pTet	noVir
480	C0639	0828	N/A	LBDN01	Campylobacter coli CVM-N51183F	829	Clade 1a (ST-828)	Poultry	noIE1	noIE2	noIE3	noT6	noIE4	noICE	pCC42	pTet	noVir
481	C0650	0828	N/A	LBDY01	Campylobacter coli CVM-N44406F	829	Clade 1a (ST-828)	Poultry	noIE1	noIE2	noIE3	noT6	noIE4	noICE	pCC42	pTet	noVir
482	C0590	0828	N/A	JAJI01	Campylobacter coli CVM-41965	829	Clade 1a (ST-828)	Human	noIE1	noIE2	noIE3	noT6	noIE4	noICE	pCC42	pTet	noVir
483	C0670	0828	N/A	LBEV01	Campylobacter coli CVM-N39665	829	Clade 1a (ST-828)	Poultry	noIE1	noIE2	noIE3	noT6	noIE4	noICE	pCC42	pTet	noVir
484	C0645	0828	N/A	LBDT01	Campylobacter coli CVM-N46596F	829	Clade 1a (ST-828)	Poultry	noIE1	noIE2	noIE3	noT6	noIE4	noICE	pCC42	pTet	noVir
485	C0607	0828	N/A	JAJZ01	Campylobacter coli CVM-41957	829	Clade 1a (ST-828)	Human	noIE1	noIE2	noIE3	noT6	noIE4	noICE	no42	pTet	noVir
486	C0609	0828	N/A	JAKB01	Campylobacter coli CVM-41976	829	Clade 1a (ST-828)	Human	noIE1	noIE2	noIE3	noT6	noIE4	noICE	no42	pTet	noVir
487	C0641	0828	N/A	LBDP01	Campylobacter coli CVM-N50039F	829	Clade 1a (ST-828)	Poultry	noIE1	noIE2	noIE3	noT6	noIE4	noICE	pCC42	pTet	noVir
488	C0668	0828	N/A	LBET01	Campylobacter coli CVM-N39677	829	Clade 1a (ST-828)	Poultry	noIE1	noIE2	noIE3	noT6	noIE4	noICE	pCC42	pTet	noVir
489	C0604	0828	N/A	JAJW01	Campylobacter coli CVM-41932	829	Clade 1a (ST-828)	Human	noIE1	noIE2	noIE3	noT6	noIE4	noICE	pCC42	pTet	noVir
490	C0644	0828	N/A	LBDS01	Campylobacter coli CVM-N47608F	829	Clade 1a (ST-828)	Poultry	noIE1	noIE2	noIE3	noT6	noIE4	noICE	no42	pTet	noVir
491	C0606	none	N/A	JAJY01	Campylobacter coli CVM-41955	N/A	Clade 1a (ST-828)	Human	noIE1	noIE2	noIE3	noT6	noIE4	noICE	pCC42	pTet	noVir
492	C0638	0828	N/A	LBDM01	Campylobacter coli CVM-N51201F	829	Clade 1a (ST-828)	Poultry	noIE1	noIE2	noIE3	noT6	noIE4	noICE	no42	pTet	noVir
493	C0664	0828	N/A	LBEP01	Campylobacter coli CVM-N41661	829	Clade 1a (ST-828)	Poultry	noIE1	noIE2	noIE3	noT6	noIE4	noICE	pCC42	pTet	noVir
494	C0033	0828	N/A	ANMS01	Campylobacter coli CVM-N29716	829	Clade 1a (ST-828)	Poultry	noIE1	noIE2	noIE3	noT6	noIE4	noICE	no42	pTet	noVir
495	C0642	none	N/A	LBDQ01	Campylobacter coli CVM-N49369F	N/A	Clade 1a (ST-828)	Poultry	noIE1	noIE2	noIE3	noT6	noIE4	noICE	no42	pTet	noVir
496	C0652	0828	N/A	LBEA01	Campylobacter coli CVM-N51987	829	Clade 1a (ST-828)	Poultry	noIE1	noIE2	noIE3	noT6	noIE4	noICE	pCC42	pTet	noVir
497	C0667	none	N/A	LBES01	Campylobacter coli CVM-N40944	N/A	Clade 1a (ST-828)	Poultry	noIE1	noIE2	noIE3	noT6	noIE4	noICE	pCC42	pTet	noVir
498	C0658	0828	N/A	LBEI01	Campylobacter coli CVM-N47960	829	Clade 1a (ST-828)	Poultry	noIE1	noIE2	noIE3	noT6	noIE4	noICE	no42	pTet	noVir
499	C0660	0828	N/A	LBEK01	Campylobacter coli CVM-N45963	829	Clade 1a (ST-828)	Poultry	noIE1	noIE2	noIE3	noT6	noIE4	noICE	no42	pTet	noVir
500	C0591	0828	N/A	JAJJ01	Campylobacter coli CVM-41986	829	Clade 1a (ST-828)	Human	noIE1	noIE2	noIE3	noT6	noIE4	noICE	pCC42	pTet	noVir
501	C0608	0828	N/A	JAKA01	Campylobacter coli CVM-41958	829	Clade 1a (ST-828)	Human	noIE1	noIE2	noIE3	noT6	noIE4	noICE	pCC42	pTet	noVir
502	C0605	0828	N/A	JAJX01	Campylobacter coli CVM-41939	829	Clade 1a (ST-828)	Human	noIE1	noIE2	noIE3	noT6	noIE4	noICE	pCC42	pTet	noVir
503	C0653	0828	N/A	LBEB01	Campylobacter coli CVM-N51712	829	Clade 1a (ST-828)	Poultry	noIE1	noIE2	noIE3	noT6	noIE4	noICE	pCC42	pTet	noVir
504	C0651	0828	N/A	LBDZ01	Campylobacter coli CVM-N44396F	829	Clade 1a (ST-828)	Poultry	noIE1	noIE2	noIE3	noT6	noIE4	noICE	pCC42	pTet	noVir
505	C0643	0828	N/A	LBDR01	Campylobacter coli CVM-N48647F	829	Clade 1a (ST-828)	Poultry	noIE1	noIE2	noIE3	noT6	noIE4	noICE	pCC42	pTet	noVir
506	C0032	none	32237	CP004066	Campylobacter coli CVM-N29710	N/A	Clade 1a (ST-828)	Poultry	noIE1	noIE2	noIE3	noT6	noIE4	noICE	no42	pTet	noVir
507	C0666	none	N/A	LBER01	Campylobacter coli CVM-N40946	N/A	Clade 1a (ST-828)	Poultry	noIE1	noIE2	noIE3	noT6	noIE4	noICE	no42	pTet	noVir
508	C0656	none	N/A	LBEG01	Campylobacter coli CVM-N49244	N/A	Clade 1a (ST-828)	Poultry	noIE1	noIE2	noIE3	noT6	noIE4	noICE	no42	pTet	noVir
509	C0395	0828	27865	N/A	Campylobacter coli OXC7713	829	Clade 1a (ST-828)	Human	noIE1	noIE2	noIE3	noT6	noIE4	noICE	no42	noTet	noVir
510	C0143	0828	21212	N/A	Campylobacter coli OXC7131	828	Clade 1a (ST-828)	Human	noIE1	noIE2	CJIE3	T6SS	noIE4	noICE	no42	noTet	noVir
511	C0093	0828	16219	N/A	Campylobacter coli OXC6424	825	Clade 1a (ST-828)	Human	CJIE1	CJIE2	noIE3	noT6	noIE4	noICE	no42	noTet	noVir
512	C0066	0828	12903	N/A	Campylobacter coli OXC6568	872	Clade 1a (ST-828)	Human	CJIE1	noIE2	noIE3	noT6	noIE4	noICE	no42	noTet	noVir
513	C0068	0828	12912	N/A	Campylobacter coli OXC6577	872	Clade 1a (ST-828)	Human	CJIE1	noIE2	noIE3	noT6	noIE4	noICE	no42	noTet	noVir
514	C0235	0828	24093	N/A	Campylobacter coli OXC4647	872	Clade 1a (ST-828)	Human	CJIE1	noIE2	noIE3	noT6	noIE4	noICE	no42	noTet	noVir
515	C0411	0828	27984	N/A	Campylobacter coli OXC8293	872	Clade 1a (ST-828)	Human	noIE1	noIE2	noIE3	noT6	noIE4	noICE	pCC42	noTet	noVir
516	C0412	0828	27985	N/A	Campylobacter coli OXC8294	872	Clade 1a (ST-828)	Human	noIE1	noIE2	noIE3	noT6	noIE4	noICE	pCC42	noTet	noVir
517	C1455	0828	44372	FBNI01	Campylobacter coli H103600372	872	Clade 1a (ST-828)	Human	CJIE1	noIE2	noIE3	noT6	noIE4	noICE	pCC42	pTet	noVir
518	C0857	0828	43641	N/A	Campylobacter coli NWC33	872	Clade 1a (ST-828)	Human	noIE1	noIE2	noIE3	noT6	noIE4	noICE	pCC42	pTet	noVir
519	C0161	0828	21469	N/A	Campylobacter coli OXC5742	872	Clade 1a (ST-828)	Human	CJIE1	noIE2	noIE3	noT6	noIE4	noICE	no42	noTet	noVir
520	C0365	0828	25638	N/A	Campylobacter coli OXC8152	872	Clade 1a (ST-828)	Human	noIE1	CJIE2	noIE3	noT6	noIE4	noICE	no42	pTet	noVir
521	C0202	0828	23546	N/A	Campylobacter coli OXC5796	872	Clade 1a (ST-828)	Human	noIE1	CJIE2	noIE3	noT6	noIE4	noICE	no42	noTet	noVir
522	C1429	0828	44346	FBOQ01	Campylobacter coli H044660164	872	Clade 1a (ST-828)	Human	noIE1	noIE2	noIE3	noT6	noIE4	noICE	no42	noTet	noVir
523	C0890	0828	47930	N/A	Campylobacter coli OXC10209	872	Clade 1a (ST-828)	Human	noIE1	noIE2	noIE3	noT6	noIE4	noICE	no42	noTet	noVir
524	C1306	0828	44219	FBII01	Campylobacter coli H140420134	872	Clade 1a (ST-828)	Human	noIE1	CJIE2	noIE3	noT6	noIE4	noICE	pCC42	pTet	noVir
525	C0274	0828	24525	N/A	Campylobacter coli OXC7593	872	Clade 1a (ST-828)	Human	noIE1	noIE2	noIE3	noT6	noIE4	noICE	pCC42	noTet	noVir
526	C0159	0828	21443	N/A	Campylobacter coli OXC5705	872	Clade 1a (ST-828)	Human	noIE1	noIE2	CJIE3	T6SS	noIE4	noICE	pCC42	noTet	noVir
527	C1009	0828	34530	N/A	Campylobacter coli OXC9998	872	Clade 1a (ST-828)	Human	CJIE1	noIE2	CJIE3	T6SS	noIE4	noICE	pCC42	noTet	noVir
528	C0528	none	33261	N/A	Campylobacter coli H151680412	N/A	Clade 1a (ST-828)	Human	CJIE1	noIE2	noIE3	noT6	noIE4	noICE	no42	noTet	noVir
529	C0165	0828	21566	N/A	Campylobacter coli OXC6847	829	Clade 1a (ST-828)	Human	noIE1	noIE2	noIE3	noT6	noIE4	noICE	no42	noTet	noVir
530	C0166	0828	21583	N/A	Campylobacter coli OXC6864	829	Clade 1a (ST-828)	Human	noIE1	noIE2	noIE3	noT6	noIE4	noICE	no42	noTet	noVir
531	C0312	0828	24996	N/A	Campylobacter coli OXC7861	829	Clade 1a (ST-828)	Human	noIE1	noIE2	noIE3	noT6	noIE4	noICE	no42	noTet	noVir
532	C0407	0828	27947	N/A	Campylobacter coli OXC8248	829	Clade 1a (ST-828)	Human	noIE1	noIE2	noIE3	noT6	noIE4	noICE	pCC42	noTet	noVir
533	C0914	0828	30741	N/A	Campylobacter coli OXC9062	829	Clade 1a (ST-828)	Human	noIE1	noIE2	noIE3	noT6	noIE4	noICE	pCC42	pTet	noVir
534	C0399	0828	27908	N/A	Campylobacter coli OXC8203	829	Clade 1a (ST-828)	Human	CJIE1	noIE2	noIE3	noT6	noIE4	noICE	no42	pTet	noVir
535	C0901	0828	33128	N/A	Campylobacter coli OXC6126X	829	Clade 1a (ST-828)	Human	noIE1	noIE2	noIE3	noT6	noIE4	noICE	no42	noTet	noVir
536	C0953	0828	31180	N/A	Campylobacter coli OXC9361	829	Clade 1a (ST-828)	Human	noIE1	noIE2	noIE3	noT6	noIE4	noICE	no42	noTet	noVir
537	C0964	0828	31268	N/A	Campylobacter coli OXC9449	829	Clade 1a (ST-828)	Human	noIE1	noIE2	noIE3	noT6	noIE4	noICE	no42	noTet	noVir
538	C1507	0828	44424	FBQG01	Campylobacter coli H121760164	829	Clade 1a (ST-828)	Food	CJIE1	noIE2	noIE3	noT6	noIE4	noICE	no42	noTet	noVir
539	C0337	0828	25447	N/A	Campylobacter coli OXC8154	1055	Clade 1a (ST-828)	Human	noIE1	noIE2	noIE3	noT6	noIE4	noICE	pCC42	noTet	noVir
540	C0915	0828	30748	N/A	Campylobacter coli OXC9069	7159	Clade 1a (ST-828)	Human	CJIE1	noIE2	noIE3	noT6	noIE4	noICE	no42	noTet	noVir
541	C0631	0828	N/A	JOVG01	Campylobacter coli CVM-N9093	829	Clade 1a (ST-828)	Poultry	noIE1	noIE2	noIE3	noT6	noIE4	noICE	no42	noTet	noVir
542	C0621	0828	N/A	JOUU01	Campylobacter coli CVM-N462	829	Clade 1a (ST-828)	Poultry	noIE1	noIE2	noIE3	noT6	noIE4	noICE	no42	noTet	noVir
543	C0617	0828	N/A	JOUP01	Campylobacter coli CVM-N26699	829	Clade 1a (ST-828)	Poultry	CJIE1	noIE2	noIE3	noT6	noIE4	noICE	no42	pTet	noVir
544	C0087	0828	16177	N/A	Campylobacter coli OXC6380	5735	Clade 1a (ST-828)	Human	noIE1	noIE2	noIE3	noT6	noIE4	noICE	no42	pTet	noVir
545	C0284	0828	24581	N/A	Campylobacter coli OXC7773	825	Clade 1a (ST-828)	Human	noIE1	CJIE2	noIE3	noT6	noIE4	noICE	no42	noTet	noVir
546	C0397	0828	27881	N/A	Campylobacter coli OXC7771	825	Clade 1a (ST-828)	Human	noIE1	CJIE2	noIE3	noT6	noIE4	noICE	no42	noTet	noVir
547	C0965	0828	31321	N/A	Campylobacter coli OXC9502	830	Clade 1a (ST-828)	Human	CJIE1	noIE2	noIE3	noT6	noIE4	noICE	no42	pTet	noVir
548	C0880	0828	43780	N/A	Campylobacter coli OXC10079	1055	Clade 1a (ST-828)	Human	CJIE1	noIE2	CJIE3	T6SS	CJIE4	noICE	no42	pTet	noVir
549	C0417	0828	28607	N/A	Campylobacter coli OXC8416	962	Clade 1a (ST-828)	Human	noIE1	noIE2	noIE3	noT6	noIE4	noICE	pCC42	pTet	noVir
550	C0422	0828	28635	N/A	Campylobacter coli OXC8444	962	Clade 1a (ST-828)	Human	noIE1	noIE2	noIE3	noT6	noIE4	noICE	pCC42	pTet	noVir
551	C1498	0828	44415	FBPV01	Campylobacter coli H132480140	962	Clade 1a (ST-828)	Poultry	noIE1	noIE2	noIE3	noT6	noIE4	noICE	pCC42	pTet	noVir
552	C0291	0828	24639	N/A	Campylobacter coli OXC7842	962	Clade 1a (ST-828)	Human	noIE1	noIE2	noIE3	noT6	noIE4	noICE	pCC42	pTet	noVir
553	C0315	0828	25011	N/A	Campylobacter coli OXC7876	962	Clade 1a (ST-828)	Human	noIE1	noIE2	noIE3	noT6	noIE4	noICE	pCC42	pTet	noVir
554	C0115	0828	18241	N/A	Campylobacter coli OXC6684	962	Clade 1a (ST-828)	Human	noIE1	noIE2	noIE3	noT6	noIE4	noICE	pCC42	noTet	noVir
555	C0128	0828	18374	N/A	Campylobacter coli OXC6817	962	Clade 1a (ST-828)	Human	noIE1	noIE2	noIE3	noT6	noIE4	noICE	pCC42	noTet	noVir
556	C1010	0828	37242	N/A	Campylobacter coli Seal110	962	Clade 1a (ST-828)	Animal	noIE1	noIE2	noIE3	noT6	noIE4	noICE	pCC42	noTet	noVir
557	C0842	0828	43803	N/A	Campylobacter coli NWC158	962	Clade 1a (ST-828)	Human	noIE1	noIE2	noIE3	noT6	noIE4	noICE	pCC42	noTet	noVir
558	C0945	0828	30957	N/A	Campylobacter coli OXC9284	962	Clade 1a (ST-828)	Human	noIE1	noIE2	noIE3	noT6	noIE4	noICE	pCC42	noTet	noVir
559	C0963	0828	31262	N/A	Campylobacter coli OXC9443	962	Clade 1a (ST-828)	Human	CJIE1	noIE2	noIE3	noT6	noIE4	noICE	pCC42	noTet	noVir
560	C0742	0828	47973	N/A	Campylobacter coli ACP530	962	Clade 1a (ST-828)	Poultry	CJIE1	noIE2	noIE3	noT6	noIE4	noICE	pCC42	noTet	noVir
561	C1288	0828	44198	FBHO01	Campylobacter coli CCN205	962	Clade 1a (ST-828)	Poultry	CJIE1	noIE2	noIE3	noT6	noIE4	noICE	pCC42	noTet	noVir
562	C1292	0828	44202	FBHS01	Campylobacter coli CCN257	962	Clade 1a (ST-828)	Poultry	CJIE1	noIE2	noIE3	noT6	noIE4	noICE	pCC42	noTet	noVir
563	C1333	0828	44248	FBJL01	Campylobacter coli CCN357	962	Clade 1a (ST-828)	Poultry	noIE1	noIE2	noIE3	noT6	noIE4	noICE	pCC42	noTet	noVir
564	C1316	0828	44230	FBIR01	Campylobacter coli CCN355	962	Clade 1a (ST-828)	Poultry	noIE1	noIE2	noIE3	noT6	noIE4	noICE	pCC42	noTet	noVir
565	C0311	0828	24995	N/A	Campylobacter coli OXC7860	962	Clade 1a (ST-828)	Human	CJIE1	noIE2	noIE3	noT6	noIE4	noICE	pCC42	noTet	noVir
566	C1054	0828	43961	FAYF01	Campylobacter coli H131800148	962	Clade 1a (ST-828)	Human	noIE1	noIE2	noIE3	noT6	noIE4	noICE	pCC42	noTet	noVir
567	C0310	0828	24994	N/A	Campylobacter coli OXC7859	962	Clade 1a (ST-828)	Human	noIE1	noIE2	noIE3	noT6	noIE4	noICE	pCC42	noTet	noVir
568	C0735	0828	47476	N/A	Campylobacter coli ACP51	962	Clade 1a (ST-828)	Poultry	CJIE1	noIE2	noIE3	noT6	noIE4	noICE	pCC42	noTet	noVir
569	C0082	0828	16140	N/A	Campylobacter coli OXC6343	962	Clade 1a (ST-828)	Human	noIE1	noIE2	noIE3	noT6	noIE4	noICE	pCC42	pTet	noVir
570	C0994	0828	32928	N/A	Campylobacter coli OXC9872	962	Clade 1a (ST-828)	Human	noIE1	noIE2	noIE3	noT6	noIE4	noICE	pCC42	noTet	noVir
571	C0859	0828	47970	N/A	Campylobacter coli NWC338	1055	Clade 1a (ST-828)	Human	noIE1	noIE2	noIE3	noT6	noIE4	noICE	pCC42	noTet	noVir
572	C0913	0828	30733	N/A	Campylobacter coli OXC9054	1055	Clade 1a (ST-828)	Human	noIE1	noIE2	noIE3	noT6	noIE4	noICE	pCC42	noTet	noVir
573	C0855	0828	47912	N/A	Campylobacter coli NWC322	1055	Clade 1a (ST-828)	Human	CJIE1	noIE2	noIE3	noT6	noIE4	noICE	pCC42	noTet	noVir
574	C0386	0828	26000	N/A	Campylobacter coli Dg132b	962	Clade 1a (ST-828)	Animal	noIE1	noIE2	noIE3	noT6	noIE4	noICE	pCC42	noTet	noVir
575	C0931	0828	30857	N/A	Campylobacter coli OXC9178	825	Clade 1a (ST-828)	Human	noIE1	noIE2	noIE3	noT6	noIE4	noICE	no42	noTet	noVir
576	C0409	0828	27965	N/A	Campylobacter coli OXC8272	832	Clade 1a (ST-828)	Human	noIE1	noIE2	noIE3	noT6	noIE4	noICE	no42	pTet	noVir
577	C0309	none	24971	N/A	Campylobacter coli OXC7732	1661	Clade 1a (ST-828)	Human	CJIE1	noIE2	CJIE3	T6SS	noIE4	noICE	pCC42	noTet	noVir
578	C0221	0828	23946	N/A	Campylobacter coli OXC7411	6267	Clade 1a (ST-828)	Human	noIE1	CJIE2	CJIE3	T6SS	noIE4	noICE	no42	noTet	noVir
579	C0716	0828	47915	N/A	Campylobacter coli ACP407	828	Clade 1a (ST-828)	Poultry	noIE1	noIE2	CJIE3	T6SS	CJIE4	noICE	pCC42	pTet	noVir
580	C0744	0828	47935	N/A	Campylobacter coli ACP540	828	Clade 1a (ST-828)	Poultry	noIE1	noIE2	CJIE3	T6SS	CJIE4	noICE	no42	pTet	noVir
581	C0723	0828	47818	N/A	Campylobacter coli ACP439	828	Clade 1a (ST-828)	Poultry	noIE1	noIE2	CJIE3	T6SS	CJIE4	noICE	pCC42	pTet	noVir
582	C0410	0828	27967	N/A	Campylobacter coli OXC8274	828	Clade 1a (ST-828)	Human	noIE1	noIE2	CJIE3	T6SS	CJIE4	noICE	no42	pTet	noVir
583	C0932	0828	30884	N/A	Campylobacter coli OXC9205	828	Clade 1a (ST-828)	Human	noIE1	noIE2	CJIE3	T6SS	CJIE4	noICE	no42	pTet	noVir
584	C0731	0828	47941	N/A	Campylobacter coli ACP494	828	Clade 1a (ST-828)	Poultry	noIE1	noIE2	CJIE3	T6SS	CJIE4	noICE	no42	pTet	noVir
585	C0144	0828	21235	N/A	Campylobacter coli OXC7154	828	Clade 1a (ST-828)	Human	noIE1	noIE2	CJIE3	T6SS	CJIE4	noICE	no42	pTet	noVir
586	C1044	0828	43951	FAYN01	Campylobacter coli H120880380	828	Clade 1a (ST-828)	Poultry	noIE1	noIE2	CJIE3	T6SS	CJIE4	noICE	no42	pTet	noVir
587	C0939	0828	30914	N/A	Campylobacter coli OXC9241	828	Clade 1a (ST-828)	Human	noIE1	noIE2	CJIE3	T6SS	CJIE4	noICE	pCC42	pTet	noVir
588	C0264	0828	24332	N/A	Campylobacter coli C256-R	828	Clade 1a (ST-828)	NoSource	noIE1	noIE2	CJIE3	T6SS	CJIE4	noICE	no42	pTet	noVir
589	C0423	0828	28638	N/A	Campylobacter coli OXC8447	828	Clade 1a (ST-828)	Human	noIE1	noIE2	CJIE3	T6SS	CJIE4	noICE	no42	pTet	noVir
590	C0747	0828	47589	N/A	Campylobacter coli ACP700	828	Clade 1a (ST-828)	Poultry	noIE1	noIE2	CJIE3	T6SS	CJIE4	noICE	no42	pTet	noVir
591	C0699	0828	47621	N/A	Campylobacter coli ACP110	828	Clade 1a (ST-828)	Poultry	noIE1	noIE2	CJIE3	T6SS	CJIE4	noICE	no42	pTet	noVir
592	C0698	0828	47685	N/A	Campylobacter coli ACP108	828	Clade 1a (ST-828)	Poultry	noIE1	noIE2	CJIE3	T6SS	CJIE4	noICE	no42	pTet	noVir
593	C0709	0828	47672	N/A	Campylobacter coli ACP177	828	Clade 1a (ST-828)	Poultry	noIE1	noIE2	CJIE3	T6SS	CJIE4	noICE	no42	pTet	noVir
594	C0884	0828	47315	N/A	Campylobacter coli OXC10116	828	Clade 1a (ST-828)	Human	noIE1	noIE2	CJIE3	T6SS	CJIE4	noICE	no42	pTet	noVir
595	C0887	0828	47866	N/A	Campylobacter coli OXC10188	828	Clade 1a (ST-828)	Human	noIE1	noIE2	CJIE3	T6SS	CJIE4	noICE	no42	pTet	noVir
596	C0748	0828	47584	N/A	Campylobacter coli ACP703	828	Clade 1a (ST-828)	Poultry	noIE1	CJIE2	CJIE3	T6SS	CJIE4	noICE	no42	pTet	noVir
597	C1056	0828	43963	FAZL01	Campylobacter coli H081820599a	828	Clade 1a (ST-828)	Environmental	noIE1	CJIE2	CJIE3	T6SS	CJIE4	noICE	no42	pTet	noVir
598	C0733	0828	47929	N/A	Campylobacter coli ACP504	828	Clade 1a (ST-828)	Poultry	noIE1	CJIE2	CJIE3	T6SS	CJIE4	noICE	pCC42	pTet	noVir
599	C1099	0828	44006	FBAF01	Campylobacter coli H132600169	828	Clade 1a (ST-828)	Poultry	noIE1	CJIE2	CJIE3	T6SS	CJIE4	noICE	no42	pTet	noVir
600	C1100	0828	44007	FBAI01	Campylobacter coli H132760143	828	Clade 1a (ST-828)	Poultry	noIE1	CJIE2	CJIE3	T6SS	CJIE4	noICE	pCC42	pTet	noVir
601	C0737	0828	47937	N/A	Campylobacter coli ACP511	828	Clade 1a (ST-828)	Poultry	noIE1	CJIE2	CJIE3	T6SS	CJIE4	noICE	no42	pTet	noVir
602	C1265	0828	44174	FBGP01	Campylobacter coli UNF383D	828	Clade 1a (ST-828)	Poultry	noIE1	CJIE2	CJIE3	T6SS	CJIE4	noICE	no42	pTet	noVir
603	C1521	0828	44438	FBQU01	Campylobacter coli H043900429	828	Clade 1a (ST-828)	Poultry	noIE1	CJIE2	CJIE3	T6SS	CJIE4	noICE	no42	pTet	noVir
604	C1078	0828	43985	FAZN01	Campylobacter coli H044040580	828	Clade 1a (ST-828)	Ruminant	noIE1	CJIE2	CJIE3	T6SS	CJIE4	noICE	no42	pTet	noVir
605	C1434	0828	44351	FBOT01	Campylobacter coli H073900238	828	Clade 1a (ST-828)	Poultry	noIE1	CJIE2	CJIE3	T6SS	CJIE4	noICE	no42	pTet	noVir
606	C0728	0828	47822	N/A	Campylobacter coli ACP465	828	Clade 1a (ST-828)	Poultry	noIE1	CJIE2	CJIE3	T6SS	CJIE4	noICE	no42	pTet	noVir
607	C0712	0828	47577	N/A	Campylobacter coli ACP20	828	Clade 1a (ST-828)	Poultry	noIE1	CJIE2	CJIE3	T6SS	CJIE4	noICE	no42	pTet	noVir
608	C0751	0828	47586	N/A	Campylobacter coli ACP738	828	Clade 1a (ST-828)	Poultry	noIE1	noIE2	CJIE3	T6SS	CJIE4	noICE	no42	pTet	noVir
609	C0458	0828	29082	N/A	Campylobacter coli OXC8724	828	Clade 1a (ST-828)	Human	noIE1	noIE2	CJIE3	T6SS	CJIE4	noICE	pCC42	pTet	noVir
610	C0714	0828	47535	N/A	Campylobacter coli ACP3	828	Clade 1a (ST-828)	Poultry	noIE1	CJIE2	CJIE3	T6SS	CJIE4	noICE	no42	pTet	noVir
611	C0749	0828	47570	N/A	Campylobacter coli ACP708	1055	Clade 1a (ST-828)	Poultry	noIE1	CJIE2	CJIE3	T6SS	noIE4	noICE	no42	pTet	noVir
612	C1483	0828	44400	FBPK01	Campylobacter coli H132840800	828	Clade 1a (ST-828)	Poultry	noIE1	noIE2	CJIE3	T6SS	CJIE4	noICE	no42	pTet	noVir
613	C1101	0828	44008	FBAS01	Campylobacter coli H132580228	828	Clade 1a (ST-828)	Poultry	noIE1	noIE2	CJIE3	T6SS	CJIE4	noICE	no42	pTet	noVir
614	C0727	0828	47859	N/A	Campylobacter coli ACP458	828	Clade 1a (ST-828)	Poultry	noIE1	noIE2	CJIE3	T6SS	CJIE4	noICE	no42	pTet	noVir
615	C0934	0828	30888	N/A	Campylobacter coli OXC9209	828	Clade 1a (ST-828)	Human	noIE1	CJIE2	CJIE3	T6SS	CJIE4	noICE	no42	pTet	noVir
616	C1502	0828	44419	FBQH01	Campylobacter coli H110340458	828	Clade 1a (ST-828)	Poultry	noIE1	CJIE2	CJIE3	T6SS	CJIE4	noICE	no42	pTet	noVir
617	C0164	0828	21493	N/A	Campylobacter coli OXC5773	828	Clade 1a (ST-828)	Human	noIE1	CJIE2	CJIE3	T6SS	CJIE4	noICE	no42	pTet	noVir
618	C0415	0828	28585	N/A	Campylobacter coli OXC8392	4443	Clade 1a (ST-828)	Human	noIE1	CJIE2	CJIE3	T6SS	CJIE4	noICE	no42	pTet	noVir
619	C0722	0828	47841	N/A	Campylobacter coli ACP433	828	Clade 1a (ST-828)	Poultry	noIE1	CJIE2	CJIE3	T6SS	CJIE4	noICE	no42	pTet	noVir
620	C0724	0828	47812	N/A	Campylobacter coli ACP443	828	Clade 1a (ST-828)	Poultry	noIE1	CJIE2	CJIE3	T6SS	CJIE4	noICE	no42	pTet	noVir
621	C1458	0828	44375	FBOP01	Campylobacter coli H121060205	828	Clade 1a (ST-828)	Human	noIE1	CJIE2	CJIE3	T6SS	CJIE4	noICE	no42	pTet	noVir
622	C0721	0828	47833	N/A	Campylobacter coli ACP431	828	Clade 1a (ST-828)	Poultry	noIE1	CJIE2	CJIE3	T6SS	CJIE4	noICE	no42	pTet	noVir
623	C0906	0828	30664	N/A	Campylobacter coli OXC8982	828	Clade 1a (ST-828)	Human	noIE1	CJIE2	CJIE3	T6SS	CJIE4	noICE	no42	pTet	noVir
624	C1499	0828	44416	FBPZ01	Campylobacter coli H132940658	828	Clade 1a (ST-828)	Poultry	noIE1	CJIE2	CJIE3	T6SS	CJIE4	noICE	no42	pTet	noVir
625	C0754	0828	47536	N/A	Campylobacter coli ACP8	828	Clade 1a (ST-828)	Poultry	noIE1	CJIE2	CJIE3	T6SS	CJIE4	noICE	pCC42	pTet	noVir
626	C1119	0828	44026	FBBI01	Campylobacter coli H133040289	828	Clade 1a (ST-828)	Poultry	noIE1	noIE2	CJIE3	T6SS	CJIE4	noICE	no42	pTet	noVir
627	C0706	0828	47664	N/A	Campylobacter coli ACP171	828	Clade 1a (ST-828)	Poultry	noIE1	CJIE2	CJIE3	T6SS	CJIE4	noICE	pCC42	pTet	noVir
628	C0508	0828	32515	N/A	Campylobacter coli H150620642	828	Clade 1a (ST-828)	Human	noIE1	CJIE2	CJIE3	T6SS	CJIE4	noICE	no42	pTet	noVir
629	C0701	0828	47667	N/A	Campylobacter coli ACP118	828	Clade 1a (ST-828)	Poultry	noIE1	CJIE2	CJIE3	T6SS	CJIE4	noICE	no42	pTet	noVir
630	C0719	0828	47856	N/A	Campylobacter coli ACP424	828	Clade 1a (ST-828)	Poultry	noIE1	CJIE2	CJIE3	T6SS	CJIE4	noICE	no42	pTet	noVir
631	C0725	0828	47814	N/A	Campylobacter coli ACP449	828	Clade 1a (ST-828)	Poultry	noIE1	CJIE2	CJIE3	T6SS	CJIE4	noICE	no42	pTet	noVir
632	C0446	0828	29011	N/A	Campylobacter coli OXC8679	828	Clade 1a (ST-828)	Human	noIE1	noIE2	CJIE3	T6SS	CJIE4	noICE	no42	pTet	noVir
633	C0708	0828	47686	N/A	Campylobacter coli ACP176	828	Clade 1a (ST-828)	Poultry	noIE1	noIE2	CJIE3	T6SS	CJIE4	noICE	no42	pTet	noVir
634	C0704	0828	47624	N/A	Campylobacter coli ACP141	829	Clade 1a (ST-828)	Poultry	noIE1	CJIE2	CJIE3	T6SS	CJIE4	noICE	no42	pTet	noVir
635	C0697	0828	47616	N/A	Campylobacter coli ACP106	828	Clade 1a (ST-828)	Poultry	noIE1	CJIE2	CJIE3	T6SS	CJIE4	noICE	no42	pTet	noVir
636	C0756	0828	47551	N/A	Campylobacter coli ACP96	828	Clade 1a (ST-828)	Poultry	noIE1	CJIE2	CJIE3	T6SS	CJIE4	noICE	no42	pTet	noVir
637	C0713	0828	47538	N/A	Campylobacter coli ACP21	828	Clade 1a (ST-828)	Poultry	noIE1	CJIE2	CJIE3	T6SS	CJIE4	noICE	no42	pTet	noVir
638	C0700	0828	47679	N/A	Campylobacter coli ACP112	828	Clade 1a (ST-828)	Poultry	noIE1	noIE2	CJIE3	T6SS	CJIE4	noICE	no42	pTet	noVir
639	C0234	0828	24072	N/A	Campylobacter coli OXC4617	6233	Clade 1a (ST-828)	Human	noIE1	CJIE2	CJIE3	T6SS	noIE4	noICE	no42	noTet	noVir
640	C0170	0828	22130	N/A	Campylobacter coli OXC4611	6233	Clade 1a (ST-828)	Human	noIE1	CJIE2	CJIE3	T6SS	noIE4	noICE	no42	noTet	noVir
641	C1085	0828	43992	FAZX01	Campylobacter coli H120880379	828	Clade 1a (ST-828)	Poultry	noIE1	noIE2	CJIE3	T6SS	CJIE4	noICE	no42	pTet	noVir
642	C1512	0828	44429	FBQL01	Campylobacter coli H133380250	828	Clade 1a (ST-828)	Poultry	noIE1	noIE2	CJIE3	T6SS	CJIE4	noICE	no42	pTet	noVir
643	C0503	none	31559	N/A	Campylobacter coli H144740623	N/A	Clade 1a (ST-828)	Human	CJIE1	noIE2	noIE3	noT6	noIE4	noICE	no42	pTet	noVir
644	C0172	0828	22154	N/A	Campylobacter coli OXC4825	829	Clade 1a (ST-828)	Human	noIE1	noIE2	noIE3	noT6	noIE4	noICE	no42	noTet	noVir
645	C0070	0828	16051	N/A	Campylobacter coli OXC6253	829	Clade 1a (ST-828)	Human	noIE1	noIE2	noIE3	noT6	noIE4	noICE	no42	noTet	noVir
646	C0089	0828	16183	N/A	Campylobacter coli OXC6386	829	Clade 1a (ST-828)	Human	noIE1	noIE2	noIE3	noT6	noIE4	noICE	pCC42	noTet	noVir
647	C1196	none	44103	FBEF01	Campylobacter coli SS-2226	1090	Clade 1a (ST-828)	Poultry	CJIE1	noIE2	noIE3	noT6	noIE4	noICE	pCC42	pTet	noVir
648	C1197	none	44104	FBEE01	Campylobacter coli SS-2318	1090	Clade 1a (ST-828)	Poultry	CJIE1	noIE2	noIE3	noT6	noIE4	noICE	pCC42	pTet	noVir
649	C1203	none	44110	FBEK01	Campylobacter coli SS-2325	1090	Clade 1a (ST-828)	Poultry	CJIE1	noIE2	noIE3	noT6	noIE4	noICE	pCC42	pTet	noVir
650	C1205	none	44112	FBEJ01	Campylobacter coli SS-2266	1090	Clade 1a (ST-828)	Poultry	CJIE1	noIE2	noIE3	noT6	noIE4	noICE	pCC42	pTet	noVir
651	C1206	none	44113	FBEL01	Campylobacter coli SS-2278	1090	Clade 1a (ST-828)	Poultry	CJIE1	noIE2	noIE3	noT6	noIE4	noICE	pCC42	pTet	noVir
652	C1208	none	44115	FBEN01	Campylobacter coli SS-2291	1090	Clade 1a (ST-828)	Poultry	CJIE1	noIE2	noIE3	noT6	noIE4	noICE	pCC42	pTet	noVir
653	C1213	none	44120	FBES01	Campylobacter coli SS-2285	1090	Clade 1a (ST-828)	Poultry	CJIE1	noIE2	noIE3	noT6	noIE4	noICE	pCC42	pTet	noVir
654	C1215	none	44122	FBEX01	Campylobacter coli SS-2276	1090	Clade 1a (ST-828)	Poultry	CJIE1	noIE2	noIE3	noT6	noIE4	noICE	pCC42	pTet	noVir
655	C1204	none	44111	FBEI01	Campylobacter coli SS-2230	1090	Clade 1a (ST-828)	Poultry	CJIE1	noIE2	noIE3	noT6	noIE4	noICE	pCC42	pTet	noVir
656	C1200	none	44107	FBDZ01	Campylobacter coli SS-2286	1090	Clade 1a (ST-828)	Poultry	CJIE1	noIE2	noIE3	noT6	noIE4	noICE	pCC42	pTet	noVir
657	C1192	none	44099	FBDV01	Campylobacter coli SS-2351	1090	Clade 1a (ST-828)	Poultry	CJIE1	noIE2	noIE3	noT6	noIE4	noICE	pCC42	pTet	noVir
658	C1201	none	44108	FBEG01	Campylobacter coli SS-2315	1090	Clade 1a (ST-828)	Poultry	CJIE1	noIE2	noIE3	noT6	noIE4	noICE	pCC42	pTet	noVir
659	C1207	none	44114	FBER01	Campylobacter coli SS-2326	1090	Clade 1a (ST-828)	Poultry	CJIE1	noIE2	noIE3	noT6	noIE4	noICE	pCC42	pTet	noVir
660	C1214	none	44121	FBEW01	Campylobacter coli SS-2279	1090	Clade 1a (ST-828)	Poultry	CJIE1	noIE2	noIE3	noT6	noIE4	noICE	pCC42	pTet	noVir
661	C1193	none	44100	FBDY01	Campylobacter coli SS-2349	1090	Clade 1a (ST-828)	Poultry	CJIE1	noIE2	noIE3	noT6	noIE4	noICE	pCC42	pTet	noVir
662	C1209	none	44116	FBEU01	Campylobacter coli SS-2271	1090	Clade 1a (ST-828)	Poultry	CJIE1	noIE2	noIE3	noT6	noIE4	noICE	pCC42	pTet	noVir
663	C1212	none	44119	FBEP01	Campylobacter coli SS-2238	1090	Clade 1a (ST-828)	Poultry	CJIE1	noIE2	noIE3	noT6	noIE4	noICE	pCC42	pTet	noVir
664	C1202	none	44109	FBEH01	Campylobacter coli SS-2352	1488	Clade 1a (ST-828)	Poultry	CJIE1	noIE2	noIE3	noT6	noIE4	noICE	pCC42	pTet	noVir
665	C1235	none	44142	FBFO01	Campylobacter coli SS-2249	1090	Clade 1a (ST-828)	Poultry	CJIE1	noIE2	noIE3	noT6	noIE4	noICE	pCC42	pTet	noVir
666	C0223	none	23967	N/A	Campylobacter coli OXC7436	4688	Clade 1a (ST-828)	Human	CJIE1	noIE2	noIE3	noT6	noIE4	noICE	no42	noTet	noVir
667	C1509	none	44426	FBQE01	Campylobacter coli H105160209	3567	Clade 1a (ST-828)	Poultry	CJIE1	noIE2	noIE3	noT6	noIE4	noICE	no42	noTet	noVir
668	C0556	none	34703	N/A	Campylobacter coli H153980264	N/A	Clade 1a (ST-828)	NoSource	noIE1	noIE2	noIE3	noT6	noIE4	noICE	pCC42	noTet	noVir
669	C1068	0828	43975	FAZF01	Campylobacter coli H121240507	8331	Clade 1a (ST-828)	Poultry	noIE1	noIE2	noIE3	noT6	noIE4	noICE	pCC42	noTet	noVir
670	C0301	none	24907	N/A	Campylobacter coli OXC7650	6887	Clade 1a (ST-828)	Human	noIE1	noIE2	noIE3	noT6	noIE4	noICE	no42	noTet	noVir
671	C1194	none	44101	FBDW01	Campylobacter coli SS-2294	2195	Clade 1a (ST-828)	Poultry	CJIE1	noIE2	noIE3	noT6	noIE4	noICE	pCC42	noTet	noVir
672	C0097	none	16229	N/A	Campylobacter coli OXC6434	2195	Clade 1a (ST-828)	Human	CJIE1	noIE2	noIE3	noT6	noIE4	noICE	pCC42	noTet	noVir
673	C1086	none	43993	FAZS01	Campylobacter coli H105280404	2195	Clade 1a (ST-828)	Poultry	CJIE1	noIE2	noIE3	noT6	noIE4	noICE	pCC42	noTet	noVir
674	C0229	none	24005	N/A	Campylobacter coli OXC7476	2195	Clade 1a (ST-828)	Human	noIE1	noIE2	noIE3	noT6	noIE4	noICE	no42	noTet	noVir
675	C0389	none	26039	N/A	Campylobacter coli Dg138a	2195	Clade 1a (ST-828)	Animal	CJIE1	noIE2	noIE3	noT6	noIE4	noICE	pCC42	noTet	noVir
676	C0929	none	30844	N/A	Campylobacter coli OXC9165	2195	Clade 1a (ST-828)	Human	CJIE1	noIE2	noIE3	noT6	noIE4	noICE	pCC42	noTet	noVir
677	C0152	none	21351	N/A	Campylobacter coli OXC5391	2195	Clade 1a (ST-828)	Human	CJIE1	noIE2	noIE3	noT6	noIE4	noICE	pCC42	noTet	noVir
678	C0560	none	N/A	CYQB01	Campylobacter coli RC026	2195	Clade 1a (ST-828)	Poultry	CJIE1	noIE2	noIE3	noT6	noIE4	noICE	pCC42	noTet	noVir
679	C1403	none	44319	FBME01	Campylobacter coli UNOR10622c	2195	Clade 1a (ST-828)	Poultry	CJIE1	noIE2	noIE3	noT6	noIE4	noICE	pCC42	noTet	noVir
680	C0285	none	24603	N/A	Campylobacter coli OXC7803	2195	Clade 1a (ST-828)	Human	noIE1	noIE2	noIE3	noT6	noIE4	noICE	pCC42	noTet	noVir
681	C0124	none	18319	N/A	Campylobacter coli OXC6762	5814	Clade 1a (ST-828)	Human	CJIE1	noIE2	noIE3	noT6	noIE4	noICE	no42	noTet	noVir
682	C0439	none	28947	N/A	Campylobacter coli OXC8624	2195	Clade 1a (ST-828)	Human	noIE1	noIE2	noIE3	noT6	noIE4	noICE	pCC42	noTet	noVir
683	C1045	0828	43952	FAYD01	Campylobacter coli H043200357	2298	Clade 1a (ST-828)	Poultry	noIE1	noIE2	noIE3	noT6	noIE4	noICE	pCC42	pTet	noVir
684	C0094	none	16220	N/A	Campylobacter coli OXC6425	4988	Clade 1a (ST-828)	Human	CJIE1	noIE2	noIE3	noT6	noIE4	noICE	pCC42	noTet	noVir
685	C0858	none	47904	N/A	Campylobacter coli NWC334	8236	Clade 1a (ST-828)	Human	CJIE1	noIE2	noIE3	noT6	noIE4	noICE	no42	noTet	noVir
686	C1199	none	44106	FBED01	Campylobacter coli SS-2356	1490	Clade 1a (ST-828)	Poultry	noIE1	CJIE2	noIE3	noT6	noIE4	noICE	pCC42	noTet	noVir
687	C0585	none	N/A	CYRM01	Campylobacter coli RC430	1531	Clade 1a (ST-828)	Poultry	noIE1	CJIE2	CJIE3	T6SS	noIE4	noICE	pCC42	noTet	noVir
688	C0420	none	28616	N/A	Campylobacter coli OXC8425	7117	Clade 1a (ST-828)	Human	noIE1	noIE2	noIE3	noT6	noIE4	noICE	no42	noTet	noVir
689	C0424	none	28641	N/A	Campylobacter coli OXC8450	7117	Clade 1a (ST-828)	Human	noIE1	noIE2	noIE3	noT6	noIE4	noICE	no42	noTet	noVir
690	C0845	none	43868	N/A	Campylobacter coli NWC190	3095	Clade 1a (ST-828)	Human	CJIE1	noIE2	noIE3	noT6	noIE4	noICE	no42	noTet	noVir
691	C0401	0828	27918	N/A	Campylobacter coli OXC8215	2483	Clade 1a (ST-828)	Human	noIE1	noIE2	noIE3	noT6	noIE4	noICE	no42	noTet	noVir
692	C0203	0828	23558	N/A	Campylobacter coli OXC5810	5165	Clade 1a (ST-828)	Human	CJIE1	noIE2	noIE3	noT6	noIE4	noICE	no42	noTet	noVir
693	C1319	none	44233	FBIX01	Campylobacter coli CCN349	7117	Clade 1a (ST-828)	Poultry	CJIE1	noIE2	noIE3	noT6	noIE4	noICE	pCC42	noTet	noVir
694	C1337	none	44253	FBJR01	Campylobacter coli EC0349	7117	Clade 1a (ST-828)	Ruminant	CJIE1	noIE2	noIE3	noT6	noIE4	noICE	pCC42	noTet	noVir
695	C0269	none	24491	N/A	Campylobacter coli OXC7553	6757	Clade 1a (ST-828)	Human	CJIE1	noIE2	noIE3	noT6	noIE4	noICE	pCC42	noTet	noVir
696	C1459	none	44376	FBOW01	Campylobacter coli H043560441	N/A	Clade 1a (ST-828)	Food	CJIE1	noIE2	noIE3	noT6	noIE4	noICE	pCC42	noTet	noVir
697	C1290	0828	44200	FBHQ01	Campylobacter coli UNES15	5165	Clade 1a (ST-828)	Poultry	CJIE1	noIE2	noIE3	noT6	noIE4	noICE	no42	noTet	noVir
698	C1393	none	44309	FBLR01	Campylobacter coli UNOR9553d	1531	Clade 1a (ST-828)	Poultry	noIE1	noIE2	noIE3	noT6	noIE4	noICE	no42	noTet	noVir
699	C1295	none	44205	FBHW01	Campylobacter coli UNOR581A	1531	Clade 1a (ST-828)	Poultry	noIE1	noIE2	noIE3	noT6	noIE4	noICE	no42	noTet	noVir
700	C0957	0828	31204	N/A	Campylobacter coli OXC9385	3241	Clade 1a (ST-828)	Human	CJIE1	noIE2	CJIE3	T6SS	noIE4	noICE	no42	noTet	noVir
701	C0155	0828	21424	N/A	Campylobacter coli OXC5677	6132	Clade 1a (ST-828)	Human	CJIE1	noIE2	noIE3	noT6	noIE4	noICE	no42	noTet	noVir
702	C0997	0828	34419	N/A	Campylobacter coli OXC9887	1585	Clade 1a (ST-828)	Human	CJIE1	CJIE2	noIE3	noT6	noIE4	noICE	no42	noTet	noVir
703	C1357	0828	44273	FBKM01	Campylobacter coli H063900401	1666	Clade 1a (ST-828)	Human	noIE1	CJIE2	noIE3	noT6	noIE4	noICE	no42	noTet	noVir
704	C0549	0828	34170	N/A	Campylobacter coli H134660451	1666	Clade 1a (ST-828)	Human	noIE1	noIE2	noIE3	noT6	noIE4	noICE	pCC42	noTet	noVir
705	C0120	0828	18292	N/A	Campylobacter coli OXC6735	1145	Clade 1a (ST-828)	Human	CJIE1	CJIE2	noIE3	noT6	noIE4	noICE	pCC42	noTet	noVir
706	C1453	0828	44370	FBNF01	Campylobacter coli H132680116	2022	Clade 1a (ST-828)	Poultry	noIE1	CJIE2	CJIE3	T6SS	noIE4	noICE	pCC42	pTet	pVir
707	C1448	0828	44365	FBOU01	Campylobacter coli H132760142	2022	Clade 1a (ST-828)	Poultry	noIE1	CJIE2	CJIE3	T6SS	noIE4	noICE	pCC42	pTet	noVir
708	C1304	0828	44216	FBIH01	Campylobacter coli BRIS1041X	2022	Clade 1a (ST-828)	Poultry	noIE1	CJIE2	noIE3	noT6	noIE4	ICE1	pCC42	noTet	noVir
709	C1260	0828	44169	FBGO01	Campylobacter coli BRISLC31-1	2022	Clade 1a (ST-828)	Animal	noIE1	CJIE2	noIE3	noT6	noIE4	ICE1	pCC42	noTet	noVir
710	C1503	0828	44420	FBQD01	Campylobacter coli H103480422	828	Clade 1a (ST-828)	Poultry	CJIE1	noIE2	noIE3	noT6	noIE4	noICE	no42	noTet	noVir
711	C0306	0828	24950	N/A	Campylobacter coli OXC7702	828	Clade 1a (ST-828)	Human	CJIE1	noIE2	CJIE3	T6SS	CJIE4	noICE	pCC42	pTet	noVir
712	C0107	0828	16305	N/A	Campylobacter coli OXC6513	828	Clade 1a (ST-828)	Human	CJIE1	noIE2	noIE3	noT6	noIE4	noICE	pCC42	noTet	noVir
713	C0283	0828	24565	N/A	Campylobacter coli OXC7636	828	Clade 1a (ST-828)	Human	CJIE1	noIE2	noIE3	noT6	CJIE4	noICE	no42	noTet	noVir
714	C0036	0828	35281	AINU01	Campylobacter coli H8	901	Clade 1a (ST-828)	Human	CJIE1	noIE2	CJIE3	T6SS	noIE4	noICE	no42	pTet	noVir
715	C1287	0828	44197	FBHN01	Campylobacter coli NCTC12570	901	Clade 1a (ST-828)	Human	noIE1	noIE2	CJIE3	T6SS	noIE4	noICE	no42	pTet	noVir
716	C1399	0828	44315	FBLY01	Campylobacter coli UNOR8693b	1089	Clade 1a (ST-828)	Poultry	noIE1	noIE2	noIE3	noT6	noIE4	noICE	pCC42	noTet	noVir
717	C1400	0828	44316	FBMI01	Campylobacter coli UNOR7592c	1089	Clade 1a (ST-828)	Poultry	CJIE1	noIE2	noIE3	noT6	noIE4	noICE	pCC42	noTet	noVir
718	C1334	0828	44250	FBJO01	Campylobacter coli UNOR383B	1089	Clade 1a (ST-828)	Poultry	noIE1	noIE2	noIE3	noT6	noIE4	noICE	pCC42	noTet	noVir
719	C1238	0828	44145	FBFR01	Campylobacter coli SS-2289	1089	Clade 1a (ST-828)	Poultry	noIE1	noIE2	noIE3	noT6	noIE4	noICE	pCC42	pTet	noVir
720	C0227	none	23987	N/A	Campylobacter coli OXC7457	6703	Clade 1a (ST-828)	Human	CJIE1	noIE2	noIE3	noT6	noIE4	noICE	no42	noTet	noVir
721	C1490	0828	44407	FBPL01	Campylobacter coli H102740169	1585	Clade 1a (ST-828)	Poultry	CJIE1	noIE2	noIE3	noT6	noIE4	noICE	no42	noTet	noVir
722	C0671	0828	N/A	CP011777	Campylobacter coli BFR-CA-9557	1585	Clade 1a (ST-828)	Poultry	CJIE1	noIE2	noIE3	noT6	noIE4	noICE	no42	noTet	noVir
723	C1474	0828	44391	FBOY01	Campylobacter coli H042840283	830	Clade 1a (ST-828)	Animal	noIE1	noIE2	noIE3	noT6	noIE4	noICE	pCC42	noTet	noVir
724	C0194	0828	22719	N/A	Campylobacter coli OXC7228	830	Clade 1a (ST-828)	Human	noIE1	noIE2	noIE3	noT6	noIE4	noICE	pCC42	noTet	noVir
725	C0726	0828	47839	N/A	Campylobacter coli ACP451	830	Clade 1a (ST-828)	Poultry	noIE1	noIE2	noIE3	noT6	noIE4	noICE	pCC42	noTet	noVir
726	C0987	0828	32862	N/A	Campylobacter coli OXC9806	830	Clade 1a (ST-828)	Human	noIE1	noIE2	noIE3	noT6	noIE4	noICE	no42	noTet	noVir
727	C0072	0828	16060	N/A	Campylobacter coli OXC6263	830	Clade 1a (ST-828)	Human	noIE1	noIE2	noIE3	noT6	noIE4	noICE	pCC42	noTet	noVir
728	C0364	0828	25636	N/A	Campylobacter coli OXC8148	830	Clade 1a (ST-828)	Human	noIE1	noIE2	noIE3	noT6	noIE4	noICE	pCC42	noTet	noVir
729	C1004	0828	34473	N/A	Campylobacter coli OXC9941	830	Clade 1a (ST-828)	Human	noIE1	noIE2	noIE3	noT6	noIE4	noICE	no42	noTet	noVir
730	C0745	0828	47496	N/A	Campylobacter coli ACP61	830	Clade 1a (ST-828)	Poultry	noIE1	noIE2	noIE3	noT6	noIE4	noICE	no42	noTet	noVir
731	C0746	0828	47517	N/A	Campylobacter coli ACP7	830	Clade 1a (ST-828)	Poultry	noIE1	noIE2	noIE3	noT6	noIE4	noICE	no42	noTet	noVir
732	C0707	0828	47635	N/A	Campylobacter coli ACP173	830	Clade 1a (ST-828)	Poultry	noIE1	noIE2	noIE3	noT6	noIE4	noICE	no42	noTet	noVir
733	C0872	none	43665	N/A	Campylobacter coli OXC10017	1493	Clade 1a (ST-828)	Human	CJIE1	noIE2	noIE3	noT6	noIE4	noICE	no42	noTet	noVir
734	C1191	none	44098	FBEC01	Campylobacter coli SS-2357	1493	Clade 1a (ST-828)	Poultry	CJIE1	CJIE2	noIE3	noT6	noIE4	noICE	pCC42	noTet	noVir
735	C0937	0828	31001	N/A	Campylobacter coli OXC9234	1595	Clade 1a (ST-828)	Human	CJIE1	noIE2	noIE3	noT6	noIE4	noICE	pCC42	noTet	noVir
736	C0853	0828	47793	N/A	Campylobacter coli NWC277	1595	Clade 1a (ST-828)	Human	CJIE1	noIE2	noIE3	noT6	noIE4	ICE1	pCC42	pTet	noVir
737	C0730	0828	47924	N/A	Campylobacter coli ACP493	1595	Clade 1a (ST-828)	Poultry	CJIE1	noIE2	noIE3	noT6	noIE4	noICE	no42	noTet	noVir
738	C0925	0828	30824	N/A	Campylobacter coli OXC9145	1595	Clade 1a (ST-828)	Human	noIE1	noIE2	noIE3	noT6	noIE4	noICE	pCC42	noTet	noVir
739	C0877	0828	43767	N/A	Campylobacter coli OXC10068	1595	Clade 1a (ST-828)	Human	CJIE1	noIE2	noIE3	noT6	noIE4	ICE1	no42	noTet	noVir
740	C0874	0828	43679	N/A	Campylobacter coli OXC10027	1595	Clade 1a (ST-828)	Human	noIE1	noIE2	noIE3	noT6	noIE4	noICE	pCC42	noTet	noVir
741	C0433	0828	28741	N/A	Campylobacter coli OXC8552	1595	Clade 1a (ST-828)	Human	CJIE1	noIE2	noIE3	noT6	noIE4	noICE	no42	noTet	noVir
742	C0540	0828	33926	N/A	Campylobacter coli Uoh-17S	7800	Clade 1a (ST-828)	Human	noIE1	noIE2	noIE3	noT6	noIE4	noICE	no42	noTet	noVir
743	C1525	0828	33926	N/A	Campylobacter coli Uoh-17S	7800	Clade 1a (ST-828)	Human	noIE1	noIE2	noIE3	noT6	noIE4	noICE	no42	noTet	noVir
744	C1024	0828	34065	N/A	Campylobacter coli Uoh-Be15R	7800	Clade 1a (ST-828)	Human	noIE1	noIE2	noIE3	noT6	noIE4	noICE	no42	noTet	noVir
745	C0300	0828	24906	N/A	Campylobacter coli OXC7649	4956	Clade 1a (ST-828)	Human	CJIE1	noIE2	noIE3	noT6	noIE4	noICE	no42	noTet	noVir
746	C1001	0828	34455	N/A	Campylobacter coli OXC9923	8344	Clade 1a (ST-828)	Human	CJIE1	noIE2	noIE3	noT6	noIE4	noICE	no42	noTet	noVir
747	C0139	0828	21181	N/A	Campylobacter coli OXC6576R	855	Clade 1a (ST-828)	Human	noIE1	noIE2	noIE3	noT6	noIE4	noICE	pCC42	noTet	noVir
748	C0532	0828	33270	N/A	Campylobacter coli RL15000551	855	Clade 1a (ST-828)	Human	noIE1	noIE2	noIE3	noT6	noIE4	noICE	pCC42	noTet	noVir
749	C0356	0828	25604	N/A	Campylobacter coli OXC8067	855	Clade 1a (ST-828)	Human	noIE1	noIE2	CJIE3	T6SS	noIE4	noICE	pCC42	pTet	noVir
750	C1482	0828	44399	FBPG01	Campylobacter coli H051160594	855	Clade 1a (ST-828)	Poultry	noIE1	noIE2	noIE3	noT6	noIE4	noICE	no42	noTet	noVir
751	C0200	0828	23515	N/A	Campylobacter coli OXC5629	855	Clade 1a (ST-828)	Human	noIE1	noIE2	noIE3	noT6	noIE4	noICE	no42	noTet	noVir
752	C0110	0828	16348	N/A	Campylobacter coli OXC6597	855	Clade 1a (ST-828)	Human	noIE1	noIE2	noIE3	noT6	noIE4	noICE	pCC42	noTet	noVir
753	C1473	0828	44390	FBOZ01	Campylobacter coli H053280346	4434	Clade 1a (ST-828)	Human	noIE1	noIE2	noIE3	noT6	noIE4	ICE1	pCC42	noTet	noVir
754	C0272	0828	24512	N/A	Campylobacter coli OXC7575	855	Clade 1a (ST-828)	Human	CJIE1	noIE2	noIE3	noT6	noIE4	noICE	pCC42	pTet	noVir
755	C0180	0828	22267	N/A	Campylobacter coli OXC7083	855	Clade 1a (ST-828)	Human	noIE1	noIE2	noIE3	noT6	noIE4	noICE	no42	noTet	noVir
756	C0008	0828	32298	CP006702	Campylobacter coli 15-537360	855	Clade 1a (ST-828)	Human	noIE1	noIE2	noIE3	noT6	noIE4	noICE	pCC42	noTet	noVir
757	C1239	0828	44146	FBFS01	Campylobacter coli SS-2329	855	Clade 1a (ST-828)	Poultry	noIE1	noIE2	noIE3	noT6	noIE4	noICE	pCC42	pTet	noVir
758	C1237	0828	44144	FBFP01	Campylobacter coli SS-2322	855	Clade 1a (ST-828)	Poultry	noIE1	noIE2	noIE3	noT6	noIE4	noICE	pCC42	noTet	noVir
759	C0938	0828	31002	N/A	Campylobacter coli OXC9235	8048	Clade 1a (ST-828)	Human	CJIE1	noIE2	noIE3	noT6	noIE4	noICE	no42	noTet	noVir
760	C0225	0828	23977	N/A	Campylobacter coli OXC7447	855	Clade 1a (ST-828)	Human	noIE1	noIE2	noIE3	noT6	noIE4	noICE	no42	noTet	noVir
761	C0442	0828	28969	N/A	Campylobacter coli OXC8655	855	Clade 1a (ST-828)	Human	noIE1	noIE2	noIE3	noT6	noIE4	noICE	pCC42	noTet	noVir
762	C0441	0828	28968	N/A	Campylobacter coli OXC8654	855	Clade 1a (ST-828)	Human	noIE1	noIE2	noIE3	noT6	noIE4	noICE	pCC42	noTet	noVir
763	C0485	0828	30642	N/A	Campylobacter coli OXC8960	855	Clade 1a (ST-828)	Human	noIE1	noIE2	noIE3	noT6	noIE4	noICE	no42	noTet	noVir
764	C0486	0828	30647	N/A	Campylobacter coli OXC8965	855	Clade 1a (ST-828)	Human	noIE1	noIE2	noIE3	noT6	noIE4	noICE	no42	noTet	noVir
765	C0919	0828	30766	N/A	Campylobacter coli OXC9087	855	Clade 1a (ST-828)	Human	noIE1	noIE2	noIE3	noT6	noIE4	noICE	no42	noTet	noVir
766	C0943	0828	30951	N/A	Campylobacter coli OXC9278	855	Clade 1a (ST-828)	Human	noIE1	noIE2	noIE3	noT6	noIE4	noICE	pCC42	noTet	noVir
767	C0946	0828	30966	N/A	Campylobacter coli OXC9293	855	Clade 1a (ST-828)	Human	noIE1	CJIE2	noIE3	noT6	noIE4	noICE	pCC42	noTet	noVir
768	C0985	0828	32832	N/A	Campylobacter coli OXC9776	855	Clade 1a (ST-828)	Human	noIE1	noIE2	noIE3	noT6	noIE4	noICE	pCC42	noTet	noVir
769	C0334	0828	25403	N/A	Campylobacter coli OXC7995	855	Clade 1a (ST-828)	Human	noIE1	noIE2	CJIE3	T6SS	noIE4	noICE	pCC42	pTet	noVir
770	C0864	0828	43646	N/A	Campylobacter coli NWC57	855	Clade 1a (ST-828)	Human	noIE1	noIE2	noIE3	noT6	noIE4	noICE	pCC42	noTet	noVir
771	C0848	0828	47305	N/A	Campylobacter coli NWC214	855	Clade 1a (ST-828)	Human	CJIE1	noIE2	noIE3	noT6	noIE4	noICE	pCC42	noTet	noVir
772	C0462	0828	30439	N/A	Campylobacter coli OXC8748	855	Clade 1a (ST-828)	Human	noIE1	noIE2	noIE3	noT6	noIE4	noICE	no42	noTet	noVir
773	C0231	0828	24032	N/A	Campylobacter coli OXC7506	1614	Clade 1a (ST-828)	Human	CJIE1	noIE2	noIE3	noT6	noIE4	noICE	pCC42	noTet	noVir
774	C0352	0828	25577	N/A	Campylobacter coli OXC7985	1614	Clade 1a (ST-828)	Human	noIE1	noIE2	noIE3	noT6	noIE4	noICE	pCC42	pTet	noVir
775	C0843	0828	43874	N/A	Campylobacter coli NWC163	1614	Clade 1a (ST-828)	Human	CJIE1	noIE2	noIE3	noT6	noIE4	noICE	no42	noTet	noVir
776	C1094	0828	44001	FAZY01	Campylobacter coli H112160324	3016	Clade 1a (ST-828)	Food	noIE1	noIE2	noIE3	noT6	noIE4	noICE	pCC42	noTet	noVir
777	C1036	0828	43943	FAXY01	Campylobacter coli H112160325	3016	Clade 1a (ST-828)	Environmental	noIE1	noIE2	noIE3	noT6	noIE4	noICE	pCC42	noTet	noVir
778	C0268	0828	24483	N/A	Campylobacter coli OXC7542	3016	Clade 1a (ST-828)	Human	noIE1	noIE2	noIE3	noT6	noIE4	noICE	pCC42	pTet	noVir
779	C0951	none	31170	N/A	Campylobacter coli OXC9351	8043	Clade 1a (ST-828)	Human	noIE1	noIE2	noIE3	noT6	noIE4	noICE	no42	noTet	noVir
780	C0148	0828	21331	N/A	Campylobacter coli OXC5353	5149	Clade 1a (ST-828)	Human	noIE1	noIE2	noIE3	noT6	noIE4	noICE	no42	noTet	noVir
781	C0616	none	N/A	JOUO01	Campylobacter coli CVM-N26697	N/A	Clade 1a (ST-828)	Poultry	noIE1	noIE2	noIE3	noT6	noIE4	noICE	no42	pTet	noVir
782	C0218	0828	23920	N/A	Campylobacter coli OXC7382	1628	Clade 1a (ST-828)	Human	noIE1	CJIE2	noIE3	noT6	noIE4	noICE	no42	noTet	noVir
783	C0224	0828	23975	N/A	Campylobacter coli OXC7444	1628	Clade 1a (ST-828)	Human	noIE1	CJIE2	noIE3	noT6	noIE4	noICE	no42	noTet	noVir
784	C0081	0828	16135	N/A	Campylobacter coli OXC6338	1628	Clade 1a (ST-828)	Human	noIE1	CJIE2	noIE3	noT6	noIE4	noICE	no42	noTet	noVir
785	C0088	0828	16182	N/A	Campylobacter coli OXC6385	1628	Clade 1a (ST-828)	Human	noIE1	CJIE2	noIE3	noT6	noIE4	noICE	no42	noTet	noVir
786	C0883	0828	43882	N/A	Campylobacter coli OXC10110	1628	Clade 1a (ST-828)	Human	noIE1	CJIE2	noIE3	noT6	noIE4	noICE	no42	noTet	noVir
787	C0519	0828	32591	N/A	Campylobacter coli H150920717	1628	Clade 1a (ST-828)	Human	noIE1	noIE2	noIE3	noT6	noIE4	noICE	no42	noTet	noVir
788	C1005	0828	34475	N/A	Campylobacter coli OXC9943	8195	Clade 1a (ST-828)	Human	CJIE1	noIE2	noIE3	noT6	noIE4	noICE	no42	noTet	noVir
789	C0847	0828	47319	N/A	Campylobacter coli NWC210	8195	Clade 1a (ST-828)	Human	CJIE1	noIE2	noIE3	noT6	noIE4	noICE	no42	noTet	noVir
790	C0551	0828	34190	N/A	Campylobacter coli H152980427	1628	Clade 1a (ST-828)	Human	noIE1	noIE2	noIE3	noT6	noIE4	noICE	no42	noTet	noVir
791	C0873	0828	43671	N/A	Campylobacter coli OXC10021	1628	Clade 1a (ST-828)	Human	CJIE1	noIE2	noIE3	noT6	noIE4	noICE	no42	noTet	noVir
792	C0918	none	30765	N/A	Campylobacter coli OXC9086	5150	Clade 1a (ST-828)	Human	noIE1	noIE2	noIE3	noT6	noIE4	noICE	no42	noTet	noVir
793	C0930	none	30847	N/A	Campylobacter coli OXC9168	5150	Clade 1a (ST-828)	Human	noIE1	noIE2	noIE3	noT6	noIE4	noICE	no42	noTet	noVir
794	C0927	none	30837	N/A	Campylobacter coli OXC9158	5150	Clade 1a (ST-828)	Human	noIE1	noIE2	noIE3	noT6	noIE4	noICE	no42	noTet	noVir
795	C0490	none	31009	N/A	Campylobacter coli H143960243	5150	Clade 1a (ST-828)	Human	noIE1	noIE2	noIE3	noT6	noIE4	noICE	no42	noTet	noVir
796	C1439	none	44356	FBOG01	Campylobacter coli H102740168	5150	Clade 1a (ST-828)	Poultry	noIE1	noIE2	noIE3	noT6	noIE4	noICE	no42	noTet	noVir
797	C0163	none	21489	N/A	Campylobacter coli OXC5768	5150	Clade 1a (ST-828)	Human	noIE1	noIE2	noIE3	noT6	noIE4	ICE1	pCC42	noTet	noVir
798	C1450	0828	44367	FBNJ01	Campylobacter coli H113760461	5659	Clade 1a (ST-828)	Human	noIE1	noIE2	noIE3	noT6	noIE4	noICE	pCC42	noTet	noVir
799	C0108	0828	16315	N/A	Campylobacter coli OXC6523	5659	Clade 1a (ST-828)	Human	noIE1	noIE2	noIE3	noT6	noIE4	noICE	pCC42	noTet	noVir
800	C0846	0828	47313	N/A	Campylobacter coli NWC205	3236	Clade 1a (ST-828)	Human	CJIE1	noIE2	CJIE3	T6SS	noIE4	noICE	no42	pTet	noVir
801	C0098	none	16236	N/A	Campylobacter coli OXC6442	5736	Clade 1a (ST-828)	Human	CJIE1	noIE2	CJIE3	T6SS	noIE4	noICE	pCC42	noTet	noVir
802	C0099	none	16237	N/A	Campylobacter coli OXC6443	5736	Clade 1a (ST-828)	Human	CJIE1	noIE2	CJIE3	T6SS	noIE4	noICE	pCC42	noTet	noVir
803	C0265	none	24347	N/A	Campylobacter coli UKZN016-R	6465	Clade 1a (ST-828)	NoSource	CJIE1	noIE2	noIE3	noT6	noIE4	noICE	pCC42	noTet	noVir
804	C0105	0828	16268	N/A	Campylobacter coli OXC6476	860	Clade 1a (ST-828)	Human	CJIE1	noIE2	CJIE3	T6SS	noIE4	noICE	pCC42	noTet	noVir
805	C0654	0828	N/A	LBEE01	Campylobacter coli CVM-N51619	5305	Clade 1a (ST-828)	Poultry	CJIE1	noIE2	noIE3	noT6	noIE4	noICE	pCC42	pTet	noVir
806	C0665	0828	N/A	LBEQ01	Campylobacter coli CVM-N41652	5305	Clade 1a (ST-828)	Poultry	noIE1	noIE2	noIE3	noT6	noIE4	noICE	pCC42	pTet	noVir
807	C0657	0828	N/A	LBEH01	Campylobacter coli CVM-N49243	5305	Clade 1a (ST-828)	Poultry	noIE1	noIE2	noIE3	noT6	noIE4	noICE	pCC42	pTet	pVir
808	C0655	0828	N/A	LBEF01	Campylobacter coli CVM-N49249	5305	Clade 1a (ST-828)	Poultry	noIE1	noIE2	noIE3	noT6	noIE4	noICE	pCC42	pTet	noVir
809	C0018	0828	35252	AIMO01	Campylobacter coli 2685	1082	Clade 1a (ST-828)	Poultry	CJIE1	noIE2	noIE3	noT6	noIE4	ICE1	no42	noTet	noVir
810	C0634	0828	N/A	JOVX01	Campylobacter coli CVM-N20320	1082	Clade 1a (ST-828)	Poultry	noIE1	noIE2	noIE3	noT6	noIE4	noICE	no42	pTet	noVir
811	C0083	0828	16168	N/A	Campylobacter coli OXC6371	5734	Clade 1a (ST-828)	Human	noIE1	noIE2	noIE3	noT6	noIE4	noICE	no42	noTet	noVir
812	C0085	0828	16173	N/A	Campylobacter coli OXC6376	5734	Clade 1a (ST-828)	Human	noIE1	noIE2	noIE3	noT6	noIE4	noICE	no42	noTet	noVir
813	C0078	0828	16106	N/A	Campylobacter coli OXC6309	5734	Clade 1a (ST-828)	Human	noIE1	noIE2	noIE3	noT6	noIE4	noICE	no42	noTet	noVir
814	C0243	0828	24254	N/A	Campylobacter coli F79015	867	Clade 1a (ST-828)	Human	noIE1	noIE2	noIE3	noT6	noIE4	noICE	pCC42	noTet	noVir
815	C0246	0828	24258	N/A	Campylobacter coli C138	867	Clade 1a (ST-828)	Poultry	noIE1	noIE2	noIE3	noT6	noIE4	noICE	pCC42	noTet	noVir
816	C0430	0828	28732	N/A	Campylobacter coli OXC8542	1614	Clade 1a (ST-828)	Human	noIE1	noIE2	noIE3	noT6	noIE4	ICE1	no42	noTet	noVir
817	C0432	0828	28739	N/A	Campylobacter coli OXC8550	1614	Clade 1a (ST-828)	Human	noIE1	noIE2	noIE3	noT6	noIE4	ICE1	no42	noTet	noVir
818	C0111	0828	16352	N/A	Campylobacter coli OXC6601	1614	Clade 1a (ST-828)	Human	noIE1	noIE2	noIE3	noT6	noIE4	noICE	no42	noTet	noVir
819	C1187	0828	44094	FBDS01	Campylobacter coli SS-2295	1614	Clade 1a (ST-828)	Poultry	noIE1	noIE2	noIE3	noT6	noIE4	noICE	no42	noTet	noVir
820	C0196	0828	22730	N/A	Campylobacter coli OXC7240	1614	Clade 1a (ST-828)	Human	CJIE1	noIE2	noIE3	noT6	noIE4	noICE	pCC42	noTet	noVir
821	C0869	0828	43822	N/A	Campylobacter coli NWC91	4709	Clade 1a (ST-828)	Human	noIE1	noIE2	noIE3	noT6	noIE4	noICE	no42	noTet	noVir
822	C1008	0828	34515	N/A	Campylobacter coli OXC9983	4709	Clade 1a (ST-828)	Human	noIE1	noIE2	noIE3	noT6	noIE4	noICE	no42	noTet	noVir
823	C0995	0828	32931	N/A	Campylobacter coli OXC9875	4709	Clade 1a (ST-828)	Human	noIE1	noIE2	noIE3	noT6	noIE4	noICE	no42	noTet	noVir
824	C1345	0828	44261	FBJY01	Campylobacter coli H084040382a	4709	Clade 1a (ST-828)	Human	noIE1	noIE2	noIE3	noT6	noIE4	noICE	no42	noTet	noVir
825	C1493	0828	44410	FBPQ01	Campylobacter coli H084040382b	4709	Clade 1a (ST-828)	Human	noIE1	noIE2	noIE3	noT6	noIE4	noICE	no42	noTet	noVir
826	C0998	none	34422	N/A	Campylobacter coli OXC9890	1009	Clade 1a (ST-828)	Human	CJIE1	noIE2	noIE3	noT6	noIE4	noICE	no42	noTet	noVir
827	C0949	none	31160	N/A	Campylobacter coli OXC9341	1009	Clade 1a (ST-828)	Human	CJIE1	noIE2	noIE3	noT6	noIE4	noICE	no42	noTet	noVir
828	C0217	none	23902	N/A	Campylobacter coli OXC7363	1009	Clade 1a (ST-828)	Human	CJIE1	noIE2	noIE3	noT6	noIE4	noICE	no42	noTet	noVir
829	C0069	none	12924	N/A	Campylobacter coli OXC6587	1009	Clade 1a (ST-828)	Human	CJIE1	noIE2	noIE3	noT6	noIE4	noICE	no42	noTet	noVir
830	C0095	0828	16221	N/A	Campylobacter coli OXC6426	2464	Clade 1a (ST-828)	Human	CJIE1	noIE2	noIE3	noT6	noIE4	noICE	no42	noTet	noVir
831	C0299	0828	24905	N/A	Campylobacter coli OXC7648	2178	Clade 1a (ST-828)	Human	CJIE1	noIE2	noIE3	noT6	noIE4	noICE	pCC42	noTet	noVir
832	C0207	0828	23585	N/A	Campylobacter coli OXC5842	2178	Clade 1a (ST-828)	Human	CJIE1	noIE2	noIE3	noT6	noIE4	noICE	pCC42	noTet	noVir
833	C0436	0828	28904	N/A	Campylobacter coli OXC8565	831	Clade 1a (ST-828)	Human	noIE1	noIE2	noIE3	noT6	noIE4	noICE	pCC42	noTet	pVir
834	C0113	0828	18208	N/A	Campylobacter coli OXC6651	1181	Clade 1a (ST-828)	Human	CJIE1	noIE2	noIE3	noT6	noIE4	noICE	no42	noTet	noVir
835	C0405	0828	27943	N/A	Campylobacter coli OXC8243	6984	Clade 1a (ST-828)	Human	CJIE1	noIE2	noIE3	noT6	noIE4	noICE	no42	noTet	noVir
836	C0406	0828	27944	N/A	Campylobacter coli OXC8244	6984	Clade 1a (ST-828)	Human	CJIE1	noIE2	noIE3	noT6	noIE4	noICE	no42	noTet	noVir
837	C0947	0828	30974	N/A	Campylobacter coli OXC9301	1625	Clade 1a (ST-828)	Human	CJIE1	noIE2	noIE3	noT6	noIE4	noICE	no42	pTet	noVir
838	C0600	0828	N/A	JAJS01	Campylobacter coli CVM-41971	1625	Clade 1a (ST-828)	Human	CJIE1	noIE2	noIE3	noT6	noIE4	noICE	no42	noTet	noVir
839	C0553	none	34415	N/A	Campylobacter coli H153240293	N/A	Clade 1a (ST-828)	Human	noIE1	noIE2	noIE3	noT6	noIE4	noICE	no42	noTet	noVir
840	C0448	0828	29027	N/A	Campylobacter coli OXC8696	898	Clade 1a (ST-828)	Human	noIE1	noIE2	CJIE3	T6SS	noIE4	noICE	no42	noTet	noVir
841	C0451	0828	29030	N/A	Campylobacter coli OXC8701	898	Clade 1a (ST-828)	Human	noIE1	noIE2	CJIE3	T6SS	noIE4	noICE	no42	noTet	noVir
842	C0444	0828	28998	N/A	Campylobacter coli OXC8663	7304	Clade 1a (ST-828)	Human	CJIE1	noIE2	noIE3	noT6	noIE4	noICE	no42	noTet	noVir
843	C0916	0828	30749	N/A	Campylobacter coli OXC9070	8053	Clade 1a (ST-828)	Human	noIE1	CJIE2	noIE3	noT6	noIE4	noICE	no42	noTet	noVir
844	C0917	0828	30760	N/A	Campylobacter coli OXC9081	8053	Clade 1a (ST-828)	Human	noIE1	CJIE2	noIE3	noT6	noIE4	noICE	no42	noTet	noVir
845	C0865	0828	43595	N/A	Campylobacter coli NWC6	832	Clade 1a (ST-828)	Human	noIE1	CJIE2	noIE3	noT6	noIE4	noICE	no42	noTet	noVir
846	C0438	0828	28911	N/A	Campylobacter coli OXC8574	832	Clade 1a (ST-828)	Human	noIE1	CJIE2	noIE3	noT6	noIE4	noICE	no42	noTet	noVir
847	C0852	0828	43623	N/A	Campylobacter coli NWC27	8104	Clade 1a (ST-828)	Human	noIE1	CJIE2	noIE3	noT6	noIE4	noICE	no42	noTet	noVir
848	C0769	0828	34538	N/A	Campylobacter coli LU-15036795	8104	Clade 1a (ST-828)	Human	noIE1	CJIE2	noIE3	noT6	noIE4	noICE	no42	noTet	noVir
849	C0885	0828	47306	N/A	Campylobacter coli OXC10117	832	Clade 1a (ST-828)	Human	noIE1	CJIE2	noIE3	noT6	noIE4	noICE	no42	noTet	noVir
850	C0153	none	21386	N/A	Campylobacter coli OXC5441	N/A	Clade 1a (ST-828)	Human	noIE1	CJIE2	noIE3	noT6	noIE4	noICE	no42	noTet	noVir
851	C0096	0828	16223	N/A	Campylobacter coli OXC6428	832	Clade 1a (ST-828)	Human	noIE1	CJIE2	noIE3	noT6	noIE4	noICE	no42	noTet	noVir
852	C0073	0828	16064	N/A	Campylobacter coli OXC6267	5642	Clade 1a (ST-828)	Human	noIE1	CJIE2	noIE3	noT6	noIE4	noICE	no42	noTet	noVir
853	C0981	0828	32786	N/A	Campylobacter coli OXC9730	832	Clade 1a (ST-828)	Human	noIE1	CJIE2	noIE3	noT6	noIE4	noICE	no42	noTet	noVir
854	C0106	0828	16296	N/A	Campylobacter coli OXC6504	832	Clade 1a (ST-828)	Human	noIE1	CJIE2	noIE3	noT6	noIE4	noICE	no42	noTet	noVir
855	C0125	0828	18322	N/A	Campylobacter coli OXC6765	832	Clade 1a (ST-828)	Human	noIE1	CJIE2	noIE3	noT6	noIE4	noICE	no42	noTet	noVir
856	C0075	0828	16093	N/A	Campylobacter coli OXC6296	5737	Clade 1a (ST-828)	Human	noIE1	CJIE2	noIE3	noT6	noIE4	noICE	pCC42	noTet	noVir
857	C1505	0828	44422	FBQB01	Campylobacter coli H120960536	2273	Clade 1a (ST-828)	Poultry	noIE1	noIE2	noIE3	noT6	noIE4	noICE	no42	noTet	noVir
858	C0732	0828	47966	N/A	Campylobacter coli ACP496	2273	Clade 1a (ST-828)	Poultry	CJIE1	noIE2	noIE3	noT6	noIE4	noICE	no42	noTet	noVir
859	C0197	0828	23492	N/A	Campylobacter coli OXC5482	2273	Clade 1a (ST-828)	Human	CJIE1	noIE2	noIE3	noT6	noIE4	noICE	no42	noTet	noVir
860	C0133	0828	21136	N/A	Campylobacter coli OXC6962	2273	Clade 1a (ST-828)	Human	CJIE1	noIE2	noIE3	noT6	noIE4	noICE	pCC42	noTet	noVir
861	C0718	0828	47845	N/A	Campylobacter coli ACP419	2273	Clade 1a (ST-828)	Poultry	noIE1	noIE2	noIE3	noT6	noIE4	noICE	no42	noTet	noVir
862	C0121	0828	18295	N/A	Campylobacter coli OXC6738	2273	Clade 1a (ST-828)	Human	CJIE1	noIE2	noIE3	noT6	noIE4	noICE	pCC42	pTet	noVir
863	C0449	0828	29028	N/A	Campylobacter coli OXC8697	2273	Clade 1a (ST-828)	Human	noIE1	noIE2	noIE3	noT6	noIE4	noICE	pCC42	noTet	noVir
864	C0380	0828	25953	N/A	Campylobacter coli Dg64	2273	Clade 1a (ST-828)	Animal	CJIE1	noIE2	noIE3	noT6	noIE4	noICE	no42	noTet	noVir
865	C0117	0828	18262	N/A	Campylobacter coli OXC6705	1957	Clade 1a (ST-828)	Human	CJIE1	noIE2	noIE3	noT6	noIE4	noICE	pCC42	noTet	noVir
866	C0043	0828	35274	AINN01	Campylobacter coli LMG-23341	855	Clade 1a (ST-828)	Human	noIE1	noIE2	noIE3	noT6	noIE4	noICE	no42	noTet	noVir
867	C0044	0828	35275	AINO01	Campylobacter coli LMG-23342	855	Clade 1a (ST-828)	Human	noIE1	noIE2	noIE3	noT6	noIE4	noICE	no42	noTet	noVir
868	C0080	0828	16134	N/A	Campylobacter coli OXC6337	1600	Clade 1a (ST-828)	Human	noIE1	CJIE2	noIE3	noT6	noIE4	noICE	no42	noTet	noVir
869	C0270	0828	24500	N/A	Campylobacter coli OXC7563	860	Clade 1a (ST-828)	Human	CJIE1	CJIE2	noIE3	noT6	noIE4	noICE	pCC42	noTet	noVir
870	C0502	0828	31136	N/A	Campylobacter coli H144340562	860	Clade 1a (ST-828)	Human	CJIE1	CJIE2	noIE3	noT6	noIE4	noICE	pCC42	noTet	noVir
871	C0046	0828	35278	AINR01	Campylobacter coli LMG-9853	3869	Clade 1a (ST-828)	Human	noIE1	noIE2	noIE3	noT6	noIE4	noICE	pCC42	noTet	noVir
872	C0330	0828	25082	N/A	Campylobacter coli BID1QH	6843	Clade 1a (ST-828)	NoSource	noIE1	CJIE2	CJIE3	T6SS	noIE4	ICE1	pCC42	noTet	noVir
873	C0979	0828	32762	N/A	Campylobacter coli OXC9706	860	Clade 1a (ST-828)	Human	noIE1	noIE2	noIE3	noT6	noIE4	noICE	no42	noTet	noVir
874	C0980	0828	32763	N/A	Campylobacter coli OXC9707	860	Clade 1a (ST-828)	Human	noIE1	noIE2	noIE3	noT6	noIE4	noICE	no42	noTet	noVir
875	C0445	0828	29001	N/A	Campylobacter coli OXC8667	860	Clade 1a (ST-828)	Human	CJIE1	noIE2	noIE3	noT6	noIE4	ICE1	no42	noTet	noVir
876	C0071	0828	16055	N/A	Campylobacter coli OXC6258	860	Clade 1a (ST-828)	Human	noIE1	noIE2	noIE3	noT6	noIE4	noICE	no42	noTet	noVir
877	C1002	0828	34461	N/A	Campylobacter coli OXC9929	860	Clade 1a (ST-828)	Human	noIE1	noIE2	noIE3	noT6	noIE4	noICE	no42	noTet	noVir
878	C0948	0828	30980	N/A	Campylobacter coli OXC9307	860	Clade 1a (ST-828)	Human	noIE1	noIE2	noIE3	noT6	noIE4	noICE	no42	noTet	noVir
879	C0199	0828	23502	N/A	Campylobacter coli OXC5605	832	Clade 1a (ST-828)	Human	CJIE1	CJIE2	noIE3	noT6	noIE4	noICE	no42	noTet	noVir
880	C0129	0828	18382	N/A	Campylobacter coli OXC6825	2183	Clade 1a (ST-828)	Human	noIE1	noIE2	noIE3	noT6	noIE4	noICE	no42	pTet	noVir
881	C0142	0828	21211	N/A	Campylobacter coli OXC7130	2183	Clade 1a (ST-828)	Human	noIE1	noIE2	noIE3	noT6	noIE4	noICE	no42	noTet	noVir
882	C0294	0828	24823	N/A	Campylobacter coli OXC5240	2183	Clade 1a (ST-828)	Human	CJIE1	CJIE2	noIE3	noT6	noIE4	noICE	no42	noTet	noVir
883	C0750	0828	47583	N/A	Campylobacter coli ACP731	8233	Clade 1a (ST-828)	Poultry	noIE1	noIE2	noIE3	noT6	noIE4	noICE	no42	noTet	noVir
884	C0736	0828	47926	N/A	Campylobacter coli ACP510	4422	Clade 1a (ST-828)	Poultry	CJIE1	noIE2	noIE3	noT6	noIE4	noICE	pCC42	pTet	noVir
885	C0974	0828	31474	N/A	Campylobacter coli OXC9655	4422	Clade 1a (ST-828)	Human	CJIE1	noIE2	noIE3	noT6	noIE4	noICE	no42	noTet	noVir
886	C1043	0828	43950	FAYG01	Campylobacter coli H110420358	4422	Clade 1a (ST-828)	Poultry	CJIE1	noIE2	noIE3	noT6	noIE4	noICE	no42	pTet	noVir
887	C0282	0828	24558	N/A	Campylobacter coli OXC7629	6706	Clade 1a (ST-828)	Human	noIE1	noIE2	noIE3	noT6	noIE4	noICE	pCC42	pTet	noVir
888	C0140	0828	21192	N/A	Campylobacter coli OXC7110	1191	Clade 1a (ST-828)	Human	noIE1	noIE2	CJIE3	T6SS	noIE4	noICE	pCC42	pTet	noVir
889	C0212	0828	23602	N/A	Campylobacter coli OXC5864	1191	Clade 1a (ST-828)	Human	noIE1	noIE2	CJIE3	T6SS	noIE4	noICE	pCC42	pTet	pVir
890	C0205	0828	23577	N/A	Campylobacter coli OXC5831	1191	Clade 1a (ST-828)	Human	noIE1	noIE2	CJIE3	T6SS	noIE4	noICE	pCC42	pTet	noVir
891	C0711	0828	47625	N/A	Campylobacter coli ACP188	829	Clade 1a (ST-828)	Poultry	noIE1	noIE2	noIE3	noT6	noIE4	noICE	pCC42	noTet	noVir
892	C0715	0828	47541	N/A	Campylobacter coli ACP37	829	Clade 1a (ST-828)	Poultry	noIE1	noIE2	noIE3	noT6	noIE4	noICE	pCC42	noTet	noVir
893	C1438	0828	44355	FBND01	Campylobacter coli H132580232	829	Clade 1a (ST-828)	Poultry	CJIE1	noIE2	CJIE3	T6SS	noIE4	noICE	pCC42	pTet	noVir
894	C0288	0828	24621	N/A	Campylobacter coli OXC7824	1585	Clade 1a (ST-828)	Human	noIE1	noIE2	noIE3	noT6	noIE4	noICE	pCC42	noTet	noVir
895	C0548	0828	34154	N/A	Campylobacter coli H122660720	829	Clade 1a (ST-828)	Human	CJIE1	noIE2	noIE3	noT6	noIE4	noICE	no42	noTet	noVir
896	C0191	0828	22691	N/A	Campylobacter coli OXC7200	829	Clade 1a (ST-828)	Human	CJIE1	noIE2	noIE3	noT6	noIE4	noICE	no42	noTet	noVir
897	C0304	0828	24942	N/A	Campylobacter coli OXC7694	2689	Clade 1a (ST-828)	Human	CJIE1	noIE2	CJIE3	T6SS	noIE4	noICE	pCC42	pTet	noVir
898	C0157	0828	21429	N/A	Campylobacter coli OXC5685	1578	Clade 1a (ST-828)	Human	noIE1	noIE2	noIE3	noT6	noIE4	noICE	no42	noTet	noVir
899	C0507	0828	32509	N/A	Campylobacter coli H150560571	1578	Clade 1a (ST-828)	Human	CJIE1	noIE2	noIE3	noT6	noIE4	noICE	pCC42	noTet	noVir
900	C1015	0828	37559	N/A	Campylobacter coli Seal153	1578	Clade 1a (ST-828)	Animal	noIE1	noIE2	noIE3	noT6	noIE4	noICE	no42	noTet	noVir
901	C1401	0828	44317	FBMC01	Campylobacter coli UNOR4451c	1203	Clade 1a (ST-828)	Poultry	noIE1	noIE2	CJIE3	T6SS	noIE4	noICE	pCC42	pTet	noVir
902	C1402	0828	44318	FBMH01	Campylobacter coli UNOR5482c	1203	Clade 1a (ST-828)	Poultry	noIE1	noIE2	CJIE3	T6SS	noIE4	noICE	pCC42	pTet	noVir
903	C1307	0828	44220	FBIJ01	Campylobacter coli UNOR532A	1203	Clade 1a (ST-828)	Poultry	noIE1	noIE2	CJIE3	T6SS	noIE4	noICE	no42	pTet	noVir
904	C0626	0828	N/A	JOVA01	Campylobacter coli CVM-N7464	1055	Clade 1a (ST-828)	Poultry	noIE1	noIE2	noIE3	noT6	noIE4	noICE	no42	pTet	noVir
905	C0016	0828	35250	AIMM01	Campylobacter coli 2553	825	Clade 1a (ST-828)	Poultry	noIE1	noIE2	CJIE3	T6SS	noIE4	noICE	pCC42	pTet	noVir
906	C0624	0828	N/A	JOUY01	Campylobacter coli CVM-N6388	829	Clade 1a (ST-828)	Poultry	noIE1	noIE2	CJIE3	T6SS	noIE4	noICE	pCC42	pTet	noVir
907	C0928	0828	30839	N/A	Campylobacter coli OXC9160	1405	Clade 1a (ST-828)	Human	noIE1	noIE2	noIE3	noT6	noIE4	noICE	no42	noTet	noVir
908	C0705	0828	47659	N/A	Campylobacter coli ACP159	1405	Clade 1a (ST-828)	Poultry	noIE1	noIE2	noIE3	noT6	noIE4	noICE	pCC42	noTet	noVir
909	C1317	0828	44231	FBIW01	Campylobacter coli UNCIC2	1405	Clade 1a (ST-828)	Poultry	noIE1	noIE2	noIE3	noT6	noIE4	noICE	no42	pTet	noVir
910	C1405	0828	44321	FBMG01	Campylobacter coli UNOR13691b	825	Clade 1a (ST-828)	Poultry	noIE1	noIE2	noIE3	noT6	noIE4	noICE	no42	noTet	noVir
911	C1391	0828	44307	FBLZ01	Campylobacter coli UNOR14731d	825	Clade 1a (ST-828)	Poultry	noIE1	noIE2	noIE3	noT6	noIE4	noICE	no42	noTet	noVir
912	C0076	0828	16094	N/A	Campylobacter coli OXC6297	825	Clade 1a (ST-828)	Human	noIE1	noIE2	noIE3	noT6	noIE4	noICE	pCC42	noTet	noVir
913	C0267	0828	24472	N/A	Campylobacter coli OXC4949	1055	Clade 1a (ST-828)	Human	noIE1	noIE2	noIE3	noT6	noIE4	noICE	no42	noTet	noVir
914	C1404	0828	44320	FBMD01	Campylobacter coli UNF5421c	829	Clade 1a (ST-828)	Poultry	noIE1	noIE2	CJIE3	T6SS	noIE4	noICE	pCC42	pTet	noVir
915	C0426	0828	28655	N/A	Campylobacter coli OXC8462R	829	Clade 1a (ST-828)	Human	CJIE1	noIE2	noIE3	noT6	noIE4	noICE	no42	noTet	noVir
916	C0720	none	47825	N/A	Campylobacter coli ACP429	6795	Clade 1a (ST-828)	Poultry	CJIE1	noIE2	noIE3	noT6	noIE4	noICE	pCC42	noTet	noVir
917	C0702	none	47634	N/A	Campylobacter coli ACP130	8229	Clade 1a (ST-828)	Poultry	CJIE1	noIE2	noIE3	noT6	noIE4	noICE	pCC42	noTet	noVir
918	C0970	none	31395	N/A	Campylobacter coli OXC9576	6795	Clade 1a (ST-828)	Human	CJIE1	noIE2	noIE3	noT6	noIE4	noICE	no42	noTet	noVir
919	C0734	none	47961	N/A	Campylobacter coli ACP508	4543	Clade 1a (ST-828)	Poultry	CJIE1	noIE2	noIE3	noT6	noIE4	noICE	no42	noTet	noVir
920	C0755	none	47490	N/A	Campylobacter coli ACP80	6795	Clade 1a (ST-828)	Poultry	CJIE1	noIE2	noIE3	noT6	noIE4	noICE	no42	pTet	noVir
921	C0757	none	47568	N/A	Campylobacter coli ACP98	6795	Clade 1a (ST-828)	Poultry	CJIE1	noIE2	noIE3	noT6	noIE4	noICE	no42	noTet	noVir
922	C0109	0828	16329	N/A	Campylobacter coli OXC6537	1541	Clade 1a (ST-828)	Human	CJIE1	noIE2	noIE3	noT6	noIE4	noICE	pCC42	pTet	noVir
923	C0201	0828	23521	N/A	Campylobacter coli OXC5635	1541	Clade 1a (ST-828)	Human	CJIE1	noIE2	noIE3	noT6	noIE4	noICE	pCC42	noTet	noVir
924	C0101	0828	16252	N/A	Campylobacter coli OXC6460	1541	Clade 1a (ST-828)	Human	CJIE1	noIE2	noIE3	noT6	noIE4	noICE	pCC42	pTet	noVir
925	C0703	0828	47622	N/A	Campylobacter coli ACP131	1541	Clade 1a (ST-828)	Poultry	CJIE1	noIE2	noIE3	noT6	noIE4	noICE	no42	noTet	noVir
926	C1276	0828	44185	FBHB01	Campylobacter coli UNES9	1541	Clade 1a (ST-828)	Poultry	noIE1	noIE2	noIE3	noT6	noIE4	noICE	no42	pTet	noVir
927	C0920	0828	30787	N/A	Campylobacter coli OXC9108	1541	Clade 1a (ST-828)	Human	CJIE1	noIE2	noIE3	noT6	noIE4	noICE	no42	noTet	noVir
928	C0844	none	43624	N/A	Campylobacter coli NWC18	8140	Clade 1a (ST-828)	Human	CJIE1	CJIE2	noIE3	noT6	noIE4	noICE	no42	noTet	noVir
929	C0427	0828	28694	N/A	Campylobacter coli OXC8503	860	Clade 1a (ST-828)	Human	noIE1	noIE2	noIE3	noT6	noIE4	noICE	no42	pTet	noVir
930	C0428	0828	28704	N/A	Campylobacter coli OXC8513	860	Clade 1a (ST-828)	Human	noIE1	noIE2	noIE3	noT6	noIE4	noICE	no42	pTet	noVir
931	C0988	0828	32878	N/A	Campylobacter coli OXC9822	8340	Clade 1a (ST-828)	Human	noIE1	CJIE2	noIE3	noT6	noIE4	noICE	pCC42	noTet	noVir
932	C0023	0828	N/A	AINK01	Campylobacter coli 3705	1191	Clade 1a (ST-828)	Human	CJIE1	CJIE2	noIE3	noT6	noIE4	noICE	no42	noTet	noVir
933	C0216	0828	23887	N/A	Campylobacter coli OXC7347	1055	Clade 1a (ST-828)	Human	noIE1	CJIE2	noIE3	noT6	noIE4	noICE	no42	noTet	noVir
934	C0134	0828	21157	N/A	Campylobacter coli OXC6984	1055	Clade 1a (ST-828)	Human	CJIE1	CJIE2	noIE3	noT6	noIE4	noICE	no42	noTet	noVir
935	C0014	0828	35270	AINH01	Campylobacter coli 20204	1585	Clade 1a (ST-828)	Human	noIE1	noIE2	noIE3	noT6	noIE4	noICE	no42	pTet	noVir
936	C0074	0828	16073	N/A	Campylobacter coli OXC6276	5733	Clade 1a (ST-828)	Human	CJIE1	noIE2	noIE3	noT6	noIE4	noICE	no42	noTet	noVir
937	C0447	0828	29020	N/A	Campylobacter coli OXC8688	1055	Clade 1a (ST-828)	Human	CJIE1	noIE2	CJIE3	T6SS	noIE4	noICE	no42	pTet	noVir
938	C0452	0828	29034	N/A	Campylobacter coli OXC8705	1055	Clade 1a (ST-828)	Human	CJIE1	noIE2	CJIE3	T6SS	noIE4	noICE	no42	pTet	noVir
939	C0290	0828	24637	N/A	Campylobacter coli OXC7840	828	Clade 1a (ST-828)	Human	noIE1	noIE2	CJIE3	T6SS	noIE4	noICE	no42	pTet	noVir
940	C0610	0828	N/A	JOUI01	Campylobacter coli CVM-N1636	1017	Clade 1a (ST-828)	Poultry	noIE1	noIE2	CJIE3	T6SS	CJIE4	noICE	no42	pTet	noVir
941	C0618	0828	N/A	JOUR01	Campylobacter coli CVM-N3506	1017	Clade 1a (ST-828)	Poultry	noIE1	noIE2	CJIE3	T6SS	noIE4	noICE	pCC42	pTet	noVir
942	C0619	0828	N/A	JOUS01	Campylobacter coli CVM-N3508	1063	Clade 1a (ST-828)	Poultry	noIE1	noIE2	CJIE3	T6SS	noIE4	noICE	pCC42	pTet	noVir
943	C0050	none	N/A	AAFL01	Campylobacter coli RM2228	N/A	Clade 1a (ST-828)	Poultry	noIE1	noIE2	CJIE3	T6SS	noIE4	noICE	no42	pTet	noVir
944	C0623	0828	N/A	JOUX01	Campylobacter coli CVM-N5441	1119	Clade 1a (ST-828)	Poultry	CJIE1	CJIE2	CJIE3	T6SS	noIE4	noICE	pCC42	noTet	noVir
945	C0646	0828	N/A	LBDU01	Campylobacter coli CVM-N46573F	1149	Clade 1a (ST-828)	Poultry	CJIE1	CJIE2	CJIE3	T6SS	CJIE4	noICE	no42	pTet	noVir
946	C0677	0828	50037	N/A	Campylobacter coli 11601	1149	Clade 1a (ST-828)	Poultry	CJIE1	CJIE2	CJIE3	T6SS	noIE4	noICE	pCC42	pTet	pVir
947	C0028	0828	35257	AIMT01	Campylobacter coli 80352	1017	Clade 1a (ST-828)	Poultry	noIE1	CJIE2	noIE3	T6SS	CJIE4	ICE1	pCC42	pTet	noVir
948	C0611	0828	N/A	JOUJ01	Campylobacter coli CVM-N18323	1017	Clade 1a (ST-828)	Poultry	CJIE1	CJIE2	CJIE3	T6SS	noIE4	noICE	pCC42	pTet	noVir
949	C0614	none	N/A	JOUM01	Campylobacter coli CVM-N23392	N/A	Clade 1a (ST-828)	Poultry	noIE1	noIE2	CJIE3	T6SS	noIE4	noICE	no42	pTet	noVir
950	C0640	0828	N/A	LBDO01	Campylobacter coli CVM-N51090F	1101	Clade 1a (ST-828)	Poultry	CJIE1	CJIE2	CJIE3	T6SS	CJIE4	noICE	no42	pTet	noVir
951	C0647	0828	N/A	LBDV01	Campylobacter coli CVM-N45714F	1101	Clade 1a (ST-828)	Poultry	CJIE1	CJIE2	CJIE3	T6SS	CJIE4	noICE	no42	pTet	noVir
952	C0663	0828	N/A	LBEO01	Campylobacter coli CVM-N42205	1126	Clade 1a (ST-828)	Poultry	CJIE1	CJIE2	CJIE3	T6SS	noIE4	noICE	no42	pTet	noVir
953	C0627	none	N/A	JOVB01	Campylobacter coli CVM-N8133	N/A	Clade 1a (ST-828)	Poultry	CJIE1	CJIE2	CJIE3	T6SS	noIE4	noICE	pCC42	pTet	noVir
954	C0622	0828	N/A	JOUV01	Campylobacter coli CVM-N4677	829	Clade 1a (ST-828)	Poultry	noIE1	CJIE2	CJIE3	T6SS	noIE4	noICE	no42	pTet	noVir
955	C0636	0828	N/A	JOVZ01	Campylobacter coli CVM-N6401	829	Clade 1a (ST-828)	Poultry	CJIE1	CJIE2	CJIE3	T6SS	noIE4	noICE	no42	noTet	noVir
956	C0659	0828	N/A	LBEJ01	Campylobacter coli CVM-N46876	829	Clade 1a (ST-828)	Poultry	noIE1	CJIE2	CJIE3	T6SS	noIE4	noICE	no42	pTet	noVir
957	C0661	0828	N/A	LBEL01	Campylobacter coli CVM-N44721	829	Clade 1a (ST-828)	Poultry	noIE1	CJIE2	CJIE3	T6SS	noIE4	noICE	no42	pTet	noVir
958	C0632	0828	N/A	JOVU01	Campylobacter coli CVM-N14784	2626	Clade 1a (ST-828)	Poultry	CJIE1	CJIE2	CJIE3	T6SS	CJIE4	noICE	no42	noTet	noVir
959	C0613	0828	N/A	JOUL01	Campylobacter coli CVM-N23169	825	Clade 1a (ST-828)	Poultry	noIE1	CJIE2	CJIE3	T6SS	CJIE4	noICE	no42	pTet	noVir
960	C0021	0828	35255	AIMR01	Campylobacter coli 2698	829	Clade 1a (ST-828)	Poultry	noIE1	noIE2	noIE3	noT6	noIE4	noICE	no42	noTet	noVir
961	C0015	none	35249	AIML01	Campylobacter coli 2548	1167	Clade 1a (ST-828)	Poultry	noIE1	noIE2	noIE3	noT6	CJIE4	noICE	no42	noTet	noVir
962	C0615	none	N/A	JOUN01	Campylobacter coli CVM-N26070	N/A	Clade 1a (ST-828)	Poultry	noIE1	CJIE2	CJIE3	T6SS	CJIE4	noICE	pCC42	pTet	noVir
963	C0020	0828	35254	AIMQ01	Campylobacter coli 2692	860	Clade 1a (ST-828)	Poultry	noIE1	noIE2	noIE3	noT6	noIE4	noICE	pCC42	noTet	noVir
964	C0630	0828	N/A	JOVF01	Campylobacter coli CVM-N9077	1066	Clade 1a (ST-828)	Poultry	noIE1	CJIE2	CJIE3	T6SS	noIE4	noICE	no42	pTet	noVir
965	C0594	0828	N/A	JAJM01	Campylobacter coli CVM-41915	1173	Clade 1a (ST-828)	Human	noIE1	CJIE2	CJIE3	T6SS	CJIE4	noICE	pCC42	pTet	noVir
966	C0595	none	N/A	JAJN01	Campylobacter coli CVM-41917	N/A	Clade 1a (ST-828)	Human	noIE1	CJIE2	CJIE3	T6SS	noIE4	noICE	no42	pTet	noVir
967	C0017	0828	35251	AIMN01	Campylobacter coli 2680	3872	Clade 1a (ST-828)	Poultry	CJIE1	noIE2	noIE3	noT6	noIE4	noICE	pCC42	noTet	noVir
968	C0030	0828	35258	AIMU01	Campylobacter coli 86119	825	Clade 1a (ST-828)	Poultry	CJIE1	noIE2	noIE3	noT6	noIE4	noICE	pCC42	pTet	noVir
969	C0470	0828	30493	N/A	Campylobacter coli OXC8804	2301	Clade 1a (ST-828)	Human	CJIE1	noIE2	CJIE3	T6SS	noIE4	ICE1	pCC42	noTet	noVir
970	C0132	0828	21111	N/A	Campylobacter coli OXC6937	3753	Clade 1a (ST-828)	Human	noIE1	noIE2	noIE3	noT6	noIE4	noICE	pCC42	noTet	noVir
971	C0509	0828	32547	N/A	Campylobacter coli H150660521	829	Clade 1a (ST-828)	Human	noIE1	noIE2	noIE3	noT6	noIE4	noICE	pCC42	noTet	noVir
972	C0045	0828	35276	AINP01	Campylobacter coli LMG-23344	1586	Clade 1a (ST-828)	Human	CJIE1	noIE2	CJIE3	T6SS	noIE4	noICE	no42	pTet	noVir
973	C0042	0828	35273	AINM01	Campylobacter coli LMG-23336	3868	Clade 1a (ST-828)	Human	noIE1	noIE2	noIE3	noT6	noIE4	noICE	no42	noTet	noVir
974	C0035	0828	35280	AINT01	Campylobacter coli H6	3020	Clade 1a (ST-828)	Human	CJIE1	noIE2	noIE3	noT6	noIE4	noICE	pCC42	noTet	noVir
975	C0597	0828	N/A	JAJP01	Campylobacter coli CVM-41945	1586	Clade 1a (ST-828)	Human	CJIE1	noIE2	noIE3	noT6	noIE4	noICE	no42	noTet	noVir
976	C0849	0828	47339	N/A	Campylobacter coli NWC228	1586	Clade 1a (ST-828)	Human	CJIE1	noIE2	noIE3	noT6	noIE4	noICE	no42	pTet	noVir
977	C0511	0828	32553	N/A	Campylobacter coli H150660523	1586	Clade 1a (ST-828)	Human	CJIE1	CJIE2	noIE3	noT6	noIE4	noICE	no42	noTet	noVir
978	C0516	0828	32567	N/A	Campylobacter coli H150800838	1586	Clade 1a (ST-828)	Human	CJIE1	CJIE2	noIE3	noT6	noIE4	noICE	no42	noTet	noVir
979	C1445	0828	44362	FBNL01	Campylobacter coli H092660305	829	Clade 1a (ST-828)	Human	noIE1	noIE2	noIE3	noT6	noIE4	noICE	no42	noTet	noVir
980	C0554	none	34416	N/A	Campylobacter coli H153240294	N/A	Clade 1a (ST-828)	Human	noIE1	noIE2	noIE3	noT6	noIE4	noICE	pCC42	noTet	noVir
981	C0276	0828	24539	N/A	Campylobacter coli OXC7609	6705	Clade 1a (ST-828)	Human	noIE1	CJIE2	CJIE3	T6SS	noIE4	noICE	pCC42	pTet	noVir
982	C0271	0828	24509	N/A	Campylobacter coli OXC7572	828	Clade 1a (ST-828)	Human	noIE1	CJIE2	CJIE3	T6SS	noIE4	noICE	no42	pTet	noVir
983	C1511	0828	44428	FBQI01	Campylobacter coli H043940500	829	Clade 1a (ST-828)	Food	CJIE1	noIE2	noIE3	noT6	noIE4	noICE	no42	noTet	noVir
984	C0154	0828	21405	N/A	Campylobacter coli OXC5473	6131	Clade 1a (ST-828)	Human	noIE1	CJIE2	noIE3	noT6	noIE4	noICE	no42	noTet	noVir
985	C0228	0828	24003	N/A	Campylobacter coli OXC7474	6755	Clade 1a (ST-828)	Human	noIE1	noIE2	noIE3	noT6	noIE4	noICE	pCC42	noTet	noVir
986	C0296	0828	24832	N/A	Campylobacter coli OXC5254	829	Clade 1a (ST-828)	Human	CJIE1	noIE2	noIE3	noT6	noIE4	noICE	pCC42	noTet	noVir
987	C0280	0828	24551	N/A	Campylobacter coli OXC7622	829	Clade 1a (ST-828)	Human	noIE1	noIE2	noIE3	noT6	noIE4	noICE	pCC42	noTet	noVir
988	C0950	0828	31163	N/A	Campylobacter coli OXC9344	829	Clade 1a (ST-828)	Human	CJIE1	noIE2	noIE3	noT6	noIE4	noICE	no42	noTet	noVir
989	C1297	0828	44207	FBHZ01	Campylobacter coli EC1293	832	Clade 1a (ST-828)	Ruminant	noIE1	noIE2	noIE3	noT6	noIE4	noICE	no42	noTet	noVir
990	C0325	0828	25064	N/A	Campylobacter coli OXC7939	829	Clade 1a (ST-828)	Human	noIE1	noIE2	noIE3	noT6	noIE4	noICE	pCC42	noTet	noVir
991	C0326	0828	25065	N/A	Campylobacter coli OXC7940	829	Clade 1a (ST-828)	Human	noIE1	noIE2	noIE3	noT6	noIE4	noICE	pCC42	noTet	noVir
992	C0483	0828	30640	N/A	Campylobacter coli OXC8957	829	Clade 1a (ST-828)	Human	CJIE1	noIE2	noIE3	noT6	noIE4	noICE	no42	noTet	noVir
993	C0413	0828	28031	N/A	Campylobacter coli OXC8340	4291	Clade 1a (ST-828)	Human	CJIE1	CJIE2	noIE3	noT6	noIE4	noICE	no42	noTet	noVir
994	C0625	0828	N/A	JOUZ01	Campylobacter coli CVM-N7454	1769	Clade 1a (ST-828)	Poultry	noIE1	noIE2	noIE3	noT6	noIE4	noICE	pCC42	pTet	pVir
995	C0522	0828	32709	N/A	Campylobacter coli H151180504	1750	Clade 1a (ST-828)	Human	CJIE1	noIE2	noIE3	noT6	noIE4	noICE	no42	noTet	noVir
996	C0084	0828	16169	N/A	Campylobacter coli OXC6372	4425	Clade 1a (ST-828)	Human	noIE1	noIE2	CJIE3	T6SS	noIE4	noICE	pCC42	pTet	noVir
997	C0086	0828	16175	N/A	Campylobacter coli OXC6378	4425	Clade 1a (ST-828)	Human	noIE1	noIE2	CJIE3	T6SS	noIE4	noICE	pCC42	pTet	noVir
998	C0335	0828	25407	N/A	Campylobacter coli OXC8003	4425	Clade 1a (ST-828)	Human	noIE1	noIE2	CJIE3	T6SS	noIE4	noICE	pCC42	pTet	noVir
999	C0313	0828	24997	N/A	Campylobacter coli OXC7862	4425	Clade 1a (ST-828)	Human	noIE1	noIE2	CJIE3	T6SS	noIE4	noICE	pCC42	pTet	noVir
1000	C0316	0828	25016	N/A	Campylobacter coli OXC7883	4425	Clade 1a (ST-828)	Human	noIE1	noIE2	CJIE3	T6SS	noIE4	noICE	pCC42	pTet	noVir
1001	C0287	0828	24620	N/A	Campylobacter coli OXC7823	4425	Clade 1a (ST-828)	Human	noIE1	noIE2	CJIE3	T6SS	noIE4	noICE	pCC42	pTet	noVir
1002	C0185	0828	22300	N/A	Campylobacter coli OXC7259	4425	Clade 1a (ST-828)	Human	CJIE1	noIE2	CJIE3	T6SS	noIE4	noICE	pCC42	pTet	noVir
1003	C0213	0828	23606	N/A	Campylobacter coli OXC5870	4425	Clade 1a (ST-828)	Human	noIE1	noIE2	CJIE3	T6SS	noIE4	noICE	pCC42	pTet	noVir
1004	C0586	0828	N/A	CYRO01	Campylobacter coli RC415	4425	Clade 1a (ST-828)	Poultry	noIE1	noIE2	CJIE3	T6SS	noIE4	noICE	pCC42	pTet	noVir
1005	C0581	0828	N/A	CYRI01	Campylobacter coli RC382	4425	Clade 1a (ST-828)	Poultry	CJIE1	noIE2	CJIE3	T6SS	noIE4	noICE	pCC42	pTet	noVir
1006	C1481	0828	44398	FBPH01	Campylobacter coli H134460277	4425	Clade 1a (ST-828)	Human	noIE1	noIE2	CJIE3	T6SS	noIE4	noICE	pCC42	pTet	noVir
1007	C0583	0828	N/A	CYRK01	Campylobacter coli RC387	4425	Clade 1a (ST-828)	Poultry	noIE1	noIE2	CJIE3	T6SS	noIE4	noICE	pCC42	pTet	noVir
1008	C0266	0828	24458	N/A	Campylobacter coli OXC4892	4425	Clade 1a (ST-828)	Human	CJIE1	noIE2	CJIE3	T6SS	noIE4	noICE	pCC42	pTet	noVir
1009	C0576	0828	N/A	CYRA01	Campylobacter coli RC282	4425	Clade 1a (ST-828)	Poultry	noIE1	noIE2	CJIE3	T6SS	noIE4	noICE	pCC42	pTet	noVir
1010	C0564	0828	N/A	CYQF01	Campylobacter coli RC043	4425	Clade 1a (ST-828)	Poultry	noIE1	noIE2	CJIE3	T6SS	noIE4	noICE	pCC42	pTet	noVir
1011	C0570	0828	N/A	CYQN01	Campylobacter coli RC127	4425	Clade 1a (ST-828)	Poultry	noIE1	noIE2	CJIE3	T6SS	noIE4	noICE	pCC42	pTet	noVir
1012	C0575	0828	N/A	CYQZ01	Campylobacter coli RC281	4425	Clade 1a (ST-828)	Poultry	noIE1	noIE2	CJIE3	T6SS	noIE4	noICE	pCC42	pTet	noVir
1013	C0577	0828	N/A	CYRD01	Campylobacter coli RC284	4425	Clade 1a (ST-828)	Poultry	noIE1	noIE2	CJIE3	T6SS	noIE4	noICE	pCC42	pTet	noVir
1014	C1030	0828	43937	FAYB01	Campylobacter coli H102380405	4425	Clade 1a (ST-828)	Poultry	noIE1	noIE2	CJIE3	T6SS	noIE4	noICE	pCC42	pTet	noVir
1015	C0587	0828	N/A	CYRP01	Campylobacter coli RC428	4425	Clade 1a (ST-828)	Poultry	noIE1	noIE2	CJIE3	T6SS	noIE4	noICE	pCC42	pTet	noVir
1016	C0351	0828	25563	N/A	Campylobacter coli OXC4959	4425	Clade 1a (ST-828)	Human	noIE1	noIE2	CJIE3	T6SS	noIE4	noICE	pCC42	pTet	noVir
1017	C0580	0828	N/A	CYRG01	Campylobacter coli RC289	4425	Clade 1a (ST-828)	Poultry	noIE1	noIE2	CJIE3	T6SS	noIE4	noICE	pCC42	pTet	noVir
1018	C0574	0828	N/A	CYQX01	Campylobacter coli RC269	4425	Clade 1a (ST-828)	Poultry	noIE1	noIE2	CJIE3	T6SS	noIE4	noICE	pCC42	pTet	noVir
1019	C1506	0828	44423	FBQF01	Campylobacter coli H102240159	4425	Clade 1a (ST-828)	Poultry	noIE1	noIE2	CJIE3	T6SS	noIE4	noICE	pCC42	pTet	noVir
1020	C0281	0828	24552	N/A	Campylobacter coli OXC7623	4425	Clade 1a (ST-828)	Human	noIE1	noIE2	CJIE3	T6SS	noIE4	noICE	pCC42	pTet	noVir
1021	C0189	0828	22668	N/A	Campylobacter coli OXC7177	4425	Clade 1a (ST-828)	Human	noIE1	noIE2	CJIE3	T6SS	noIE4	noICE	pCC42	pTet	noVir
1022	C0318	0828	25037	N/A	Campylobacter coli OXC7907	4425	Clade 1a (ST-828)	Human	noIE1	noIE2	CJIE3	T6SS	noIE4	noICE	pCC42	pTet	noVir
1023	C0321	0828	25050	N/A	Campylobacter coli OXC7920	4425	Clade 1a (ST-828)	Human	noIE1	noIE2	CJIE3	T6SS	noIE4	noICE	pCC42	pTet	noVir
1024	C0327	0828	25066	N/A	Campylobacter coli OXC7943	4425	Clade 1a (ST-828)	Human	noIE1	noIE2	CJIE3	T6SS	noIE4	noICE	pCC42	pTet	noVir
1025	C0942	0828	30939	N/A	Campylobacter coli OXC9266	4425	Clade 1a (ST-828)	Human	noIE1	noIE2	CJIE3	T6SS	noIE4	noICE	pCC42	pTet	noVir
1026	C0453	0828	29046	N/A	Campylobacter coli OXC8719	4425	Clade 1a (ST-828)	Human	CJIE1	noIE2	CJIE3	T6SS	noIE4	noICE	pCC42	pTet	noVir
1027	C0565	0828	N/A	CYQI01	Campylobacter coli RC096	4425	Clade 1a (ST-828)	Poultry	noIE1	noIE2	CJIE3	T6SS	noIE4	noICE	pCC42	pTet	noVir
1028	C0333	0828	25400	N/A	Campylobacter coli OXC7988	1774	Clade 1a (ST-828)	Human	CJIE1	noIE2	CJIE3	T6SS	noIE4	noICE	pCC42	pTet	noVir
1029	C1108	0828	44015	FBAG01	Campylobacter coli H103060185	1774	Clade 1a (ST-828)	Poultry	noIE1	noIE2	CJIE3	T6SS	noIE4	noICE	pCC42	pTet	noVir
1030	C0336	0828	25443	N/A	Campylobacter coli OXC8179	6979	Clade 1a (ST-828)	Human	CJIE1	noIE2	CJIE3	T6SS	noIE4	noICE	pCC42	pTet	noVir
1031	C0562	0828	N/A	CYQD01	Campylobacter coli RC037	1774	Clade 1a (ST-828)	Poultry	CJIE1	noIE2	CJIE3	T6SS	noIE4	noICE	no42	pTet	noVir
1032	C1211	0828	44118	FBEQ01	Campylobacter coli SS-2296	4149	Clade 1a (ST-828)	Poultry	CJIE1	noIE2	noIE3	noT6	noIE4	noICE	pCC42	noTet	pVir
1033	C0758	0828	47683	N/A	Campylobacter coli ACP99	825	Clade 1a (ST-828)	Poultry	CJIE1	noIE2	noIE3	noT6	noIE4	noICE	pCC42	noTet	noVir
1034	C0127	0828	18367	N/A	Campylobacter coli OXC6810	825	Clade 1a (ST-828)	Human	noIE1	noIE2	noIE3	noT6	noIE4	noICE	pCC42	noTet	noVir
1035	C1075	0828	43982	FAZD01	Campylobacter coli H102520382	825	Clade 1a (ST-828)	Poultry	CJIE1	noIE2	CJIE3	T6SS	noIE4	noICE	pCC42	pTet	noVir
1036	C0232	0828	24048	N/A	Campylobacter coli OXC4571	825	Clade 1a (ST-828)	Human	noIE1	noIE2	noIE3	noT6	noIE4	noICE	pCC42	noTet	noVir
1037	C1216	none	44123	FBET01	Campylobacter coli SS-2362	1749	Clade 1a (ST-828)	Poultry	CJIE1	noIE2	noIE3	noT6	noIE4	noICE	pCC42	noTet	noVir
1038	C1479	none	44396	FBPE01	Campylobacter coli H112820480	1749	Clade 1a (ST-828)	Human	CJIE1	noIE2	noIE3	noT6	noIE4	noICE	no42	noTet	noVir
1039	C0204	0828	23574	N/A	Campylobacter coli OXC5827	860	Clade 1a (ST-828)	Human	noIE1	CJIE2	noIE3	noT6	noIE4	noICE	no42	noTet	noVir
1040	C1456	0828	44373	FBOB01	Campylobacter coli H043880653	860	Clade 1a (ST-828)	Human	noIE1	noIE2	noIE3	noT6	noIE4	ICE1	pCC42	pTet	noVir
1041	C0041	0828	N/A	AYKO01	Campylobacter coli K7	860	Clade 1a (ST-828)	Human	noIE1	noIE2	noIE3	noT6	noIE4	ICE1	pCC42	pTet	noVir
1042	C0907	0828	30667	N/A	Campylobacter coli OXC8985	830	Clade 1a (ST-828)	Human	noIE1	CJIE2	noIE3	noT6	noIE4	noICE	pCC42	pTet	noVir
1043	C0211	0828	23596	N/A	Campylobacter coli OXC5856	830	Clade 1a (ST-828)	Human	noIE1	noIE2	noIE3	noT6	noIE4	ICE1	pCC42	pTet	noVir
1044	C1412	0828	44329	FBMO01	Campylobacter coli H140420240	830	Clade 1a (ST-828)	Human	CJIE1	CJIE2	noIE3	noT6	noIE4	ICE1	pCC42	pTet	noVir
1045	C0208	0828	23591	N/A	Campylobacter coli OXC5849	830	Clade 1a (ST-828)	Human	CJIE1	noIE2	noIE3	noT6	noIE4	ICE1	pCC42	pTet	noVir
1046	C0323	0828	25061	N/A	Campylobacter coli OXC7933	860	Clade 1a (ST-828)	Human	noIE1	noIE2	noIE3	noT6	noIE4	ICE1	pCC42	pTet	noVir
1047	C0324	0828	25062	N/A	Campylobacter coli OXC7934	860	Clade 1a (ST-828)	Human	noIE1	noIE2	noIE3	noT6	noIE4	ICE1	pCC42	pTet	noVir
1048	C0958	0828	31207	N/A	Campylobacter coli OXC9388	825	Clade 1a (ST-828)	Human	noIE1	noIE2	noIE3	noT6	noIE4	ICE1	pCC42	pTet	noVir
1049	C0135	0828	21160	N/A	Campylobacter coli OXC6987	825	Clade 1a (ST-828)	Human	CJIE1	noIE2	noIE3	noT6	noIE4	ICE1	pCC42	pTet	noVir
1050	C0592	0828	N/A	JAJK01	Campylobacter coli CVM-41898	830	Clade 1a (ST-828)	Human	noIE1	noIE2	noIE3	noT6	noIE4	noICE	pCC42	noTet	noVir
1051	C0350	0828	25559	N/A	Campylobacter coli OXC8131	1586	Clade 1a (ST-828)	Human	noIE1	CJIE2	noIE3	noT6	noIE4	noICE	no42	noTet	noVir
1052	C0317	0828	25021	N/A	Campylobacter coli OXC7890	828	Clade 1a (ST-828)	Human	CJIE1	CJIE2	noIE3	noT6	noIE4	noICE	no42	noTet	noVir
1053	C0637	0828	N/A	LBDL01	Campylobacter coli CVM-N51226F	1068	Clade 1a (ST-828)	Ruminant	CJIE1	noIE2	noIE3	noT6	noIE4	noICE	no42	pTet	noVir
1054	C0004	0828	35261	AIMX01	Campylobacter coli 1148	1068	Clade 1a (ST-828)	Ruminant	noIE1	noIE2	noIE3	noT6	noIE4	noICE	no42	pTet	noVir
1055	C0672	0828	N/A	CP013034	Campylobacter coli HC2-48	1068	Clade 1a (ST-828)	Ruminant	noIE1	noIE2	noIE3	noT6	noIE4	noICE	no42	pTet	noVir
1056	C0603	0828	N/A	JAJV01	Campylobacter coli CVM-N20402	1068	Clade 1a (ST-828)	Poultry	noIE1	noIE2	noIE3	noT6	noIE4	ICE1	no42	pTet	noVir
1057	C0674	0828	N/A	CP013036	Campylobacter coli CF2-75	1068	Clade 1a (ST-828)	Ruminant	CJIE1	noIE2	noIE3	noT6	noIE4	noICE	no42	pTet	noVir
1058	C0001	0828	35259	AIMV01	Campylobacter coli 1091	1068	Clade 1a (ST-828)	Ruminant	noIE1	noIE2	noIE3	noT6	noIE4	noICE	no42	noTet	noVir
1059	C0052	0828	32289	CP007179	Campylobacter coli RM5611	1068	Clade 1a (ST-828)	Ruminant	noIE1	noIE2	noIE3	noT6	noIE4	noICE	no42	pTet	noVir
1060	C0602	0828	N/A	JAJU01	Campylobacter coli CVM-N20344	1068	Clade 1a (ST-828)	Poultry	CJIE1	noIE2	noIE3	noT6	noIE4	noICE	no42	pTet	noVir
1061	C0673	0828	N/A	CP013032	Campylobacter coli CO2-160	1068	Clade 1a (ST-828)	Ruminant	noIE1	noIE2	noIE3	noT6	noIE4	noICE	no42	pTet	noVir
1062	C0649	0828	N/A	LBDX01	Campylobacter coli CVM-N44505F	828	Clade 1a (ST-828)	Ruminant	noIE1	noIE2	noIE3	noT6	noIE4	noICE	no42	pTet	noVir
1063	C0009	0828	35264	AINB01	Campylobacter coli 1891	1068	Clade 1a (ST-828)	Ruminant	noIE1	noIE2	noIE3	noT6	noIE4	noICE	no42	noTet	noVir
1064	C0047	0828	35272	AINL01	Campylobacter coli LMG-9854	1068	Clade 1a (ST-828)	Human	noIE1	noIE2	noIE3	noT6	noIE4	noICE	pCC42	pTet	noVir
1065	C0940	0828	30927	N/A	Campylobacter coli OXC9254	1068	Clade 1a (ST-828)	Human	noIE1	noIE2	noIE3	noT6	noIE4	noICE	pCC42	pTet	noVir
1066	C0473	0828	30503	N/A	Campylobacter coli OXC8815	1068	Clade 1a (ST-828)	Human	noIE1	noIE2	noIE3	noT6	noIE4	noICE	no42	noTet	noVir
1067	C0029	0828	35256	AIMS01	Campylobacter coli 84-2	1113	Clade 1a (ST-828)	Animal	noIE1	noIE2	noIE3	noT6	noIE4	noICE	no42	noTet	noVir
1068	C1294	0828	44204	FBHV01	Campylobacter coli UNLLIII	1464	Clade 1a (ST-828)	Animal	noIE1	CJIE2	noIE3	noT6	noIE4	noICE	no42	noTet	noVir
1069	C0388	0828	26028	N/A	Campylobacter coli Dg100a	1464	Clade 1a (ST-828)	Animal	noIE1	CJIE2	noIE3	noT6	noIE4	noICE	no42	noTet	noVir
1070	C1436	0828	44353	FBNR01	Campylobacter coli H043880651	1145	Clade 1a (ST-828)	Ruminant	noIE1	noIE2	noIE3	noT6	noIE4	noICE	no42	noTet	noVir
1071	C0379	0828	25938	N/A	Campylobacter coli Dg46b	872	Clade 1a (ST-828)	Animal	noIE1	CJIE2	noIE3	noT6	noIE4	noICE	no42	noTet	noVir
1072	C0031	none	35247	AIMJ01	Campylobacter coli 90-3	3862	Clade 1a (ST-828)	Animal	CJIE1	CJIE2	noIE3	noT6	noIE4	noICE	pCC42	noTet	noVir
1073	C0510	none	32551	N/A	Campylobacter coli H150660518	N/A	Clade 1a (ST-828)	Human	noIE1	CJIE2	noIE3	noT6	noIE4	noICE	no42	noTet	noVir
1074	C0596	0828	N/A	JAJO01	Campylobacter coli CVM-41944	1112	Clade 1a (ST-828)	Human	noIE1	noIE2	noIE3	noT6	noIE4	noICE	no42	noTet	noVir
1075	C0064	none	12886	N/A	Campylobacter coli OXC6551	5755	Clade 1a (ST-828)	Human	CJIE1	CJIE2	noIE3	noT6	noIE4	noICE	no42	noTet	noVir
1076	C0514	0828	32562	N/A	Campylobacter coli H1206170215	854	Clade 1a (ST-828)	Human	noIE1	CJIE2	noIE3	noT6	noIE4	noICE	no42	pTet	noVir
1077	C0520	0828	32592	N/A	Campylobacter coli H1206030315-1	854	Clade 1a (ST-828)	Human	noIE1	CJIE2	noIE3	noT6	noIE4	noICE	no42	pTet	noVir
1078	C0521	0828	32602	N/A	Campylobacter coli H12061003151-2	854	Clade 1a (ST-828)	Human	noIE1	CJIE2	noIE3	noT6	noIE4	noICE	no42	pTet	noVir
1079	C0527	0828	33105	N/A	Campylobacter coli H120624041501	854	Clade 1a (ST-828)	Human	noIE1	CJIE2	noIE3	noT6	noIE4	noICE	no42	pTet	noVir
1080	C0536	0828	33284	N/A	Campylobacter coli H12063004151	854	Clade 1a (ST-828)	Human	noIE1	CJIE2	noIE3	noT6	noIE4	noICE	no42	pTet	noVir
1081	C0547	0828	34086	N/A	Campylobacter coli H12068715000-1	854	Clade 1a (ST-828)	Human	noIE1	CJIE2	noIE3	noT6	noIE4	noICE	no42	pTet	noVir
1082	C0555	0828	34417	N/A	Campylobacter coli H20611082015	854	Clade 1a (ST-828)	Human	noIE1	CJIE2	noIE3	noT6	noIE4	noICE	no42	pTet	noVir
1083	C0523	0828	33085	N/A	Campylobacter coli H12062003151	854	Clade 1a (ST-828)	Human	noIE1	CJIE2	noIE3	noT6	noIE4	noICE	no42	pTet	noVir
1084	C0515	0828	32564	N/A	Campylobacter coli H12061902151	854	Clade 1a (ST-828)	Human	noIE1	CJIE2	noIE3	noT6	noIE4	noICE	no42	pTet	noVir
1085	C0552	0828	34191	N/A	Campylobacter coli H1206240715	854	Clade 1a (ST-828)	Human	noIE1	CJIE2	noIE3	noT6	noIE4	noICE	no42	pTet	noVir
1086	C0529	0828	33263	N/A	Campylobacter coli H120601051501	854	Clade 1a (ST-828)	Human	noIE1	CJIE2	noIE3	noT6	noIE4	noICE	no42	pTet	noVir
1087	C0629	0828	N/A	JOVE01	Campylobacter coli CVM-N9036	854	Clade 1a (ST-828)	Animal	noIE1	CJIE2	CJIE3	T6SS	noIE4	noICE	no42	noTet	noVir
1088	C1365	0828	44281	FBKS01	Campylobacter coli H070380306	1177	Clade 1a (ST-828)	Human	noIE1	CJIE2	noIE3	noT6	noIE4	noICE	no42	noTet	noVir
1089	C1252	0828	44161	FBGC01	Campylobacter coli 1535	2220	Clade 1a (ST-828)	Environmental	noIE1	CJIE2	noIE3	noT6	noIE4	noICE	pCC42	noTet	noVir
1090	C0593	0828	N/A	JAJL01	Campylobacter coli CVM-41904	854	Clade 1a (ST-828)	Human	noIE1	CJIE2	noIE3	noT6	noIE4	noICE	no42	pTet	noVir
1091	C0193	0828	22709	N/A	Campylobacter coli OXC7218	6543	Clade 1a (ST-828)	Human	noIE1	CJIE2	noIE3	noT6	noIE4	noICE	no42	noTet	noVir
1092	C0533	0828	33273	N/A	Campylobacter coli RL15000555	6543	Clade 1a (ST-828)	Human	noIE1	CJIE2	noIE3	noT6	noIE4	noICE	no42	noTet	noVir
1093	C0534	0828	33274	N/A	Campylobacter coli RL15000556	6543	Clade 1a (ST-828)	Human	noIE1	CJIE2	noIE3	noT6	noIE4	noICE	no42	noTet	noVir
1094	C0363	0828	25633	N/A	Campylobacter coli OXC8144	6543	Clade 1a (ST-828)	Human	CJIE1	CJIE2	noIE3	noT6	noIE4	noICE	no42	noTet	noVir
1095	C0455	0828	29055	N/A	Campylobacter coli OXC8730	6543	Clade 1a (ST-828)	Human	noIE1	CJIE2	noIE3	noT6	noIE4	noICE	no42	noTet	noVir
1096	C0053	0828	35284	AINX01	Campylobacter coli Z156	854	Clade 1a (ST-828)	Poultry	CJIE1	noIE2	noIE3	noT6	noIE4	noICE	no42	noTet	noVir
1097	C0054	0828	35248	AIMK01	Campylobacter coli Z163	3336	Clade 1a (ST-828)	Poultry	noIE1	CJIE2	noIE3	noT6	noIE4	noICE	no42	noTet	noVir
1098	C0387	0828	26011	N/A	Campylobacter coli Dg97	854	Clade 1a (ST-828)	Animal	noIE1	CJIE2	noIE3	noT6	noIE4	noICE	no42	noTet	noVir
1099	C1280	0828	44189	FBHF01	Campylobacter coli UNAJC222	854	Clade 1a (ST-828)	Animal	noIE1	CJIE2	noIE3	noT6	noIE4	noICE	no42	noTet	noVir
1100	C1107	0828	44014	FBAP01	Campylobacter coli H044220458	1248	Clade 1a (ST-828)	Animal	noIE1	CJIE2	CJIE3	T6SS	noIE4	noICE	no42	noTet	noVir
1101	C0696	0828	50034	N/A	Campylobacter coli 20G12	1142	Clade 1a (ST-828)	Ruminant	CJIE1	CJIE2	noIE3	noT6	noIE4	noICE	no42	pTet	noVir
1102	C0541	none	33928	N/A	Campylobacter coli Uoh-27S	7802	Clade 1a (ST-828)	Human	noIE1	noIE2	noIE3	noT6	noIE4	noICE	no42	pTet	noVir
1103	C1441	0828	44358	FBNZ01	Campylobacter coli H060280132	854	Clade 1a (ST-828)	Poultry	CJIE1	noIE2	noIE3	noT6	noIE4	noICE	no42	noTet	noVir
1104	C0538	0828	33903	N/A	Campylobacter coli H152000416	854	Clade 1a (ST-828)	Human	noIE1	noIE2	noIE3	noT6	noIE4	noICE	no42	noTet	noVir
1105	C0393	0828	26059	N/A	Campylobacter coli Dg319	1127	Clade 1a (ST-828)	Animal	noIE1	CJIE2	noIE3	noT6	noIE4	noICE	no42	noTet	noVir
1106	C0034	0828	35283	AINW01	Campylobacter coli H56	1096	Clade 1a (ST-828)	Human	noIE1	CJIE2	noIE3	noT6	noIE4	noICE	pCC42	noTet	noVir
1107	C1466	0828	44383	FBOO01	Campylobacter coli H124500577	1096	Clade 1a (ST-828)	Human	noIE1	CJIE2	noIE3	noT6	noIE4	noICE	pCC42	noTet	noVir
1108	C0976	0828	31505	N/A	Campylobacter coli OXC9686	1096	Clade 1a (ST-828)	Human	noIE1	CJIE2	noIE3	noT6	noIE4	noICE	no42	noTet	noVir
1109	C0676	0828	50040	N/A	Campylobacter coli 6461	854	Clade 1a (ST-828)	Animal	CJIE1	CJIE2	noIE3	noT6	noIE4	noICE	pCC42	noTet	noVir
1110	C0628	0828	N/A	JOVC01	Campylobacter coli CVM-N8957	854	Clade 1a (ST-828)	Poultry	CJIE1	CJIE2	noIE3	noT6	noIE4	noICE	pCC42	noTet	noVir
1111	C0542	none	33981	N/A	Campylobacter coli H152360340	N/A	Clade 1a (ST-828)	Human	CJIE1	CJIE2	CJIE3	T6SS	noIE4	noICE	pCC42	noTet	noVir
1112	C0543	none	33982	N/A	Campylobacter coli H152360660	N/A	Clade 1a (ST-828)	Human	CJIE1	CJIE2	CJIE3	T6SS	noIE4	noICE	pCC42	noTet	noVir
1113	C0003	0828	35246	AIMI01	Campylobacter coli 111-3	1467	Clade 1a (ST-828)	Animal	noIE1	CJIE2	noIE3	noT6	noIE4	noICE	no42	noTet	noVir
1114	C1303	0828	44215	FBIG01	Campylobacter coli UNAJL222	1096	Clade 1a (ST-828)	Animal	noIE1	CJIE2	CJIE3	T6SS	noIE4	noICE	no42	noTet	noVir
1115	C0024	0828	35266	AIND01	Campylobacter coli 59-2	890	Clade 1a (ST-828)	Animal	noIE1	CJIE2	noIE3	noT6	noIE4	noICE	no42	noTet	noVir
1116	C0297	0828	24835	N/A	Campylobacter coli OXC5257	854	Clade 1a (ST-828)	Human	CJIE1	noIE2	noIE3	noT6	noIE4	noICE	no42	noTet	noVir
1117	C0967	0828	31359	N/A	Campylobacter coli OXC9540	8055	Clade 1a (ST-828)	Human	noIE1	noIE2	noIE3	noT6	noIE4	noICE	no42	noTet	noVir
1118	C0119	0828	18282	N/A	Campylobacter coli OXC6725	1096	Clade 1a (ST-828)	Human	noIE1	noIE2	noIE3	noT6	noIE4	noICE	pCC42	noTet	noVir
1119	C0524	0828	33091	N/A	Campylobacter coli H151220570	2097	Clade 1a (ST-828)	Human	noIE1	noIE2	noIE3	noT6	noIE4	noICE	no42	noTet	noVir
1120	C1363	0828	44279	FBKU01	Campylobacter coli H125280575	2097	Clade 1a (ST-828)	Human	noIE1	noIE2	noIE3	noT6	noIE4	noICE	no42	noTet	noVir
1121	C0860	0828	43636	N/A	Campylobacter coli NWC43	2097	Clade 1a (ST-828)	Human	noIE1	CJIE2	CJIE3	T6SS	noIE4	noICE	no42	noTet	noVir
1122	C1120	0828	44027	FBBC01	Campylobacter coli H072820535	1016	Clade 1a (ST-828)	Food	noIE1	noIE2	noIE3	noT6	noIE4	ICE1	pCC42	noTet	noVir
1123	C1442	0828	44359	FBNS01	Campylobacter coli H072820536	1016	Clade 1a (ST-828)	Food	noIE1	noIE2	noIE3	noT6	noIE4	ICE1	pCC42	noTet	noVir
1124	C0277	0828	24541	N/A	Campylobacter coli OXC7612	854	Clade 1a (ST-828)	Human	noIE1	noIE2	noIE3	noT6	noIE4	ICE1	pCC42	noTet	noVir
1125	C0558	0828	N/A	CYPZ01	Campylobacter coli RC018	1016	Clade 1a (ST-828)	Poultry	noIE1	noIE2	noIE3	noT6	noIE4	noICE	no42	noTet	noVir
1126	C0385	0828	25986	N/A	Campylobacter coli Dg349	1016	Clade 1a (ST-828)	Animal	noIE1	noIE2	noIE3	noT6	noIE4	noICE	no42	noTet	noVir
1127	C0394	0828	26067	N/A	Campylobacter coli Dg172	1016	Clade 1a (ST-828)	Animal	noIE1	noIE2	noIE3	noT6	noIE4	ICE1	pCC42	noTet	noVir
1128	C0878	0828	43772	N/A	Campylobacter coli OXC10074	854	Clade 1a (ST-828)	Human	noIE1	noIE2	noIE3	noT6	noIE4	noICE	no42	noTet	noVir
1129	C0175	0828	22214	N/A	Campylobacter coli OXC7027	1016	Clade 1a (ST-828)	Human	noIE1	CJIE2	noIE3	noT6	noIE4	noICE	no42	noTet	noVir
1130	C0176	0828	22236	N/A	Campylobacter coli OXC7051	1016	Clade 1a (ST-828)	Human	noIE1	CJIE2	noIE3	noT6	noIE4	noICE	no42	noTet	noVir
1131	C0065	0828	12894	N/A	Campylobacter coli OXC6559	5757	Clade 1a (ST-828)	Human	noIE1	noIE2	CJIE3	T6SS	noIE4	noICE	no42	noTet	noVir
1132	C1447	none	44364	FBNV01	Campylobacter coli NCTC11353	1469	Clade 1a (ST-828)	Animal	noIE1	noIE2	CJIE3	T6SS	noIE4	noICE	pCC42	noTet	noVir
1133	C1310	none	44223	FBIK01	Campylobacter coli UNLL3.1	1617	Clade 1a (ST-828)	Animal	noIE1	noIE2	CJIE3	T6SS	noIE4	noICE	pCC42	noTet	noVir
1134	C0635	none	N/A	JOVY01	Campylobacter coli CVM-N287	1097	Clade 1a (ST-828)	Animal	noIE1	noIE2	CJIE3	T6SS	noIE4	noICE	no42	pTet	noVir
1135	C1477	none	44394	FBPC01	Campylobacter coli H043920292	N/A	Clade 1a (ST-828)	Ruminant	noIE1	noIE2	CJIE3	T6SS	noIE4	noICE	pCC42	noTet	noVir
1136	C1478	none	44395	FBPD01	Campylobacter coli H125000370	2737	Clade 1a (ST-828)	Human	noIE1	noIE2	CJIE3	noT6	noIE4	noICE	no42	noTet	noVir
1137	C1067	none	43974	FAYX01	Campylobacter coli H130600457	2737	Clade 1a (ST-828)	Human	noIE1	noIE2	CJIE3	noT6	noIE4	noICE	no42	noTet	noVir
1138	C0437	none	28906	N/A	Campylobacter coli OXC8567	1680	Clade 1a (ST-828)	Human	noIE1	noIE2	CJIE3	T6SS	noIE4	noICE	no42	noTet	noVir
1139	C1359	none	44275	FBKK01	Campylobacter coli p588B	1681	Clade 1a (ST-828)	Environmental	noIE1	noIE2	CJIE3	T6SS	noIE4	noICE	pCC42	noTet	noVir
1140	C1371	none	44287	FBKZ01	Campylobacter coli p588D	1681	Clade 1a (ST-828)	Environmental	noIE1	noIE2	CJIE3	T6SS	noIE4	noICE	pCC42	noTet	noVir
1141	C1390	none	44306	FBLS01	Campylobacter coli p604D	1681	Clade 1a (ST-828)	Environmental	noIE1	noIE2	CJIE3	T6SS	noIE4	noICE	pCC42	noTet	noVir
1142	C1494	none	44411	FBPS01	Campylobacter coli p604A	1681	Clade 1a (ST-828)	Environmental	noIE1	noIE2	CJIE3	T6SS	noIE4	noICE	pCC42	noTet	noVir
1143	C1496	none	44413	FBPT01	Campylobacter coli H042120298	1681	Clade 1a (ST-828)	Ruminant	noIE1	noIE2	CJIE3	T6SS	noIE4	noICE	no42	noTet	noVir
1144	C1463	none	44380	FBOM01	Campylobacter coli H051960469	1681	Clade 1a (ST-828)	Ruminant	noIE1	noIE2	CJIE3	T6SS	noIE4	noICE	no42	noTet	noVir
1145	C1382	none	44298	FBLK01	Campylobacter coli p604B	1681	Clade 1a (ST-828)	Environmental	noIE1	noIE2	CJIE3	T6SS	noIE4	noICE	no42	pTet	noVir
1146	C0122	0828	18301	N/A	Campylobacter coli OXC6744	5813	Clade 1a (ST-828)	Human	noIE1	noIE2	CJIE3	T6SS	noIE4	noICE	no42	noTet	noVir
1147	C1416	none	44333	FBMQ01	Campylobacter coli H140460193	1172	Clade 1a (ST-828)	Human	noIE1	noIE2	CJIE3	T6SS	noIE4	noICE	no42	noTet	noVir
1148	C1444	none	44361	FBNH01	Campylobacter coli H043940494	7880	Clade 1a (ST-828)	Animal	noIE1	CJIE2	CJIE3	T6SS	noIE4	ICE1	no42	pTet	noVir
1149	C0026	none	N/A	AIMZ01	Campylobacter coli 7--1	3860	Clade 1a (ST-828)	Animal	noIE1	noIE2	noIE3	T6SS	noIE4	noICE	no42	noTet	noVir
1150	C1051	0828	43958	FAXW01	Campylobacter coli H104860240	1417	Clade 1a (ST-828)	Human	noIE1	noIE2	CJIE3	T6SS	noIE4	ICE1	pCC42	pTet	pVir
1151	C0633	none	N/A	JOVV01	Campylobacter coli CVM-N14840	N/A	Clade 1a (ST-828)	Animal	noIE1	noIE2	CJIE3	T6SS	noIE4	noICE	no42	noTet	noVir
1152	C0040	0828	N/A	AYKN01	Campylobacter coli K3	7123	Clade 1a (ST-828)	Human	noIE1	noIE2	noIE3	noT6	noIE4	noICE	pCC42	noTet	noVir
1153	C0390	none	26045	N/A	Campylobacter coli Dg277	1143	Clade 1a (ST-828)	Animal	noIE1	CJIE2	noIE3	noT6	noIE4	noICE	no42	noTet	noVir
1154	C1035	0828	43942	FAXS01	Campylobacter coli H060260417	8330	Clade 1a (ST-828)	Human	noIE1	CJIE2	CJIE3	T6SS	noIE4	noICE	pCC42	noTet	noVir
1155	C0005	none	35263	AINA01	Campylobacter coli 132-6	3861	Clade 1a (ST-828)	Animal	noIE1	noIE2	noIE3	noT6	noIE4	partICE1	pCC42	noTet	pVir
1156	C0025	0828	35271	AINI01	Campylobacter coli 67-8	1061	Clade 1a (ST-828)	Animal	CJIE1	noIE2	noIE3	noT6	noIE4	ICE1	pCC42	noTet	noVir
1157	C1264	none	44173	FBGT01	Campylobacter coli NCTC12569	895	Clade 1a (ST-828)	Human	CJIE1	CJIE2	CJIE3	T6SS	noIE4	noICE	no42	noTet	noVir
1158	C1454	none	44371	FBOL01	Campylobacter coli NCTC12568	900	Clade 1a (ST-828)	Animal	noIE1	CJIE2	noIE3	noT6	noIE4	ICE1	pCC42	pTet	noVir
1159	C0048	none	35279	AINS01	Campylobacter coli LMG-9860	900	Clade 1a (ST-828)	Human	noIE1	CJIE2	noIE3	noT6	noIE4	ICE1	pCC42	pTet	noVir
1160	C0049	none	32255	CP007183	Campylobacter coli RM1875	900	Clade 1a (ST-828)	Animal	noIE1	CJIE2	noIE3	noT6	noIE4	ICE1	no42	noTet	pVir
1161	C0599	none	N/A	JAJR01	Campylobacter coli CVM-41963	3225	Clade 1a (ST-828)	Human	CJIE1	CJIE2	noIE3	noT6	noIE4	noICE	no42	pTet	noVir
1162	C0329	none	25073	N/A	Campylobacter coli BID18P	3225	Clade 1a (ST-828)	NoSource	noIE1	noIE2	noIE3	noT6	noIE4	noICE	no42	noTet	noVir
1163	C1286	none	44196	FBHL01	Campylobacter coli NCTC11437	2488	Clade 1a (ST-828)	Human	noIE1	noIE2	noIE3	noT6	noIE4	ICE1	no42	noTet	pVir
1164	C1408	none	44324	FBMK01	Campylobacter coli NCTC11438	2488	Clade 1a (ST-828)	Human	noIE1	noIE2	noIE3	noT6	noIE4	ICE1	no42	noTet	pVir
1165	C0331	none	25371	N/A	Campylobacter coli OXC4960	N/A	Clade 1a (ST-828)	Human	noIE1	noIE2	noIE3	noT6	noIE4	noICE	no42	noTet	noVir
1166	C1027	0828	32545	N/A	Campylobacter coli H150660517	887	Clade 1a (ST-828)	Human	noIE1	noIE2	noIE3	noT6	noIE4	noICE	no42	noTet	noVir
1167	C0513	0828	32559	N/A	Campylobacter coli H150660517	887	Clade 1a (ST-828)	Human	noIE1	noIE2	noIE3	noT6	noIE4	noICE	no42	noTet	noVir
1168	C0381	0828	25954	N/A	Campylobacter coli Dg45c	887	Clade 1a (ST-828)	Animal	noIE1	noIE2	noIE3	noT6	noIE4	noICE	no42	noTet	noVir
1169	C0738	0828	47960	N/A	Campylobacter coli ACP516	887	Clade 1a (ST-828)	Poultry	noIE1	noIE2	noIE3	noT6	noIE4	noICE	pCC42	noTet	noVir
1170	C0739	0828	47934	N/A	Campylobacter coli ACP520	887	Clade 1a (ST-828)	Poultry	noIE1	noIE2	noIE3	noT6	noIE4	noICE	pCC42	noTet	noVir
1171	C0504	0828	31563	N/A	Campylobacter coli H144900627	887	Clade 1a (ST-828)	Human	noIE1	noIE2	noIE3	noT6	noIE4	noICE	no42	noTet	noVir
1172	C0952	0828	31178	N/A	Campylobacter coli OXC9359	887	Clade 1a (ST-828)	Human	noIE1	noIE2	noIE3	noT6	noIE4	noICE	no42	noTet	noVir
1173	C1291	0828	44201	FBHR01	Campylobacter coli BRISPIG3	887	Clade 1a (ST-828)	Animal	noIE1	noIE2	noIE3	noT6	noIE4	noICE	no42	noTet	noVir
1174	C0537	0828	33285	N/A	Campylobacter coli H151840499	887	Clade 1a (ST-828)	Human	noIE1	noIE2	noIE3	noT6	noIE4	noICE	no42	noTet	noVir
1175	C0384	none	25979	N/A	Campylobacter coli Dg52	1109	Clade 1a (ST-828)	Animal	noIE1	noIE2	noIE3	noT6	noIE4	noICE	pCC42	noTet	noVir
1176	C0011	0828	35267	AINE01	Campylobacter coli 1948	1104	Clade 1a (ST-828)	Ruminant	noIE1	noIE2	noIE3	noT6	noIE4	noICE	no42	noTet	noVir
1177	C0612	0828	N/A	JOUK01	Campylobacter coli CVM-N18725	1834	Clade 1a (ST-828)	Poultry	noIE1	noIE2	CJIE3	T6SS	noIE4	noICE	no42	noTet	noVir
1178	C0007	none	35277	AINQ01	Campylobacter coli 151-9	1102	Clade 1a (ST-828)	Animal	noIE1	noIE2	noIE3	noT6	noIE4	noICE	no42	noTet	noVir
1179	C0601	0828	N/A	JAJT01	Campylobacter coli CVM-N13165	3221	Clade 1a (ST-828)	Poultry	CJIE1	CJIE2	noIE3	noT6	noIE4	noICE	no42	pTet	noVir
1180	C0006	0828	35262	AIMY01	Campylobacter coli 1417	3221	Clade 1a (ST-828)	Ruminant	CJIE1	CJIE2	noIE3	noT6	noIE4	noICE	no42	noTet	noVir
1181	C0012	0828	35268	AINF01	Campylobacter coli 1957	2698	Clade 1a (ST-828)	Ruminant	noIE1	CJIE2	noIE3	noT6	noIE4	ICE1	no42	noTet	noVir
1182	C0013	0828	35269	AING01	Campylobacter coli 1961	1104	Clade 1a (ST-828)	Ruminant	CJIE1	noIE2	noIE3	noT6	noIE4	noICE	no42	noTet	noVir
1183	C0002	0828	35260	AIMW01	Campylobacter coli 1098	1104	Clade 1a (ST-828)	Ruminant	CJIE1	noIE2	noIE3	noT6	noIE4	noICE	no42	noTet	noVir
1184	C0010	0828	35265	AINC01	Campylobacter coli 1909	1104	Clade 1a (ST-828)	Ruminant	noIE1	noIE2	noIE3	noT6	noIE4	noICE	no42	pTet	noVir
1185	C0382	0828	25961	N/A	Campylobacter coli Dg121	1438	Clade 1a (ST-828)	Animal	CJIE1	CJIE2	noIE3	noT6	noIE4	noICE	pCC42	noTet	noVir
1186	C0391	0828	26047	N/A	Campylobacter coli Dg185	1438	Clade 1a (ST-828)	Animal	noIE1	CJIE2	noIE3	noT6	noIE4	noICE	no42	noTet	noVir
1187	C0198	none	23494	N/A	Campylobacter coli OXC5486	5158	Clade 1a (ST-828)	Human	noIE1	CJIE2	noIE3	noT6	noIE4	noICE	no42	noTet	noVir
1188	C0710	0828	47652	N/A	Campylobacter coli ACP187	1579	Clade 1a (ST-828)	Poultry	noIE1	CJIE2	noIE3	noT6	noIE4	noICE	no42	noTet	noVir
1189	C0278	none	24544	N/A	Campylobacter coli OXC7615	6760	Clade 1a (ST-828)	Human	CJIE1	CJIE2	CJIE3	T6SS	noIE4	noICE	no42	noTet	noVir
1190	C1198	1150	44105	FBEB01	Campylobacter coli SS-2246	1487	Clade 1b (ST-1150)	Poultry	noIE1	CJIE2	noIE3	noT6	noIE4	noICE	no42	noTet	noVir
1191	C1210	1150	44117	FBEM01	Campylobacter coli SS-2283	1487	Clade 1b (ST-1150)	Poultry	noIE1	CJIE2	noIE3	noT6	noIE4	noICE	no42	noTet	noVir
1192	C1189	1150	44096	FBDT01	Campylobacter coli SS-2252	1487	Clade 1b (ST-1150)	Poultry	noIE1	CJIE2	noIE3	noT6	noIE4	noICE	no42	noTet	noVir
1193	C1186	1150	44093	FBDQ01	Campylobacter coli SS-2261	1487	Clade 1b (ST-1150)	Poultry	noIE1	CJIE2	noIE3	noT6	noIE4	noICE	no42	noTet	noVir
1194	C1188	1150	44095	FBDU01	Campylobacter coli SS-2263	1487	Clade 1b (ST-1150)	Poultry	noIE1	CJIE2	noIE3	noT6	noIE4	noICE	no42	noTet	noVir
1195	C1195	1150	44102	FBEA01	Campylobacter coli SS-2234	1487	Clade 1b (ST-1150)	Poultry	noIE1	CJIE2	noIE3	noT6	noIE4	noICE	no42	noTet	noVir
1196	C0090	1150	16192	N/A	Campylobacter coli OXC6395	1487	Clade 1b (ST-1150)	Human	noIE1	CJIE2	noIE3	noT6	noIE4	noICE	no42	noTet	noVir
1197	C1517	1150	44434	FBQP01	Campylobacter coli H042280284	1487	Clade 1b (ST-1150)	Ruminant	noIE1	CJIE2	noIE3	noT6	noIE4	noICE	no42	pTet	noVir
1198	C0740	1150	47948	N/A	Campylobacter coli ACP524	1487	Clade 1b (ST-1150)	Poultry	noIE1	CJIE2	noIE3	noT6	CJIE4	noICE	no42	noTet	noVir
1199	C1039	1150	43946	FAYL01	Campylobacter coli UNF491c	1487	Clade 1b (ST-1150)	Poultry	noIE1	CJIE2	noIE3	noT6	noIE4	noICE	no42	noTet	noVir
1200	C0022	1150	11135	AINJ01	Campylobacter coli 31704	5160	Clade 1b (ST-1150)	Human	noIE1	CJIE2	noIE3	noT6	noIE4	noICE	no42	pTet	noVir
1201	C0396	1150	27877	N/A	Campylobacter coli OXC7352	6973	Clade 1b (ST-1150)	Human	noIE1	CJIE2	noIE3	noT6	CJIE4	noICE	no42	noTet	noVir
1202	C0546	none	34085	N/A	Campylobacter coli H152720308	N/A	Clade 1b (ST-1150)	Human	noIE1	CJIE2	noIE3	noT6	CJIE4	noICE	no42	noTet	noVir
1203	C0875	none	43674	N/A	Campylobacter coli OXC10028	4148	Clade 1b (ST-1150)	Human	noIE1	CJIE2	noIE3	noT6	noIE4	noICE	no42	noTet	noVir
1204	C0662	1150	N/A	LBEM01	Campylobacter coli CVM-N43850	1833	Clade 1b (ST-1150)	Poultry	noIE1	CJIE2	noIE3	noT6	noIE4	noICE	no42	noTet	noVir
1205	C0675	1150	50039	N/A	Campylobacter coli 6067	1150	Clade 1b (ST-1150)	NoSource	noIE1	CJIE2	noIE3	noT6	noIE4	noICE	no42	noTet	noVir
1206	C0051	none	2473	CP007181	Campylobacter coli RM4661	1135	Clade 1b (ST-1150)	Poultry	CJIE1	CJIE2	noIE3	noT6	noIE4	noICE	no42	pTet	noVir
1207	C0589	none	N/A	JAJH01	Campylobacter coli CVM-41970	N/A	Clade 1b (ST-1150)	Human	noIE1	CJIE2	noIE3	noT6	CJIE4	noICE	no42	pTet	noVir
1208	C0598	none	N/A	JAJQ01	Campylobacter coli CVM-41953	N/A	Clade 1b (ST-1150)	Human	noIE1	CJIE2	noIE3	noT6	noIE4	noICE	no42	pTet	noVir
1209	C0836	1150	43750	N/A	Campylobacter coli NWC104	1121	Clade 1b (ST-1150)	Human	noIE1	CJIE2	noIE3	noT6	CJIE4	noICE	no42	noTet	noVir
1210	C1031	none	43938	FAYO01	Campylobacter coli SWAN333	3311	Clade 1c (not introgressed)	Environmental	noIE1	noIE2	noIE3	noT6	noIE4	noICE	no42	noTet	noVir
1211	C1395	none	44311	FBLW01	Campylobacter coli SWAN350	3311	Clade 1c (not introgressed)	Environmental	noIE1	noIE2	noIE3	noT6	noIE4	noICE	no42	noTet	noVir
1212	C1377	none	44293	FBLF01	Campylobacter coli SWAN337	3311	Clade 1c (not introgressed)	Environmental	noIE1	noIE2	noIE3	noT6	noIE4	noICE	no42	noTet	noVir
1213	C1299	none	44211	FBIB01	Campylobacter coli SWAN407	3311	Clade 1c (not introgressed)	Environmental	noIE1	noIE2	noIE3	noT6	noIE4	noICE	no42	noTet	noVir
1214	C1491	none	44408	FBPW01	Campylobacter coli H063900532	3311	Clade 1c (not introgressed)	Environmental	noIE1	noIE2	noIE3	noT6	noIE4	noICE	no42	noTet	noVir
1215	C1386	none	44302	FBLO01	Campylobacter coli SWAN269	1771	Clade 1c (not introgressed)	Environmental	noIE1	noIE2	noIE3	noT6	noIE4	noICE	no42	noTet	noVir
1216	C1379	none	44295	FBLG01	Campylobacter coli SWAN195-3	1765	Clade 1c (not introgressed)	Environmental	noIE1	noIE2	CJIE3	T6SS	noIE4	ICE1cl2	no42	noTet	noVir
1217	C1258	none	44167	FBGK01	Campylobacter coli SWAN195-1	1765	Clade 1c (not introgressed)	Environmental	noIE1	noIE2	CJIE3	T6SS	noIE4	ICE1cl2	no42	noTet	noVir
1218	C1268	none	44177	FBGR01	Campylobacter coli SWAN331	1765	Clade 1c (not introgressed)	Environmental	noIE1	noIE2	CJIE3	T6SS	noIE4	ICE1cl2	no42	noTet	noVir
1219	C1421	none	44338	FBMX01	Campylobacter coli H075200522	1764	Clade 1c (not introgressed)	Environmental	noIE1	CJIE2	noIE3	noT6	noIE4	noICE	no42	noTet	noVir
1220	C1250	none	44159	FBQY01	Campylobacter coli N11D1	1764	Clade 1c (not introgressed)	Environmental	noIE1	CJIE2	noIE3	noT6	noIE4	noICE	no42	noTet	noVir
1221	C1272	none	44181	FBGY01	Campylobacter coli H055260498	1764	Clade 1c (not introgressed)	Environmental	noIE1	CJIE2	noIE3	noT6	noIE4	noICE	no42	noTet	noVir
1222	C0545	none	34062	N/A	Campylobacter coli H143040419	1764	Clade 1c (not introgressed)	Human	noIE1	CJIE2	noIE3	noT6	noIE4	noICE	no42	noTet	noVir
1223	C1236	none	44143	FBFQ01	Campylobacter coli SS-2268	1764	Clade 1c (not introgressed)	Poultry	noIE1	noIE2	noIE3	noT6	noIE4	noICE	no42	noTet	noVir
1224	C1516	none	44433	FBQN01	Campylobacter coli H092260570	N/A	Clade 1c (not introgressed)	Environmental	noIE1	noIE2	noIE3	noT6	noIE4	noICE	no42	pTet	noVir
1225	C1321	none	44235	FBIZ01	Campylobacter coli NCTC13006	1766	Clade 1c (not introgressed)	Environmental	noIE1	noIE2	noIE3	T6SS	noIE4	noICE	no42	noTet	noVir
1226	C1029	none	43936	FAXZ01	Campylobacter coli H091320792	1764	Clade 1c (not introgressed)	Environmental	noIE1	noIE2	noIE3	T6SS	noIE4	noICE	pCC42	noTet	noVir
1227	C1266	none	44175	FBGQ01	Campylobacter coli SWAN249	3308	Clade 1c (not introgressed)	Environmental	noIE1	noIE2	noIE3	noT6	noIE4	noICE	no42	noTet	noVir
1228	C1387	none	44303	FBLP01	Campylobacter coli SWAN392	3308	Clade 1c (not introgressed)	Environmental	noIE1	noIE2	noIE3	noT6	noIE4	noICE	no42	noTet	noVir
1229	C1374	none	44290	FBLC01	Campylobacter coli H085160749	N/A	Clade 1c (not introgressed)	Environmental	noIE1	noIE2	noIE3	noT6	noIE4	noICE	no42	noTet	noVir
1230	C1116	none	44023	FBAW01	Campylobacter coli SWAN254	1986	Clade 1c (not introgressed)	Environmental	noIE1	CJIE2	noIE3	noT6	noIE4	noICE	no42	pTet	noVir
1231	C1282	none	44191	FBHH01	Campylobacter coli SWAN261	1986	Clade 1c (not introgressed)	Environmental	noIE1	CJIE2	noIE3	noT6	noIE4	noICE	no42	noTet	noVir
1232	C1394	none	44310	FBLX01	Campylobacter coli SWAN342	1986	Clade 1c (not introgressed)	Environmental	noIE1	noIE2	noIE3	noT6	noIE4	noICE	no42	noTet	noVir
1233	C1301	none	44213	FBIE01	Campylobacter coli SWAN288	3306	Clade 1c (not introgressed)	Environmental	noIE1	noIE2	noIE3	noT6	noIE4	noICE	no42	pTet	noVir
1234	C0114	none	18216	N/A	Campylobacter coli OXC6659	1243	Clade 1c (not introgressed)	Human	noIE1	CJIE2	noIE3	noT6	noIE4	noICE	no42	noTet	noVir
1235	C1070	none	43977	FAZI01	Campylobacter coli H053320338	2461	Clade 1c (not introgressed)	Poultry	CJIE1	CJIE2	noIE3	noT6	noIE4	noICE	pCC42	noTet	noVir
1236	C1281	none	44190	FBHG01	Campylobacter coli H060960757	N/A	Clade 3	Environmental	noIE1	noIE2	noIE3	noT6	noIE4	noICE	no42	noTet	noVir
1237	C1257	none	44166	FBGE01	Campylobacter coli H060960756	N/A	Clade 3	Environmental	noIE1	noIE2	noIE3	noT6	noIE4	noICE	no42	noTet	noVir
1238	C1314	none	44227	FBIP01	Campylobacter coli H060740717	N/A	Clade 3	Environmental	noIE1	noIE2	noIE3	noT6	noIE4	noICE	no42	noTet	noVir
1239	C1519	none	44436	FBQS01	Campylobacter coli H063800423	N/A	Clade 3	Environmental	noIE1	noIE2	noIE3	noT6	noIE4	noICE	no42	noTet	noVir
1240	C1360	none	44276	FBKP01	Campylobacter coli H065100506	N/A	Clade 3	Environmental	noIE1	noIE2	noIE3	noT6	noIE4	noICE	no42	noTet	noVir
1241	C1093	none	44000	FBAL01	Campylobacter coli H073580401	N/A	Clade 3	Environmental	noIE1	noIE2	noIE3	noT6	noIE4	noICE	no42	noTet	noVir
1242	C1243	none	44150	FBFT01	Campylobacter coli K3D1	N/A	Clade 3	Environmental	noIE1	noIE2	noIE3	noT6	noIE4	noICE	no42	noTet	noVir
1243	C0431	none	28737	N/A	Campylobacter coli OXC8548	7183	Clade 3	Human	noIE1	CJIE2	noIE3	noT6	noIE4	noICE	no42	noTet	noVir
1244	C1137	none	44044	FBBU01	Campylobacter coli EC6147	N/A	Clade 3	Ruminant	noIE1	noIE2	noIE3	noT6	noIE4	noICE	no42	noTet	noVir
1245	C0373	none	25919	N/A	Campylobacter coli E120065CC-S7	6933	Clade 3	NoSource	noIE1	noIE2	noIE3	noT6	noIE4	noICE	no42	noTet	noVir
1246	C1352	none	44268	FBKD01	Campylobacter coli H094560713	N/A	Clade 3	Environmental	noIE1	noIE2	noIE3	noT6	noIE4	noICE	no42	noTet	noVir
1247	C0371	none	25917	N/A	Campylobacter coli E120061CC-S5	6931	Clade 3	NoSource	noIE1	noIE2	noIE3	noT6	noIE4	noICE	no42	noTet	noVir
1248	C1375	none	44291	FBLD01	Campylobacter coli H114640463a	N/A	Clade 3	Human	noIE1	CJIE2	noIE3	noT6	noIE4	noICE	no42	noTet	noVir
1249	C1492	none	44409	FBPR01	Campylobacter coli H114640463b	N/A	Clade 3	Human	noIE1	CJIE2	noIE3	noT6	noIE4	noICE	no42	noTet	noVir
1250	C1109	none	44016	FBAT01	Campylobacter coli H094860392	N/A	Clade 3	Environmental	noIE1	noIE2	noIE3	noT6	noIE4	noICE	no42	noTet	noVir
1251	C0418	none	28613	N/A	Campylobacter coli OXC8422	7181	Clade 3	Human	noIE1	noIE2	noIE3	noT6	noIE4	noICE	no42	noTet	noVir
1252	C1059	none	43966	FAYV01	Campylobacter coli H082560569	N/A	Clade 3	Environmental	noIE1	noIE2	noIE3	noT6	noIE4	ICE1cl2	no42	noTet	noVir
1253	C1381	none	44297	FBLJ01	Campylobacter coli H061980521a	8254	Clade 3	Environmental	noIE1	noIE2	noIE3	noT6	noIE4	noICE	no42	noTet	noVir
1254	C1443	none	44360	FBNK01	Campylobacter coli H061980521b	8254	Clade 3	Environmental	noIE1	noIE2	noIE3	noT6	noIE4	noICE	no42	noTet	noVir
1255	C1451	none	44368	FBOH01	Campylobacter coli H074080511	N/A	Clade 3	Environmental	noIE1	CJIE2	noIE3	noT6	noIE4	noICE	no42	noTet	noVir
1256	C1484	none	44401	FBPJ01	Campylobacter coli H093580632	N/A	Clade 3	Environmental	noIE1	noIE2	noIE3	noT6	noIE4	noICE	no42	noTet	noVir
1257	C0259	none	24271	N/A	Campylobacter coli 8096	7243	Clade 3	Poultry	noIE1	noIE2	noIE3	noT6	noIE4	noICE	no42	noTet	noVir
1258	C1420	none	44337	FBMY01	Campylobacter coli H085160740	N/A	Clade 3	Environmental	noIE1	noIE2	noIE3	noT6	noIE4	noICE	no42	pTet	noVir
1259	C1460	none	44377	FBOR01	Campylobacter coli H074360315	N/A	Clade 3	Human	noIE1	noIE2	noIE3	noT6	noIE4	noICE	no42	noTet	noVir
1260	C1347	none	44263	FBJZ01	Campylobacter coli H085160742	N/A	Clade 3	Environmental	noIE1	noIE2	noIE3	noT6	noIE4	noICE	no42	noTet	noVir
1261	C1346	none	44262	FBJV01	Campylobacter coli H065160534	N/A	Clade 3	Environmental	noIE1	noIE2	noIE3	noT6	noIE4	noICE	no42	noTet	noVir
1262	C0182	none	22283	N/A	Campylobacter coli OXC7241	6698	Clade 3	Human	noIE1	noIE2	noIE3	noT6	noIE4	noICE	no42	noTet	noVir
1263	C0184	none	22286	N/A	Campylobacter coli OXC7244	6698	Clade 3	Human	noIE1	noIE2	noIE3	noT6	noIE4	noICE	no42	noTet	noVir
1264	C0183	none	22285	N/A	Campylobacter coli OXC7243	6698	Clade 3	Human	noIE1	noIE2	noIE3	noT6	noIE4	noICE	no42	noTet	noVir
1265	C1343	none	44259	FBKA01	Campylobacter coli H075140555	N/A	Clade 3	Environmental	noIE1	noIE2	noIE3	noT6	noIE4	noICE	no42	noTet	noVir
1266	C1504	none	44421	FBQC01	Campylobacter coli H093100604	N/A	Clade 3	Environmental	noIE1	noIE2	noIE3	noT6	noIE4	noICE	no42	noTet	noVir
1267	C1428	none	44345	FBOE01	Campylobacter coli H090780151	N/A	Clade 3	Human	noIE1	noIE2	noIE3	noT6	noIE4	noICE	no42	noTet	noVir
1268	C0375	none	25923	N/A	Campylobacter coli E120586CC-S2	6935	Clade 3	NoSource	noIE1	noIE2	noIE3	noT6	noIE4	noICE	no42	noTet	noVir
1269	C1464	none	44381	FBOD01	Campylobacter coli H071960681	N/A	Clade 3	Environmental	noIE1	noIE2	noIE3	noT6	noIE4	ICE1cl2	no42	noTet	noVir
1270	C1446	none	44363	FBNG01	Campylobacter coli H083420694	N/A	Clade 3	Environmental	noIE1	noIE2	noIE3	noT6	noIE4	noICE	no42	noTet	noVir
1271	C1246	none	44153	FBFX01	Campylobacter coli D13A4	N/A	Clade 3	Environmental	noIE1	noIE2	noIE3	noT6	noIE4	noICE	no42	noTet	noVir
1272	C1469	none	44386	FBOI01	Campylobacter coli H072680465	6288	Clade 3	Environmental	noIE1	noIE2	noIE3	noT6	noIE4	noICE	no42	noTet	noVir
1273	C0374	none	25922	N/A	Campylobacter coli E120529CC-S1	6288	Clade 3	NoSource	noIE1	noIE2	noIE3	noT6	noIE4	noICE	no42	noTet	noVir
1274	C1362	none	44278	FBKQ01	Campylobacter coli H094560720	N/A	Clade 3	Environmental	noIE1	noIE2	noIE3	noT6	noIE4	noICE	no42	noTet	noVir
1275	C1240	none	44147	FBQZ01	Campylobacter coli C9A1	N/A	Clade 3	Environmental	noIE1	noIE2	noIE3	noT6	noIE4	noICE	no42	noTet	noVir
1276	C1426	none	44343	FBNU01	Campylobacter coli H061680633	N/A	Clade 3	Environmental	noIE1	noIE2	noIE3	noT6	noIE4	noICE	no42	noTet	noVir
1277	C1432	none	44349	FBNQ01	Campylobacter coli H073220518	N/A	Clade 3	Environmental	noIE1	noIE2	noIE3	noT6	noIE4	noICE	no42	noTet	noVir
1278	C1092	none	43999	FAZO01	Campylobacter coli H082280513	N/A	Clade 3	Environmental	noIE1	noIE2	noIE3	noT6	noIE4	noICE	no42	noTet	noVir
1279	C1251	none	44160	FBGD01	Campylobacter coli O6C1	N/A	Clade 3	Environmental	noIE1	noIE2	noIE3	noT6	noIE4	noICE	no42	noTet	noVir
1280	C0922	none	30792	N/A	Campylobacter coli OXC9113	N/A	Clade 3	Human	noIE1	noIE2	noIE3	noT6	noIE4	noICE	no42	pTet	noVir
1281	C1514	none	44431	FBQM01	Campylobacter coli H081380701	N/A	Clade 3	Environmental	noIE1	noIE2	noIE3	noT6	noIE4	noICE	no42	noTet	pVir
1282	C1440	none	44357	FBOA01	Campylobacter coli H074080509	N/A	Clade 3	Environmental	noIE1	noIE2	noIE3	noT6	noIE4	noICE	no42	noTet	noVir
1283	C1077	none	43984	FAZM01	Campylobacter coli H073180383	N/A	Clade 3	Human	noIE1	noIE2	noIE3	noT6	noIE4	noICE	no42	noTet	noVir
1284	C0258	none	24270	N/A	Campylobacter coli FSA05.280042	1992	Clade 3	Environmental	noIE1	noIE2	noIE3	noT6	noIE4	noICE	no42	noTet	noVir
1285	C1361	none	44277	FBKO01	Campylobacter coli H072620566	N/A	Clade 3	Environmental	noIE1	noIE2	noIE3	noT6	noIE4	noICE	no42	noTet	noVir
1286	C0156	none	21427	N/A	Campylobacter coli OXC5681	6133	Clade 3	Human	noIE1	noIE2	noIE3	noT6	noIE4	noICE	no42	noTet	noVir
1287	C1419	none	44336	FBMW01	Campylobacter coli H053120426	N/A	Clade 3	Environmental	noIE1	noIE2	noIE3	noT6	noIE4	noICE	no42	noTet	noVir
1288	C1296	none	44206	FBID01	Campylobacter coli SWAN264	3309	Clade 3	Environmental	noIE1	noIE2	noIE3	noT6	noIE4	noICE	no42	noTet	noVir
1289	C0260	none	24272	N/A	Campylobacter coli dfvf1912	1576	Clade 3	Poultry	noIE1	CJIE2	noIE3	noT6	noIE4	noICE	no42	noTet	noVir
1290	C1353	none	44269	FBKN01	Campylobacter coli H093580324	N/A	Clade 3	Environmental	noIE1	noIE2	noIE3	noT6	noIE4	noICE	no42	noTet	noVir
1291	C1358	none	44274	FBKL01	Campylobacter coli H090980249	N/A	Clade 3	Environmental	noIE1	noIE2	noIE3	noT6	noIE4	noICE	no42	noTet	noVir
1292	C1488	none	44405	FBPO01	Campylobacter coli H091320788	N/A	Clade 3	Environmental	noIE1	noIE2	noIE3	noT6	noIE4	noICE	no42	noTet	noVir
1293	C1366	none	44282	FBKT01	Campylobacter coli H091320798	N/A	Clade 3	Environmental	noIE1	noIE2	noIE3	noT6	noIE4	noICE	no42	noTet	noVir
1294	C0372	none	25918	N/A	Campylobacter coli E120064CC-S6	6932	Clade 3	NoSource	noIE1	noIE2	noIE3	noT6	noIE4	noICE	no42	noTet	noVir
1295	C1467	none	44384	FBOV01	Campylobacter coli H092260569a	N/A	Clade 3	Environmental	noIE1	noIE2	noIE3	noT6	noIE4	noICE	no42	noTet	noVir
1296	C1389	none	44305	FBLT01	Campylobacter coli H075200514	N/A	Clade 3	Environmental	noIE1	CJIE2	noIE3	noT6	noIE4	noICE	no42	noTet	noVir
1297	C0302	none	24908	N/A	Campylobacter coli OXC7653	6975	Clade 3	Human	noIE1	noIE2	noIE3	T6SS	noIE4	noICE	no42	noTet	noVir
1298	C1475	none	44392	FBPA01	Campylobacter coli H054000445	N/A	Clade 3	Environmental	noIE1	noIE2	noIE3	noT6	noIE4	noICE	no42	noTet	noVir
1299	C1430	none	44347	FBNE01	Campylobacter coli H081380695a	N/A	Clade 3	Environmental	noIE1	noIE2	noIE3	noT6	noIE4	noICE	no42	noTet	noVir
1300	C1497	none	44414	FBPX01	Campylobacter coli H081380695b	N/A	Clade 3	Environmental	noIE1	noIE2	noIE3	noT6	noIE4	noICE	no42	noTet	noVir
1301	C1465	none	44382	FBNO01	Campylobacter coli H054000444	N/A	Clade 3	Environmental	noIE1	noIE2	noIE3	noT6	noIE4	noICE	no42	noTet	noVir
1302	C1422	none	44339	FBMZ01	Campylobacter coli H092300598	N/A	Clade 3	Environmental	noIE1	noIE2	noIE3	noT6	noIE4	noICE	no42	noTet	noVir
1303	C1452	none	44369	FBNP01	Campylobacter coli H073700405	N/A	Clade 3	Environmental	noIE1	noIE2	noIE3	noT6	noIE4	noICE	no42	noTet	noVir
1304	C1084	none	43991	FAZW01	Campylobacter coli H082280515	N/A	Clade 3	Environmental	noIE1	noIE2	noIE3	noT6	noIE4	noICE	no42	noTet	noVir
1305	C1435	none	44352	FBNT01	Campylobacter coli H083420701	N/A	Clade 3	Environmental	noIE1	noIE2	noIE3	noT6	noIE4	noICE	no42	noTet	noVir
1306	C1515	none	44432	FBQO01	Campylobacter coli H062140681	N/A	Clade 3	Environmental	noIE1	noIE2	noIE3	noT6	noIE4	noICE	no42	noTet	noVir
1307	C1472	none	44389	FBNM01	Campylobacter coli H090520713	N/A	Clade 3	Environmental	noIE1	noIE2	noIE3	noT6	noIE4	noICE	no42	noTet	noVir
1308	C1392	none	44308	FBMA01	Campylobacter coli UNNQFC9	N/A	Clade 2	Environmental	noIE1	noIE2	noIE3	noT6	noIE4	noICE	no42	noTet	noVir
1309	C1368	none	44284	FBKY01	Campylobacter coli H065100499	N/A	Clade 2	Environmental	noIE1	noIE2	noIE3	T6SS	noIE4	noICE	no42	noTet	noVir
1310	C1348	none	44264	FBKJ01	Campylobacter coli H092560131	N/A	Clade 2	Environmental	noIE1	noIE2	noIE3	T6SS	noIE4	noICE	no42	noTet	noVir
1311	C0378	none	25926	N/A	Campylobacter coli E120613CC-S3	6936	Clade 2	NoSource	noIE1	CJIE2	noIE3	T6SS	noIE4	noICE	no42	noTet	noVir
1312	C1136	none	44043	FBBS01	Campylobacter coli W17B	N/A	Clade 2	Environmental	noIE1	noIE2	noIE3	noT6	noIE4	ICE1cl2	no42	noTet	noVir
1313	C1057	none	43964	FAYR01	Campylobacter coli W17A	N/A	Clade 2	Environmental	noIE1	noIE2	noIE3	noT6	noIE4	ICE1cl2	no42	noTet	noVir
1314	C1132	none	44039	FBBQ01	Campylobacter coli W17C	N/A	Clade 2	Environmental	noIE1	noIE2	noIE3	noT6	noIE4	ICE1cl2	no42	noTet	noVir
1315	C1157	none	44064	FBCT01	Campylobacter coli W17D	N/A	Clade 2	Environmental	noIE1	noIE2	noIE3	noT6	noIE4	ICE1cl2	no42	noTet	noVir
1316	C1510	none	44427	FBQJ01	Campylobacter coli H094280625	5494	Clade 2	Environmental	noIE1	noIE2	noIE3	noT6	noIE4	noICE	no42	noTet	noVir
1317	C1274	none	44183	FBHA01	Campylobacter coli SWAN308	3314	Clade 2	Environmental	noIE1	CJIE2	CJIE3	T6SS	noIE4	ICE1cl2	no42	noTet	noVir
1318	C1462	none	44379	FBOJ01	Campylobacter coli H094560717	N/A	Clade 2	Environmental	noIE1	noIE2	noIE3	noT6	noIE4	noICE	no42	noTet	noVir
1319	C1367	none	44283	FBKV01	Campylobacter coli H094560718	N/A	Clade 2	Environmental	noIE1	noIE2	noIE3	noT6	noIE4	noICE	no42	noTet	noVir
1320	C1254	none	44163	FBGH01	Campylobacter coli M4A4	1988	Clade 2	Environmental	noIE1	CJIE2	noIE3	T6SS	noIE4	noICE	no42	noTet	noVir
1321	C1241	none	44148	FBQV01	Campylobacter coli M5D4	1988	Clade 2	Environmental	noIE1	CJIE2	CJIE3	T6SS	noIE4	noICE	no42	noTet	noVir
1322	C1255	none	44164	FBGM01	Campylobacter coli F14B4C4	1988	Clade 2	Environmental	CJIE1	CJIE2	noIE3	T6SS	noIE4	noICE	no42	noTet	noVir
1323	C0254	none	24266	N/A	Campylobacter coli 8808	N/A	Clade 2	Environmental	noIE1	CJIE2	noIE3	noT6	noIE4	noICE	no42	noTet	noVir
1324	C1378	none	44294	FBLH01	Campylobacter coli SWAN361	2015	Clade 2	Environmental	noIE1	CJIE2	noIE3	noT6	noIE4	noICE	no42	noTet	noVir
1325	C1242	none	44149	FBFW01	Campylobacter coli F15D2	1005	Clade 2	Environmental	noIE1	noIE2	noIE3	noT6	noIE4	noICE	no42	noTet	noVir
1326	C1248	none	44157	FBQX01	Campylobacter coli C8C3	N/A	Clade 2	Environmental	noIE1	noIE2	noIE3	noT6	noIE4	ICE1cl2	no42	pTet	noVir
1327	C1244	none	44151	FBFU01	Campylobacter coli B15B3	N/A	Clade 2	Environmental	noIE1	CJIE2	noIE3	noT6	noIE4	noICE	no42	noTet	noVir
1328	C1253	none	44162	FBGN01	Campylobacter coli 1718	N/A	Clade 2	Environmental	noIE1	noIE2	CJIE3	T6SS	noIE4	noICE	pCC42	pTet	noVir
1329	C1102	none	44009	FBBJ01	Campylobacter coli SWAN409	3304	Clade 2	Environmental	noIE1	noIE2	noIE3	noT6	noIE4	noICE	no42	pTet	noVir
1330	C1425	none	44342	FBOC01	Campylobacter coli H093580323	N/A	Clade 2	Environmental	noIE1	noIE2	noIE3	noT6	noIE4	noICE	no42	noTet	noVir
1331	C1385	none	44301	FBLM01	Campylobacter coli SWAN393	3828	Clade 2	Environmental	noIE1	noIE2	noIE3	T6SS	noIE4	noICE	no42	noTet	noVir
1332	C1433	none	44350	FBOS01	Campylobacter coli H091940890	N/A	Clade 2	Environmental	noIE1	noIE2	noIE3	noT6	noIE4	noICE	no42	noTet	noVir
1333	C1247	none	44156	FBGA01	Campylobacter coli K11	N/A	Clade 2	Environmental	noIE1	noIE2	noIE3	noT6	noIE4	noICE	no42	noTet	noVir
1334	C1485	none	44402	FBPP01	Campylobacter coli H090660740	N/A	Clade 2	Environmental	noIE1	CJIE2	noIE3	T6SS	noIE4	noICE	no42	noTet	noVir
1335	C1245	none	44152	FBFZ01	Campylobacter coli F5A2	1007	Clade 2	Environmental	noIE1	noIE2	noIE3	T6SS	noIE4	noICE	no42	noTet	noVir
1336	C1256	none	44165	FBGG01	Campylobacter coli A12B2	N/A	Clade 2	Environmental	noIE1	noIE2	noIE3	T6SS	noIE4	noICE	no42	noTet	noVir
1337	C1028	none	43935	FAXG01	Campylobacter coli H055260517	N/A	Clade 2	Environmental	noIE1	CJIE2	noIE3	T6SS	noIE4	noICE	no42	noTet	noVir
1338	C1437	none	44354	FBNY01	Campylobacter coli H055260513	N/A	Clade 2	Environmental	noIE1	noIE2	noIE3	T6SS	noIE4	noICE	no42	noTet	noVir
1339	C1308	none	44221	FBIM01	Campylobacter coli SWAN325	N/A	Clade 2	Environmental	noIE1	noIE2	noIE3	T6SS	noIE4	noICE	no42	noTet	noVir
1340	C1249	none	44158	FBGB01	Campylobacter coli M2D2	N/A	Clade 2	Environmental	noIE1	noIE2	noIE3	T6SS	noIE4	noICE	no42	noTet	noVir
1341	C0257	none	24269	N/A	Campylobacter coli dfvf1656	1572	Clade 2	Poultry	noIE1	noIE2	noIE3	noT6	noIE4	noICE	no42	noTet	noVir
1342	C1151	none	44058	FBCG01	Campylobacter coli EC5640	7864	Clade 2	Ruminant	CJIE1	CJIE2	noIE3	T6SS	noIE4	noICE	no42	noTet	noVir
1343	C1229	none	44136	FBFI01	Campylobacter coli EC5496	7864	Clade 2	Ruminant	CJIE1	CJIE2	noIE3	T6SS	noIE4	noICE	no42	noTet	noVir
1344	C1457	none	44374	FBNC01	Campylobacter coli H072620568	8137	Clade 2	Environmental	CJIE1	CJIE2	noIE3	T6SS	noIE4	noICE	no42	noTet	noVir
1345	C1300	none	44212	FBHY01	Campylobacter coli SWAN408	3319	Clade 2	Environmental	noIE1	noIE2	noIE3	T6SS	noIE4	noICE	no42	noTet	noVir
1346	C1414	none	44331	FBMR01	Campylobacter coli SWAN372	3319	Clade 2	Environmental	noIE1	noIE2	noIE3	T6SS	noIE4	noICE	no42	noTet	noVir
1347	C1415	none	44332	FBMT01	Campylobacter coli SWAN387	3319	Clade 2	Environmental	noIE1	noIE2	noIE3	T6SS	noIE4	noICE	no42	noTet	noVir

## Sheet: Table S1, C. jejuni genomes
Table S1 (part 2). Overview of C. jejuni genomes used in this study
a) The position on the cgMLST tree used in Figures 3 and 4 is provided for ordering purposes
b) The Genbank or Campylobacter PubMLST accession numbers at which the genome assemblies are available
Other data shown are the metadata (source, MLST clonal complex, sequence type), and the presence/absence of the CJIE1-4 and CampyICE1 mobile elements and the pCC42, pTet and pVir plasmids (colors used match those in Figures 3 and 4).
cgMLST order a	Number	clonal_complex	PubMLST ID b	Accession number b	Name	ST	Source category	CJIE1	CJIE2	CJIE3	T6SS	CJIE4	ICE1	pCC42	pTet	pVir
1	J1245	ST-21	22257	N/A	Campylobacter jejuni OXC7073	21	Human	noIE1	noIE2	noIE3	noT6	noIE4	noICE	no42	noTet	noVir
2	J1397	ST-21	22703	N/A	Campylobacter jejuni OXC7212	21	Human	noIE1	noIE2	noIE3	noT6	noIE4	noICE	no42	noTet	noVir
3	J1926	ST-21	24110	N/A	Campylobacter jejuni OXC4673	21	Human	noIE1	noIE2	noIE3	noT6	noIE4	noICE	no42	noTet	noVir
4	J2308	ST-21	24762	N/A	Campylobacter jejuni OXC5147	21	Human	noIE1	noIE2	noIE3	noT6	noIE4	noICE	no42	noTet	noVir
5	J3739	ST-21	30651	N/A	Campylobacter jejuni OXC8969	21	Human	noIE1	noIE2	noIE3	noT6	noIE4	noICE	no42	noTet	noVir
6	J5587	ST-21	30968	N/A	Campylobacter jejuni OXC9295	21	Human	noIE1	noIE2	noIE3	noT6	noIE4	noICE	no42	noTet	noVir
7	J5892	ST-21	31453	N/A	Campylobacter jejuni OXC9634	21	Human	noIE1	noIE2	noIE3	noT6	noIE4	noICE	no42	noTet	noVir
8	J3903	ST-21	32503	N/A	Campylobacter jejuni H145220881	21	Human	noIE1	noIE2	noIE3	noT6	noIE4	noICE	no42	noTet	noVir
9	J3440	ST-21	29010	N/A	Campylobacter jejuni OXC8678	21	Human	noIE1	noIE2	noIE3	noT6	noIE4	noICE	no42	noTet	noVir
10	J1716	ST-21	23679	N/A	Campylobacter jejuni OXC5924	21	Human	noIE1	noIE2	noIE3	noT6	noIE4	noICE	no42	noTet	noVir
11	J1694	ST-21	23656	N/A	Campylobacter jejuni OXC5938	21	Human	noIE1	noIE2	noIE3	noT6	noIE4	noICE	no42	noTet	noVir
12	J1701	ST-21	23664	N/A	Campylobacter jejuni OXC5832	21	Human	noIE1	noIE2	noIE3	noT6	noIE4	noICE	no42	noTet	noVir
13	J1628	ST-21	23579	N/A	Campylobacter jejuni OXC5835	21	Human	noIE1	noIE2	noIE3	noT6	noIE4	noICE	no42	noTet	noVir
14	J5601	ST-21	32032	N/A	Campylobacter jejuni OXC9310-R	21	Human	noIE1	noIE2	noIE3	noT6	noIE4	noICE	no42	noTet	noVir
15	J6255	ST-21	37587	N/A	Campylobacter jejuni Seal43	21	Animal	noIE1	noIE2	noIE3	noT6	noIE4	noICE	no42	noTet	noVir
16	J6256	ST-21	37588	N/A	Campylobacter jejuni Seal45	21	Animal	noIE1	noIE2	noIE3	noT6	noIE4	noICE	no42	noTet	noVir
17	J6260	ST-21	37592	N/A	Campylobacter jejuni Seal52	21	Animal	noIE1	noIE2	noIE3	noT6	noIE4	noICE	no42	noTet	noVir
18	J6245	ST-21	37576	N/A	Campylobacter jejuni Seal26	21	Animal	noIE1	noIE2	noIE3	noT6	noIE4	noICE	no42	noTet	noVir
19	J6257	ST-21	37589	N/A	Campylobacter jejuni Seal46	21	Animal	noIE1	noIE2	noIE3	noT6	noIE4	noICE	no42	noTet	noVir
20	J2025	ST-21	24328	N/A	Campylobacter jejuni ARI-1331-R	21	NoSource	noIE1	noIE2	noIE3	noT6	noIE4	noICE	no42	noTet	noVir
21	J3490	ST-21	29072	N/A	Campylobacter jejuni OXC8621	21	Human	noIE1	noIE2	noIE3	noT6	noIE4	noICE	no42	noTet	noVir
22	J3347	ST-21	28908	N/A	Campylobacter jejuni OXC8569	21	Human	CJIE1	noIE2	noIE3	noT6	noIE4	noICE	no42	noTet	noVir
23	J6153	ST-21	34476	N/A	Campylobacter jejuni OXC9944	21	Human	CJIE1	noIE2	noIE3	noT6	noIE4	noICE	no42	noTet	noVir
24	J6178	ST-21	34506	N/A	Campylobacter jejuni OXC9974	21	Human	CJIE1	noIE2	noIE3	noT6	noIE4	noICE	no42	noTet	noVir
25	J1780	ST-21	23949	N/A	Campylobacter jejuni OXC7415	21	Human	noIE1	noIE2	noIE3	noT6	noIE4	noICE	no42	noTet	noVir
26	J0223	ST-21	16049	N/A	Campylobacter jejuni OXC6251	21	Human	noIE1	noIE2	noIE3	noT6	noIE4	noICE	no42	noTet	noVir
27	J0250	ST-21	16082	N/A	Campylobacter jejuni OXC6285	21	Human	noIE1	noIE2	noIE3	noT6	noIE4	noICE	no42	noTet	noVir
28	J0271	ST-21	16107	N/A	Campylobacter jejuni OXC6310	21	Human	noIE1	noIE2	noIE3	noT6	noIE4	noICE	no42	noTet	noVir
29	J1717	ST-21	23680	N/A	Campylobacter jejuni OXC5929	21	Human	noIE1	noIE2	noIE3	noT6	noIE4	noICE	no42	noTet	noVir
30	J5794	ST-21	31348	N/A	Campylobacter jejuni OXC9529	21	Human	CJIE1	noIE2	noIE3	noT6	noIE4	noICE	pCC42	pTet	noVir
31	J1542	ST-21	22892	N/A	Campylobacter jejuni CAMSA4140	21	NoSource	CJIE1	noIE2	noIE3	noT6	noIE4	noICE	pCC42	pTet	noVir
32	J2629	ST-21	25395	N/A	Campylobacter jejuni OXC7981	6892	Human	CJIE1	noIE2	noIE3	noT6	CJIE4	noICE	no42	pTet	noVir
33	J2499	ST-21	25027	N/A	Campylobacter jejuni OXC7896	6892	Human	CJIE1	noIE2	noIE3	noT6	CJIE4	noICE	no42	pTet	noVir
34	J1635	ST-21	23588	N/A	Campylobacter jejuni OXC5846	21	Human	noIE1	noIE2	noIE3	noT6	noIE4	noICE	no42	pTet	noVir
35	J1043	ST-21	21564	N/A	Campylobacter jejuni OXC6845	21	Human	CJIE1	noIE2	noIE3	noT6	noIE4	noICE	no42	pTet	noVir
36	J1563	ST-21	23508	N/A	Campylobacter jejuni OXC5618	21	Human	noIE1	noIE2	noIE3	noT6	noIE4	noICE	no42	pTet	noVir
37	J1567	ST-21	23512	N/A	Campylobacter jejuni OXC5625	21	Human	noIE1	noIE2	noIE3	noT6	noIE4	noICE	no42	pTet	noVir
38	J2520	ST-21	25053	N/A	Campylobacter jejuni OXC7924	21	Human	noIE1	noIE2	noIE3	noT6	noIE4	noICE	no42	pTet	noVir
39	J5716	ST-21	31261	N/A	Campylobacter jejuni OXC9442	21	Human	noIE1	noIE2	noIE3	noT6	CJIE4	noICE	no42	pTet	noVir
40	J5994	ST-21	32809	N/A	Campylobacter jejuni OXC9753	21	Human	noIE1	noIE2	noIE3	noT6	CJIE4	noICE	no42	pTet	noVir
41	J2339	ST-21	24793	N/A	Campylobacter jejuni OXC5203	21	Human	noIE1	noIE2	noIE3	noT6	noIE4	noICE	no42	pTet	noVir
42	J2330	ST-21	24784	N/A	Campylobacter jejuni OXC5189	21	Human	noIE1	noIE2	noIE3	noT6	noIE4	noICE	no42	pTet	noVir
43	J2366	ST-21	24822	N/A	Campylobacter jejuni OXC5239	21	Human	noIE1	noIE2	noIE3	noT6	noIE4	noICE	no42	pTet	noVir
44	J2668	ST-21	25438	N/A	Campylobacter jejuni OXC8162	21	Human	noIE1	noIE2	noIE3	noT6	noIE4	noICE	no42	pTet	noVir
45	J3144	ST-21	28561	N/A	Campylobacter jejuni OXC8245	21	Human	noIE1	noIE2	noIE3	noT6	noIE4	noICE	no42	pTet	noVir
46	J2828	ST-21	25628	N/A	Campylobacter jejuni OXC7691	21	Human	noIE1	noIE2	noIE3	noT6	noIE4	noICE	no42	pTet	noVir
47	J2522	ST-21	25056	N/A	Campylobacter jejuni OXC7927	21	Human	noIE1	noIE2	noIE3	noT6	noIE4	noICE	no42	pTet	noVir
48	J2759	ST-21	25543	N/A	Campylobacter jejuni OXC8163	21	Human	noIE1	noIE2	noIE3	noT6	noIE4	noICE	no42	pTet	noVir
49	J1588	ST-21	23535	N/A	Campylobacter jejuni OXC5652	21	Human	noIE1	noIE2	noIE3	noT6	noIE4	noICE	no42	pTet	noVir
50	J2785	ST-21	25573	N/A	Campylobacter jejuni OXC7955	6894	Human	noIE1	noIE2	noIE3	noT6	CJIE4	noICE	no42	pTet	noVir
51	J0411	ST-21	16275	N/A	Campylobacter jejuni OXC6483	21	Human	noIE1	noIE2	noIE3	noT6	noIE4	noICE	no42	pTet	noVir
52	J6283	ST-21	34066	N/A	Campylobacter jejuni Uoh-Be4	7829	Human	noIE1	noIE2	noIE3	noT6	noIE4	noICE	no42	pTet	noVir
53	J0670	ST-21	18369	N/A	Campylobacter jejuni OXC6812	21	Human	noIE1	noIE2	noIE3	noT6	noIE4	noICE	no42	pTet	noVir
54	J1406	ST-21	22714	N/A	Campylobacter jejuni OXC7223	21	Human	noIE1	noIE2	noIE3	noT6	noIE4	noICE	no42	pTet	noVir
55	J2035	ST-21	24339	N/A	Campylobacter jejuni CJ6850-R	21	NoSource	noIE1	noIE2	noIE3	noT6	noIE4	noICE	no42	pTet	noVir
56	J1047	ST-21	21569	N/A	Campylobacter jejuni OXC6850	21	Human	noIE1	noIE2	noIE3	noT6	noIE4	noICE	no42	pTet	noVir
57	J1081	ST-21	22082	N/A	Campylobacter jejuni OXC6886	21	Human	noIE1	noIE2	noIE3	noT6	noIE4	noICE	no42	pTet	noVir
58	J1382	ST-21	22686	N/A	Campylobacter jejuni OXC7195	21	Human	noIE1	noIE2	noIE3	noT6	noIE4	noICE	no42	pTet	pVir
59	J1778	ST-21	23947	N/A	Campylobacter jejuni OXC7412	21	Human	noIE1	noIE2	noIE3	noT6	noIE4	noICE	no42	pTet	noVir
60	J1788	ST-21	23957	N/A	Campylobacter jejuni OXC7423	21	Human	noIE1	noIE2	noIE3	noT6	noIE4	noICE	no42	pTet	noVir
61	J6076	ST-21	32899	N/A	Campylobacter jejuni OXC9843	21	Human	noIE1	noIE2	noIE3	noT6	noIE4	noICE	no42	pTet	noVir
62	J1901	ST-21	24083	N/A	Campylobacter jejuni OXC4633	21	Human	noIE1	noIE2	noIE3	noT6	noIE4	noICE	no42	pTet	noVir
63	J2661	ST-21	25431	N/A	Campylobacter jejuni OXC8115	21	Human	noIE1	noIE2	noIE3	noT6	noIE4	noICE	no42	pTet	noVir
64	J1429	ST-21	22778	N/A	Campylobacter jejuni CAMSA163	21	NoSource	noIE1	noIE2	noIE3	noT6	noIE4	noICE	no42	pTet	pVir
65	J3406	ST-21	28973	N/A	Campylobacter jejuni OXC7795	21	Human	noIE1	noIE2	noIE3	noT6	noIE4	noICE	no42	pTet	noVir
66	J1768	ST-21	23934	N/A	Campylobacter jejuni OXC7397	21	Human	noIE1	noIE2	noIE3	noT6	noIE4	noICE	no42	pTet	noVir
67	J5916	ST-21	31479	N/A	Campylobacter jejuni OXC9660	21	Human	noIE1	noIE2	noIE3	noT6	noIE4	noICE	no42	noTet	noVir
68	J1435	ST-21	22784	N/A	Campylobacter jejuni CAMSA257	21	NoSource	noIE1	noIE2	noIE3	noT6	noIE4	noICE	no42	noTet	noVir
69	J4835	ST-21	43856	N/A	Campylobacter jejuni NWC185	21	Human	noIE1	noIE2	noIE3	noT6	CJIE4	noICE	no42	noTet	noVir
70	J4778	ST-21	43718	N/A	Campylobacter jejuni NWC128	21	Human	CJIE1	noIE2	noIE3	noT6	noIE4	noICE	no42	pTet	noVir
71	J1351	ST-21	22373	N/A	Campylobacter jejuni OXC7335	21	Human	noIE1	noIE2	noIE3	noT6	noIE4	noICE	no42	pTet	noVir
72	J0242	ST-21	16072	N/A	Campylobacter jejuni OXC6275	21	Human	noIE1	noIE2	noIE3	noT6	noIE4	noICE	no42	noTet	noVir
73	J1509	ST-21	22858	N/A	Campylobacter jejuni CAMSA3671	21	NoSource	noIE1	noIE2	noIE3	noT6	noIE4	noICE	no42	pTet	noVir
74	J1548	ST-21	22898	N/A	Campylobacter jejuni CAMSA4243	21	NoSource	noIE1	noIE2	noIE3	noT6	noIE4	noICE	no42	pTet	noVir
75	J2386	ST-21	24846	N/A	Campylobacter jejuni OXC5298	21	Human	noIE1	noIE2	noIE3	noT6	noIE4	noICE	no42	pTet	noVir
76	J5581	ST-21	30961	N/A	Campylobacter jejuni OXC9288	21	Human	noIE1	noIE2	noIE3	noT6	CJIE4	noICE	no42	pTet	noVir
77	J1068	ST-21	21591	N/A	Campylobacter jejuni OXC6872	21	Human	noIE1	noIE2	noIE3	noT6	noIE4	noICE	no42	pTet	noVir
78	J4915	ST-21	47754	N/A	Campylobacter jejuni NWC263	21	Human	noIE1	noIE2	noIE3	noT6	noIE4	noICE	no42	pTet	noVir
79	J2351	ST-21	24807	N/A	Campylobacter jejuni OXC5220	21	Human	noIE1	noIE2	noIE3	noT6	noIE4	noICE	no42	pTet	noVir
80	J0743	ST-21	21122	N/A	Campylobacter jejuni OXC6948	21	Human	noIE1	noIE2	noIE3	noT6	CJIE4	noICE	no42	pTet	noVir
81	J5935	ST-21	31502	N/A	Campylobacter jejuni OXC9683	21	Human	noIE1	noIE2	noIE3	noT6	noIE4	noICE	no42	noTet	noVir
82	J1214	ST-21	22223	N/A	Campylobacter jejuni OXC7037	21	Human	noIE1	noIE2	noIE3	noT6	noIE4	noICE	no42	pTet	noVir
83	J1102	ST-21	22104	N/A	Campylobacter jejuni OXC6909	21	Human	noIE1	noIE2	noIE3	noT6	CJIE4	noICE	no42	noTet	noVir
84	J3457	ST-21	29033	N/A	Campylobacter jejuni OXC8704	21	Human	noIE1	noIE2	noIE3	noT6	CJIE4	noICE	no42	pTet	noVir
85	J3497	ST-21	29080	N/A	Campylobacter jejuni OXC8718	21	Human	noIE1	noIE2	noIE3	noT6	CJIE4	noICE	no42	pTet	noVir
86	J6128	ST-21	34444	N/A	Campylobacter jejuni OXC9912	21	Human	noIE1	noIE2	noIE3	noT6	noIE4	noICE	no42	pTet	noVir
87	J4589	ST-21	46132	N/A	Campylobacter jejuni FI15	21	Poultry	noIE1	noIE2	noIE3	noT6	noIE4	noICE	no42	pTet	noVir
88	J1143	ST-21	22147	N/A	Campylobacter jejuni CAMSA26	21	NoSource	noIE1	noIE2	noIE3	noT6	noIE4	noICE	no42	pTet	noVir
89	J2625	ST-21	25391	N/A	Campylobacter jejuni OXC7976	21	Human	noIE1	noIE2	noIE3	noT6	CJIE4	noICE	no42	pTet	noVir
90	J2707	ST-21	25482	N/A	Campylobacter jejuni OXC7990	21	Human	noIE1	noIE2	noIE3	noT6	CJIE4	noICE	no42	pTet	noVir
91	J0838	ST-21	21228	N/A	Campylobacter jejuni OXC7147	21	Human	noIE1	noIE2	noIE3	noT6	CJIE4	noICE	no42	pTet	noVir
92	J0942	ST-21	21401	N/A	Campylobacter jejuni OXC5465	21	Human	noIE1	noIE2	noIE3	noT6	noIE4	noICE	no42	pTet	noVir
93	J2414	ST-21	24926	N/A	Campylobacter jejuni OXC7672	21	Human	noIE1	noIE2	noIE3	noT6	noIE4	noICE	no42	pTet	noVir
94	J2823	ST-21	25621	N/A	Campylobacter jejuni OXC7434	21	Human	noIE1	noIE2	noIE3	noT6	noIE4	noICE	no42	pTet	noVir
95	J2825	ST-21	25623	N/A	Campylobacter jejuni OXC7460	21	Human	noIE1	noIE2	noIE3	noT6	noIE4	noICE	no42	pTet	noVir
96	J0351	ST-21	16200	N/A	Campylobacter jejuni OXC6405	21	Human	noIE1	noIE2	noIE3	noT6	noIE4	ICE1	no42	pTet	noVir
97	J0650	ST-21	18348	N/A	Campylobacter jejuni OXC6791	21	Human	noIE1	noIE2	noIE3	noT6	CJIE4	noICE	no42	noTet	noVir
98	J3085	ST-21	28003	N/A	Campylobacter jejuni OXC8312	21	Human	noIE1	noIE2	noIE3	noT6	CJIE4	noICE	no42	noTet	noVir
99	J5585	ST-21	30965	N/A	Campylobacter jejuni OXC9292	21	Human	noIE1	noIE2	noIE3	noT6	CJIE4	noICE	no42	noTet	noVir
100	J5410	ST-21	30759	N/A	Campylobacter jejuni OXC9080	21	Human	CJIE1	CJIE2	noIE3	noT6	noIE4	ICE1	no42	noTet	noVir
101	J3570	ST-21	30452	N/A	Campylobacter jejuni OXC8762	21	Human	noIE1	noIE2	noIE3	noT6	CJIE4	noICE	no42	noTet	noVir
102	J1874	ST-21	24055	N/A	Campylobacter jejuni OXC4581	21	Human	noIE1	CJIE2	noIE3	noT6	noIE4	noICE	no42	noTet	noVir
103	J5899	ST-21	31460	N/A	Campylobacter jejuni OXC9641	21	Human	noIE1	noIE2	noIE3	noT6	CJIE4	noICE	no42	pTet	noVir
104	J0510	ST-21	16386	N/A	Campylobacter jejuni OXC6637	21	Human	CJIE1	noIE2	noIE3	noT6	CJIE4	noICE	no42	pTet	noVir
105	J0788	ST-21	21171	N/A	Campylobacter jejuni OXC7000	21	Human	noIE1	noIE2	noIE3	noT6	CJIE4	noICE	no42	noTet	noVir
106	J5700	ST-21	31243	N/A	Campylobacter jejuni OXC9424	21	Human	noIE1	noIE2	noIE3	noT6	CJIE4	noICE	no42	pTet	noVir
107	J5718	ST-21	31264	N/A	Campylobacter jejuni OXC9445	21	Human	noIE1	noIE2	noIE3	noT6	CJIE4	noICE	no42	pTet	noVir
108	J5731	ST-21	31280	N/A	Campylobacter jejuni OXC9461	21	Human	noIE1	noIE2	noIE3	noT6	CJIE4	noICE	no42	pTet	noVir
109	J3026	ST-21	27935	N/A	Campylobacter jejuni OXC8233	21	Human	noIE1	noIE2	noIE3	noT6	CJIE4	noICE	no42	noTet	noVir
110	J1586	ST-21	23533	N/A	Campylobacter jejuni OXC5649	21	Human	noIE1	noIE2	noIE3	noT6	CJIE4	noICE	no42	noTet	noVir
111	J2618	ST-21	25384	N/A	Campylobacter jejuni OXC7969	21	Human	CJIE1	noIE2	noIE3	noT6	CJIE4	noICE	no42	noTet	noVir
112	J5170	ST-21	47356	N/A	Campylobacter jejuni OXC10127	21	Human	noIE1	noIE2	noIE3	noT6	CJIE4	noICE	no42	noTet	noVir
113	J6028	ST-21	32847	N/A	Campylobacter jejuni OXC9791	21	Human	CJIE1	noIE2	noIE3	noT6	CJIE4	noICE	no42	noTet	noVir
114	J2113	ST-21	24538	N/A	Campylobacter jejuni OXC7608	21	Human	noIE1	noIE2	noIE3	noT6	CJIE4	noICE	no42	noTet	noVir
115	J2830	ST-21	25630	N/A	Campylobacter jejuni OXC7729	21	Human	noIE1	noIE2	noIE3	noT6	CJIE4	noICE	no42	noTet	noVir
116	J6142	ST-21	34462	N/A	Campylobacter jejuni OXC9930	21	Human	noIE1	noIE2	noIE3	noT6	CJIE4	noICE	no42	pTet	noVir
117	J2610	ST-21	25376	N/A	Campylobacter jejuni OXC7957	21	Human	CJIE1	noIE2	noIE3	noT6	CJIE4	noICE	pCC42	pTet	noVir
118	J0625	ST-21	18321	N/A	Campylobacter jejuni OXC6764	21	Human	noIE1	noIE2	noIE3	noT6	CJIE4	noICE	no42	noTet	noVir
119	J5973	ST-21	32783	N/A	Campylobacter jejuni OXC9727	21	Human	noIE1	noIE2	noIE3	noT6	CJIE4	noICE	pCC42	pTet	noVir
120	J5679	ST-21	31220	N/A	Campylobacter jejuni OXC9401	21	Human	noIE1	noIE2	noIE3	noT6	CJIE4	noICE	no42	noTet	noVir
121	J0594	ST-21	18285	N/A	Campylobacter jejuni OXC6728	21	Human	noIE1	CJIE2	noIE3	noT6	noIE4	noICE	no42	noTet	noVir
122	J5917	ST-21	31480	N/A	Campylobacter jejuni OXC9661	21	Human	noIE1	noIE2	noIE3	noT6	CJIE4	noICE	no42	pTet	noVir
123	J5927	ST-21	31493	N/A	Campylobacter jejuni OXC9674	21	Human	noIE1	noIE2	noIE3	noT6	CJIE4	noICE	no42	pTet	noVir
124	J0335	ST-21	16180	N/A	Campylobacter jejuni OXC6383	21	Human	noIE1	noIE2	noIE3	noT6	CJIE4	noICE	no42	pTet	noVir
125	J0365	ST-21	16215	N/A	Campylobacter jejuni OXC6420	21	Human	noIE1	noIE2	noIE3	noT6	CJIE4	noICE	no42	pTet	noVir
126	J2338	ST-21	24792	N/A	Campylobacter jejuni OXC5200	21	Human	noIE1	noIE2	noIE3	noT6	CJIE4	noICE	no42	noTet	noVir
127	J0295	ST-21	16132	N/A	Campylobacter jejuni OXC6335	21	Human	noIE1	CJIE2	noIE3	noT6	noIE4	noICE	no42	pTet	noVir
128	J1773	ST-21	23941	N/A	Campylobacter jejuni OXC7405	21	Human	noIE1	noIE2	noIE3	noT6	CJIE4	noICE	no42	noTet	noVir
129	J5116	ST-21	43712	N/A	Campylobacter jejuni OXC10063	21	Human	noIE1	noIE2	noIE3	noT6	CJIE4	noICE	no42	noTet	noVir
130	J0740	ST-21	21119	N/A	Campylobacter jejuni OXC6945	21	Human	CJIE1	noIE2	noIE3	noT6	CJIE4	noICE	no42	noTet	noVir
131	J3160	ST-21	28577	N/A	Campylobacter jejuni OXC8384	21	Human	CJIE1	CJIE2	noIE3	noT6	noIE4	noICE	no42	noTet	noVir
132	J3192	ST-21	28612	N/A	Campylobacter jejuni OXC8421	21	Human	CJIE1	CJIE2	noIE3	noT6	noIE4	noICE	no42	noTet	noVir
133	J3467	ST-21	29044	N/A	Campylobacter jejuni OXC8715	21	Human	noIE1	noIE2	noIE3	noT6	noIE4	noICE	no42	pTet	noVir
134	J3478	ST-21	29059	N/A	Campylobacter jejuni OXC8734	21	Human	noIE1	noIE2	noIE3	noT6	noIE4	noICE	no42	pTet	noVir
135	J0985	ST-21	21450	N/A	Campylobacter jejuni OXC5713	21	Human	CJIE1	noIE2	noIE3	noT6	CJIE4	noICE	no42	pTet	pVir
136	J0880	ST-21	21335	N/A	Campylobacter jejuni OXC5364	21	Human	CJIE1	noIE2	noIE3	noT6	CJIE4	noICE	no42	noTet	noVir
137	J1346	ST-21	22368	N/A	Campylobacter jejuni OXC7330	21	Human	CJIE1	noIE2	noIE3	noT6	CJIE4	noICE	no42	noTet	noVir
138	J2719	ST-21	25494	N/A	Campylobacter jejuni OXC8019	21	Human	CJIE1	noIE2	noIE3	noT6	CJIE4	noICE	no42	noTet	noVir
139	J2273	ST-21	24726	N/A	Campylobacter jejuni OXC5082	21	Human	CJIE1	noIE2	noIE3	noT6	CJIE4	noICE	no42	noTet	noVir
140	J0294	ST-21	16131	N/A	Campylobacter jejuni OXC6334	21	Human	CJIE1	noIE2	noIE3	noT6	CJIE4	noICE	no42	pTet	noVir
141	J2309	ST-21	24763	N/A	Campylobacter jejuni OXC5149	21	Human	CJIE1	noIE2	noIE3	noT6	CJIE4	noICE	no42	noTet	noVir
142	J5643	ST-21	31175	N/A	Campylobacter jejuni OXC9356	21	Human	noIE1	noIE2	noIE3	noT6	CJIE4	noICE	no42	pTet	noVir
143	J5955	ST-21	32764	N/A	Campylobacter jejuni OXC9708	21	Human	noIE1	noIE2	noIE3	noT6	CJIE4	noICE	no42	pTet	noVir
144	J1728	ST-21	23891	N/A	Campylobacter jejuni OXC7351	21	Human	noIE1	noIE2	noIE3	noT6	noIE4	noICE	no42	pTet	noVir
145	J1747	ST-21	23911	N/A	Campylobacter jejuni OXC7373	21	Human	noIE1	noIE2	noIE3	noT6	noIE4	noICE	no42	pTet	noVir
146	J5929	ST-21	31496	N/A	Campylobacter jejuni OXC9677	21	Human	noIE1	noIE2	noIE3	noT6	noIE4	noICE	no42	pTet	noVir
147	J0827	ST-21	21217	N/A	Campylobacter jejuni OXC7136	21	Human	noIE1	noIE2	noIE3	noT6	noIE4	noICE	no42	noTet	pVir
148	J0194	ST-21	12899	N/A	Campylobacter jejuni OXC6564	21	Human	noIE1	noIE2	noIE3	noT6	CJIE4	noICE	no42	pTet	noVir
149	J0491	ST-21	16366	N/A	Campylobacter jejuni OXC6616	21	Human	noIE1	noIE2	noIE3	noT6	CJIE4	noICE	no42	pTet	noVir
150	J0481	ST-21	16355	N/A	Campylobacter jejuni OXC6604	21	Human	noIE1	noIE2	noIE3	noT6	noIE4	noICE	no42	pTet	noVir
151	J3027	ST-21	27936	N/A	Campylobacter jejuni OXC8234	21	Human	noIE1	CJIE2	noIE3	noT6	noIE4	noICE	no42	noTet	noVir
152	J1919	ST-21	24103	N/A	Campylobacter jejuni OXC4663	21	Human	noIE1	CJIE2	noIE3	noT6	noIE4	noICE	no42	noTet	noVir
153	J5107	ST-21	43720	N/A	Campylobacter jejuni OXC10054	21	Human	noIE1	noIE2	noIE3	noT6	noIE4	noICE	no42	noTet	noVir
154	J1511	ST-21	22860	N/A	Campylobacter jejuni CAMSA3681	21	NoSource	noIE1	noIE2	noIE3	noT6	CJIE4	noICE	no42	pTet	noVir
155	J1529	ST-21	22879	N/A	Campylobacter jejuni CAMSA3897	21	NoSource	noIE1	noIE2	noIE3	noT6	noIE4	noICE	no42	pTet	noVir
156	J0463	ST-21	16331	N/A	Campylobacter jejuni OXC6539	21	Human	CJIE1	noIE2	noIE3	noT6	CJIE4	noICE	no42	pTet	noVir
157	J2428	ST-21	24941	N/A	Campylobacter jejuni OXC7693	21	Human	noIE1	noIE2	noIE3	noT6	noIE4	noICE	no42	pTet	noVir
158	J1504	ST-21	22853	N/A	Campylobacter jejuni CAMSA3643	21	NoSource	noIE1	noIE2	noIE3	noT6	noIE4	noICE	pCC42	noTet	noVir
159	J1148	ST-21	22153	N/A	Campylobacter jejuni CAMSA40	21	NoSource	noIE1	noIE2	noIE3	noT6	CJIE4	noICE	no42	pTet	noVir
160	J2036	ST-21	24340	N/A	Campylobacter jejuni CAMSA3914-R	21	NoSource	noIE1	noIE2	noIE3	noT6	CJIE4	noICE	no42	pTet	noVir
161	J1476	ST-21	22825	N/A	Campylobacter jejuni CAMSA2002	21	NoSource	noIE1	noIE2	noIE3	noT6	CJIE4	noICE	no42	pTet	noVir
162	J1514	ST-21	22863	N/A	Campylobacter jejuni CAMSA3701	21	NoSource	noIE1	noIE2	noIE3	noT6	CJIE4	noICE	no42	noTet	noVir
163	J1512	ST-21	22861	N/A	Campylobacter jejuni CAMSA3683	21	NoSource	noIE1	noIE2	noIE3	noT6	CJIE4	noICE	no42	pTet	noVir
164	J1458	ST-21	22807	N/A	Campylobacter jejuni CAMSA421	21	NoSource	noIE1	noIE2	noIE3	noT6	noIE4	noICE	no42	noTet	noVir
165	J1425	ST-21	22774	N/A	Campylobacter jejuni CAMSA100	21	NoSource	noIE1	noIE2	noIE3	noT6	noIE4	noICE	no42	pTet	noVir
166	J2592	ST-21	25357	N/A	Campylobacter jejuni CAMSA3741-rr	21	Human	noIE1	noIE2	noIE3	noT6	noIE4	noICE	no42	pTet	noVir
167	J1449	ST-21	22798	N/A	Campylobacter jejuni CAMSA357	21	NoSource	noIE1	noIE2	noIE3	noT6	noIE4	noICE	no42	pTet	noVir
168	J1159	ST-21	22166	N/A	Campylobacter jejuni CAMSA48	21	NoSource	noIE1	noIE2	noIE3	noT6	noIE4	noICE	pCC42	pTet	noVir
169	J1536	ST-21	22886	N/A	Campylobacter jejuni CAMSA4031	21	NoSource	noIE1	noIE2	noIE3	noT6	noIE4	noICE	no42	noTet	pVir
170	J2600	ST-21	25365	N/A	Campylobacter jejuni CAMSA4031-rr	21	Human	noIE1	noIE2	noIE3	noT6	noIE4	noICE	no42	noTet	pVir
171	J5042	ST-21	43697	N/A	Campylobacter jejuni NWC80	21	Human	noIE1	noIE2	noIE3	noT6	noIE4	noICE	no42	pTet	noVir
172	J4818	ST-21	43853	N/A	Campylobacter jejuni NWC169	21	Human	noIE1	noIE2	noIE3	noT6	noIE4	noICE	no42	pTet	noVir
173	J3584	ST-21	30467	N/A	Campylobacter jejuni OXC8778	21	Human	noIE1	noIE2	noIE3	noT6	noIE4	noICE	no42	pTet	noVir
174	J1442	ST-21	22791	N/A	Campylobacter jejuni CAMSA301	21	NoSource	noIE1	noIE2	noIE3	noT6	noIE4	noICE	no42	noTet	noVir
175	J1453	ST-21	22802	N/A	Campylobacter jejuni CAMSA375	21	NoSource	noIE1	noIE2	noIE3	noT6	noIE4	noICE	no42	noTet	noVir
176	J1487	ST-21	22836	N/A	Campylobacter jejuni CAMSA2086	21	NoSource	noIE1	noIE2	noIE3	noT6	noIE4	noICE	no42	noTet	noVir
177	J1468	ST-21	22817	N/A	Campylobacter jejuni CAMSA1020	21	NoSource	noIE1	noIE2	noIE3	noT6	CJIE4	noICE	no42	noTet	noVir
178	J1506	ST-21	22855	N/A	Campylobacter jejuni CAMSA3665	21	NoSource	noIE1	noIE2	noIE3	noT6	CJIE4	noICE	no42	pTet	noVir
179	J1521	ST-21	22870	N/A	Campylobacter jejuni CAMSA3802	21	NoSource	noIE1	noIE2	noIE3	noT6	CJIE4	noICE	no42	pTet	noVir
180	J1503	ST-21	22852	N/A	Campylobacter jejuni CAMSA3634	21	NoSource	noIE1	noIE2	noIE3	noT6	noIE4	noICE	no42	noTet	noVir
181	J1430	ST-21	22779	N/A	Campylobacter jejuni CAMSA182	21	NoSource	CJIE1	noIE2	noIE3	noT6	CJIE4	noICE	no42	pTet	pVir
182	J2900	ST-21	25994	N/A	Campylobacter jejuni Dg361	21	Animal	CJIE1	noIE2	noIE3	noT6	noIE4	noICE	no42	noTet	noVir
183	J2738	ST-21	25517	N/A	Campylobacter jejuni OXC8077	21	Human	CJIE1	noIE2	noIE3	noT6	noIE4	noICE	no42	noTet	noVir
184	J4804	ST-21	43778	N/A	Campylobacter jejuni NWC154	21	Human	CJIE1	noIE2	noIE3	noT6	noIE4	noICE	no42	noTet	noVir
185	J3585	ST-21	30468	N/A	Campylobacter jejuni OXC8779	21	Human	CJIE1	noIE2	noIE3	noT6	noIE4	noICE	no42	noTet	noVir
186	J3121	ST-21	28040	N/A	Campylobacter jejuni OXC8350	21	Human	CJIE1	noIE2	noIE3	noT6	noIE4	noICE	no42	noTet	noVir
187	J0549	ST-21	18235	N/A	Campylobacter jejuni OXC6678	21	Human	CJIE1	noIE2	noIE3	noT6	noIE4	noICE	no42	noTet	noVir
188	J3409	ST-21	28976	N/A	Campylobacter jejuni OXC8673	21	Human	CJIE1	noIE2	noIE3	noT6	noIE4	noICE	no42	noTet	noVir
189	J3190	ST-21	28610	N/A	Campylobacter jejuni OXC8419	21	Human	CJIE1	noIE2	noIE3	noT6	noIE4	noICE	no42	noTet	noVir
190	J0772	ST-21	21152	N/A	Campylobacter jejuni OXC6979	21	Human	CJIE1	noIE2	noIE3	noT6	noIE4	noICE	no42	noTet	noVir
191	J5515	ST-21	30881	N/A	Campylobacter jejuni OXC9202	21	Human	CJIE1	noIE2	noIE3	noT6	CJIE4	noICE	no42	noTet	noVir
192	J2847	ST-21	25655	N/A	Campylobacter jejuni OXC4624	21	Human	CJIE1	noIE2	noIE3	noT6	noIE4	noICE	no42	noTet	noVir
193	J5332	ST-21	32362	N/A	Campylobacter jejuni OXC6168X2	21	Human	CJIE1	noIE2	noIE3	noT6	noIE4	noICE	no42	noTet	noVir
194	J1595	ST-21	23542	N/A	Campylobacter jejuni OXC5791	21	Human	CJIE1	noIE2	noIE3	noT6	noIE4	noICE	no42	noTet	noVir
195	J3930	ST-21	32571	N/A	Campylobacter jejuni H150820520	21	NoSource	CJIE1	noIE2	noIE3	noT6	noIE4	noICE	no42	noTet	noVir
196	J0877	ST-21	21330	N/A	Campylobacter jejuni OXC5350	21	Human	CJIE1	noIE2	noIE3	noT6	noIE4	noICE	no42	noTet	noVir
197	J0493	ST-21	16368	N/A	Campylobacter jejuni OXC6619	21	Human	CJIE1	noIE2	noIE3	noT6	noIE4	noICE	no42	noTet	noVir
198	J0227	ST-21	16054	N/A	Campylobacter jejuni OXC6257	21	Human	CJIE1	noIE2	noIE3	noT6	noIE4	noICE	no42	noTet	noVir
199	J0468	ST-21	16336	N/A	Campylobacter jejuni OXC6255	21	Human	CJIE1	noIE2	noIE3	noT6	noIE4	noICE	no42	noTet	noVir
200	J0946	ST-21	21406	N/A	Campylobacter jejuni OXC5474	21	Human	CJIE1	noIE2	noIE3	noT6	noIE4	noICE	no42	noTet	noVir
201	J4857	ST-21	47317	N/A	Campylobacter jejuni NWC206	21	Human	CJIE1	noIE2	noIE3	noT6	noIE4	noICE	no42	noTet	noVir
202	J5948	ST-21	31517	N/A	Campylobacter jejuni OXC9698	21	Human	CJIE1	noIE2	noIE3	noT6	noIE4	noICE	no42	noTet	noVir
203	J5229	ST-21	47871	N/A	Campylobacter jejuni OXC10193	21	Human	CJIE1	noIE2	noIE3	noT6	noIE4	noICE	no42	noTet	noVir
204	J2517	ST-21	25049	N/A	Campylobacter jejuni OXC7919	21	Human	CJIE1	noIE2	noIE3	noT6	noIE4	noICE	no42	noTet	noVir
205	J1553	ST-21	23497	N/A	Campylobacter jejuni OXC5495	21	Human	CJIE1	noIE2	noIE3	noT6	noIE4	noICE	no42	pTet	noVir
206	J1555	ST-21	23499	N/A	Campylobacter jejuni OXC5498	21	Human	CJIE1	noIE2	noIE3	noT6	noIE4	noICE	no42	pTet	noVir
207	J1718	ST-21	23681	N/A	Campylobacter jejuni OXC5937	21	Human	CJIE1	noIE2	noIE3	noT6	noIE4	noICE	no42	noTet	noVir
208	J0756	ST-21	21135	N/A	Campylobacter jejuni OXC6961	21	Human	CJIE1	noIE2	noIE3	noT6	noIE4	noICE	no42	noTet	noVir
209	J1374	ST-21	22678	N/A	Campylobacter jejuni OXC7187	21	Human	CJIE1	noIE2	noIE3	noT6	noIE4	noICE	no42	noTet	noVir
210	J2266	ST-21	24719	N/A	Campylobacter jejuni OXC5063	21	Human	CJIE1	noIE2	noIE3	noT6	noIE4	noICE	no42	noTet	noVir
211	J5963	ST-21	32773	N/A	Campylobacter jejuni OXC9717	21	Human	CJIE1	noIE2	noIE3	noT6	noIE4	noICE	no42	noTet	noVir
212	J3305	ST-21	28740	N/A	Campylobacter jejuni OXC8551	21	Human	CJIE1	noIE2	noIE3	noT6	noIE4	noICE	no42	noTet	noVir
213	J3411	ST-21	28978	N/A	Campylobacter jejuni OXC8571	21	Human	CJIE1	noIE2	noIE3	noT6	noIE4	noICE	no42	noTet	noVir
214	J3413	ST-21	28980	N/A	Campylobacter jejuni OXC8591	21	Human	CJIE1	noIE2	noIE3	noT6	noIE4	noICE	no42	noTet	noVir
215	J2326	ST-21	24780	N/A	Campylobacter jejuni OXC5184	21	Human	CJIE1	noIE2	noIE3	noT6	noIE4	noICE	no42	noTet	noVir
216	J1232	ST-21	22243	N/A	Campylobacter jejuni OXC7058	21	Human	CJIE1	noIE2	noIE3	noT6	noIE4	noICE	no42	noTet	noVir
217	J1741	ST-21	23905	N/A	Campylobacter jejuni OXC7366	21	Human	CJIE1	noIE2	noIE3	noT6	noIE4	noICE	no42	noTet	noVir
218	J5533	ST-21	30995	N/A	Campylobacter jejuni OXC9228	21	Human	CJIE1	noIE2	noIE3	noT6	noIE4	noICE	no42	noTet	noVir
219	J5980	ST-21	32792	N/A	Campylobacter jejuni OXC9736	21	Human	CJIE1	noIE2	noIE3	noT6	noIE4	noICE	no42	noTet	noVir
220	J2410	ST-21	24922	N/A	Campylobacter jejuni OXC7667	21	Human	CJIE1	noIE2	noIE3	noT6	noIE4	noICE	no42	noTet	noVir
221	J5492	ST-21	30856	N/A	Campylobacter jejuni OXC9177	21	Human	CJIE1	noIE2	noIE3	noT6	noIE4	noICE	no42	noTet	noVir
222	J5038	ST-21	43676	N/A	Campylobacter jejuni NWC76	21	Human	CJIE1	noIE2	noIE3	noT6	noIE4	noICE	no42	noTet	noVir
223	J4003	ST-21	33902	N/A	Campylobacter jejuni H152000415	21	NoSource	CJIE1	noIE2	noIE3	noT6	noIE4	noICE	no42	noTet	noVir
224	J5931	ST-21	31498	N/A	Campylobacter jejuni OXC9679	21	Human	CJIE1	noIE2	noIE3	noT6	noIE4	noICE	no42	noTet	noVir
225	J2877	ST-21	25965	N/A	Campylobacter jejuni Dg7a	21	Animal	CJIE1	noIE2	noIE3	noT6	noIE4	noICE	no42	pTet	noVir
226	J0559	ST-21	18247	N/A	Campylobacter jejuni OXC6690	21	Human	CJIE1	noIE2	noIE3	noT6	noIE4	noICE	no42	noTet	noVir
227	J5670	ST-21	31211	N/A	Campylobacter jejuni OXC9392	21	Human	CJIE1	noIE2	noIE3	noT6	noIE4	noICE	no42	noTet	noVir
228	J2957	ST-21	26061	N/A	Campylobacter jejuni Dg194	21	Animal	CJIE1	noIE2	noIE3	noT6	noIE4	noICE	no42	noTet	noVir
229	J1707	ST-21	23670	N/A	Campylobacter jejuni OXC5862	21	Human	CJIE1	noIE2	noIE3	noT6	noIE4	noICE	no42	noTet	noVir
230	J0289	ST-21	16126	N/A	Campylobacter jejuni OXC6329	21	Human	CJIE1	noIE2	noIE3	noT6	noIE4	noICE	no42	noTet	noVir
231	J3642	ST-21	30536	N/A	Campylobacter jejuni OXC8850	21	Human	CJIE1	noIE2	noIE3	noT6	noIE4	noICE	no42	noTet	noVir
232	J4526	ST-21	47522	N/A	Campylobacter jejuni ACP727	21	Poultry	CJIE1	noIE2	noIE3	noT6	noIE4	noICE	no42	noTet	noVir
233	J2883	ST-21	25973	N/A	Campylobacter jejuni Dg16b	21	Animal	CJIE1	noIE2	noIE3	noT6	noIE4	noICE	no42	noTet	noVir
234	J2866	ST-21	25951	N/A	Campylobacter jejuni Dg14b	21	Animal	CJIE1	noIE2	noIE3	noT6	noIE4	noICE	no42	noTet	noVir
235	J5836	ST-21	31393	N/A	Campylobacter jejuni OXC9574	21	Human	CJIE1	noIE2	noIE3	noT6	CJIE4	noICE	no42	pTet	noVir
236	J3501	ST-21	29086	N/A	Campylobacter jejuni OXC8623	21	Human	CJIE1	noIE2	noIE3	noT6	CJIE4	noICE	no42	noTet	noVir
237	J5022	ST-21	43681	N/A	Campylobacter jejuni NWC61	21	Human	CJIE1	noIE2	noIE3	noT6	CJIE4	noICE	no42	pTet	noVir
238	J3001	ST-21	27905	N/A	Campylobacter jejuni OXC8200	21	Human	CJIE1	noIE2	noIE3	noT6	noIE4	noICE	no42	pTet	noVir
239	J3003	ST-21	27907	N/A	Campylobacter jejuni OXC8202	21	Human	CJIE1	noIE2	noIE3	noT6	noIE4	noICE	no42	pTet	noVir
240	J2665	ST-21	25435	N/A	Campylobacter jejuni OXC8145	21	Human	CJIE1	noIE2	noIE3	noT6	noIE4	noICE	no42	pTet	noVir
241	J4777	ST-21	43752	N/A	Campylobacter jejuni NWC127	21	Human	CJIE1	noIE2	noIE3	noT6	noIE4	ICE1	no42	noTet	noVir
242	J2568	ST-21	25110	N/A	Campylobacter jejuni OXC7758	21	Human	CJIE1	noIE2	noIE3	noT6	CJIE4	noICE	no42	noTet	noVir
243	J5723	ST-21	31271	N/A	Campylobacter jejuni OXC9452	21	Human	noIE1	noIE2	noIE3	noT6	CJIE4	noICE	no42	noTet	noVir
244	J1012	ST-21	21479	N/A	Campylobacter jejuni OXC5757	21	Human	CJIE1	noIE2	noIE3	noT6	CJIE4	noICE	no42	noTet	noVir
245	J1011	ST-21	21478	N/A	Campylobacter jejuni OXC5754	21	Human	CJIE1	noIE2	noIE3	noT6	CJIE4	noICE	no42	noTet	noVir
246	J4894	ST-21	47708	N/A	Campylobacter jejuni NWC242	7142	Human	noIE1	noIE2	noIE3	noT6	CJIE4	noICE	no42	noTet	noVir
247	J5785	ST-21	31337	N/A	Campylobacter jejuni OXC9518	21	Human	noIE1	CJIE2	noIE3	noT6	noIE4	noICE	no42	noTet	noVir
248	J4822	ST-21	43881	N/A	Campylobacter jejuni NWC172	21	Human	noIE1	noIE2	noIE3	noT6	CJIE4	noICE	no42	noTet	noVir
249	J3721	ST-21	30622	N/A	Campylobacter jejuni OXC8939	21	Human	noIE1	noIE2	noIE3	noT6	CJIE4	noICE	no42	noTet	noVir
250	J5800	ST-21	31354	N/A	Campylobacter jejuni OXC9535	21	Human	noIE1	noIE2	noIE3	noT6	CJIE4	noICE	no42	noTet	noVir
251	J0909	ST-21	21367	N/A	Campylobacter jejuni OXC5413	21	Human	noIE1	noIE2	noIE3	noT6	noIE4	noICE	no42	pTet	noVir
252	J3498	ST-21	29083	N/A	Campylobacter jejuni OXC8625R	21	Human	noIE1	noIE2	noIE3	noT6	noIE4	ICE1	no42	pTet	noVir
253	J1855	ST-21	24034	N/A	Campylobacter jejuni OXC7508	21	Human	noIE1	noIE2	noIE3	noT6	noIE4	noICE	no42	pTet	noVir
254	J5559	ST-21	30934	N/A	Campylobacter jejuni OXC9261	21	Human	noIE1	noIE2	noIE3	noT6	noIE4	noICE	no42	pTet	noVir
255	J5561	ST-21	30937	N/A	Campylobacter jejuni OXC9264	21	Human	noIE1	noIE2	noIE3	noT6	noIE4	noICE	no42	pTet	noVir
256	J2313	ST-21	24767	N/A	Campylobacter jejuni OXC5166	21	Human	noIE1	noIE2	noIE3	noT6	CJIE4	noICE	no42	noTet	noVir
257	J3715	ST-21	30616	N/A	Campylobacter jejuni OXC8933	21	Human	noIE1	noIE2	noIE3	noT6	noIE4	noICE	no42	pTet	noVir
258	J4941	ST-21	47790	N/A	Campylobacter jejuni NWC289	21	Human	CJIE1	CJIE2	noIE3	noT6	noIE4	ICE1	no42	noTet	noVir
259	J1977	ST-21	24202	N/A	Campylobacter jejuni HM909204	21	Human	noIE1	noIE2	noIE3	noT6	noIE4	noICE	no42	noTet	noVir
260	J1979	ST-21	24204	N/A	Campylobacter jejuni HM908193	21	Human	noIE1	noIE2	noIE3	noT6	noIE4	noICE	no42	noTet	noVir
261	J1980	ST-21	24205	N/A	Campylobacter jejuni HM905080	21	Human	noIE1	noIE2	noIE3	noT6	noIE4	noICE	no42	noTet	noVir
262	J1981	ST-21	24206	N/A	Campylobacter jejuni HM909114	21	Human	noIE1	noIE2	noIE3	noT6	noIE4	noICE	no42	noTet	noVir
263	J1985	ST-21	24210	N/A	Campylobacter jejuni HM905487	21	Human	noIE1	noIE2	noIE3	noT6	noIE4	noICE	no42	noTet	noVir
264	J1986	ST-21	24211	N/A	Campylobacter jejuni HM79979	21	Human	noIE1	noIE2	noIE3	noT6	noIE4	noICE	no42	noTet	noVir
265	J1987	ST-21	24212	N/A	Campylobacter jejuni HM907529	21	Human	noIE1	noIE2	noIE3	noT6	noIE4	noICE	no42	noTet	noVir
266	J1988	ST-21	24213	N/A	Campylobacter jejuni HM326144	21	Human	noIE1	noIE2	noIE3	noT6	noIE4	noICE	no42	noTet	noVir
267	J1989	ST-21	24214	N/A	Campylobacter jejuni HM912030	21	Human	noIE1	noIE2	noIE3	noT6	noIE4	noICE	no42	noTet	noVir
268	J1991	ST-21	24216	N/A	Campylobacter jejuni HM0627643	21	Human	noIE1	noIE2	noIE3	noT6	noIE4	noICE	no42	noTet	noVir
269	J1992	ST-21	24217	N/A	Campylobacter jejuni HM179091	21	Human	noIE1	noIE2	noIE3	noT6	noIE4	noICE	no42	noTet	noVir
270	J1993	ST-21	24218	N/A	Campylobacter jejuni HM908538	21	Human	noIE1	noIE2	noIE3	noT6	noIE4	noICE	no42	noTet	noVir
271	J1994	ST-21	24219	N/A	Campylobacter jejuni HM179023	21	Human	noIE1	noIE2	noIE3	noT6	noIE4	noICE	no42	noTet	noVir
272	J1978	none	24203	N/A	Campylobacter jejuni HM908634	N/A	Human	noIE1	noIE2	noIE3	noT6	noIE4	noICE	no42	noTet	noVir
273	J1990	ST-21	24215	N/A	Campylobacter jejuni HM905980	21	Human	noIE1	noIE2	noIE3	noT6	noIE4	noICE	no42	noTet	noVir
274	J1973	ST-21	24198	N/A	Campylobacter jejuni HM235411	21	Human	noIE1	noIE2	noIE3	noT6	noIE4	noICE	no42	noTet	noVir
275	J1982	ST-21	24207	N/A	Campylobacter jejuni HM314036	21	Human	noIE1	noIE2	noIE3	noT6	noIE4	noICE	no42	noTet	noVir
276	J1995	ST-21	24220	N/A	Campylobacter jejuni HM908265	21	Human	noIE1	noIE2	noIE3	noT6	noIE4	noICE	no42	noTet	noVir
277	J1984	ST-21	24209	N/A	Campylobacter jejuni HM331258	21	Human	noIE1	noIE2	noIE3	noT6	noIE4	noICE	no42	noTet	noVir
278	J1976	ST-21	24201	N/A	Campylobacter jejuni HM904280	21	Human	noIE1	noIE2	noIE3	noT6	noIE4	noICE	no42	noTet	noVir
279	J0542	ST-21	18228	N/A	Campylobacter jejuni OXC6671	21	Human	noIE1	noIE2	noIE3	noT6	noIE4	noICE	no42	noTet	noVir
280	J2033	ST-21	24337	N/A	Campylobacter jejuni ARI-814-R	21	NoSource	noIE1	noIE2	noIE3	noT6	noIE4	noICE	no42	noTet	noVir
281	J0597	ST-21	18288	N/A	Campylobacter jejuni OXC6731	21	Human	noIE1	noIE2	noIE3	noT6	noIE4	noICE	no42	noTet	noVir
282	J1474	ST-21	22823	N/A	Campylobacter jejuni CAMSA1073	21	NoSource	noIE1	noIE2	noIE3	noT6	noIE4	noICE	no42	noTet	noVir
283	J2720	ST-21	25496	N/A	Campylobacter jejuni OXC8025	21	Human	noIE1	noIE2	noIE3	noT6	noIE4	noICE	no42	noTet	noVir
284	J1479	ST-21	22828	N/A	Campylobacter jejuni CAMSA2024	21	NoSource	noIE1	noIE2	noIE3	noT6	noIE4	noICE	no42	pTet	noVir
285	J3174	ST-21	28592	N/A	Campylobacter jejuni OXC8400	21	Human	noIE1	noIE2	noIE3	noT6	CJIE4	noICE	no42	noTet	noVir
286	J2327	ST-21	24781	N/A	Campylobacter jejuni OXC5185	21	Human	noIE1	noIE2	noIE3	noT6	noIE4	noICE	no42	noTet	noVir
287	J1179	ST-21	22187	N/A	Campylobacter jejuni OXC4882	21	Human	CJIE1	noIE2	noIE3	noT6	noIE4	noICE	no42	noTet	noVir
288	J1433	ST-21	22782	N/A	Campylobacter jejuni CAMSA244	21	NoSource	noIE1	noIE2	noIE3	noT6	noIE4	noICE	no42	noTet	noVir
289	J1436	ST-21	22785	N/A	Campylobacter jejuni CAMSA259	21	NoSource	noIE1	noIE2	noIE3	noT6	noIE4	noICE	no42	noTet	noVir
290	J1485	ST-21	22834	N/A	Campylobacter jejuni CAMSA2057	21	NoSource	noIE1	noIE2	noIE3	noT6	noIE4	noICE	no42	noTet	noVir
291	J2287	ST-21	24740	N/A	Campylobacter jejuni OXC5112	21	Human	noIE1	noIE2	noIE3	noT6	noIE4	noICE	no42	noTet	noVir
292	J2988	ST-21	27891	N/A	Campylobacter jejuni OXC8186	21	Human	noIE1	noIE2	noIE3	noT6	noIE4	noICE	no42	noTet	noVir
293	J3873	ST-21	31546	N/A	Campylobacter jejuni H135080149	21	Human	noIE1	noIE2	noIE3	noT6	noIE4	noICE	no42	noTet	noVir
294	J3874	ST-21	31547	N/A	Campylobacter jejuni H135080150	21	Human	noIE1	noIE2	noIE3	noT6	noIE4	noICE	no42	noTet	noVir
295	J3875	ST-21	31548	N/A	Campylobacter jejuni H135100351	21	Human	noIE1	noIE2	noIE3	noT6	noIE4	noICE	no42	noTet	noVir
296	J3876	ST-21	31549	N/A	Campylobacter jejuni H135100352	21	Human	noIE1	noIE2	noIE3	noT6	noIE4	noICE	no42	noTet	noVir
297	J3877	ST-21	31550	N/A	Campylobacter jejuni H135100353	21	Human	noIE1	noIE2	noIE3	noT6	noIE4	noICE	no42	noTet	noVir
298	J3878	ST-21	31552	N/A	Campylobacter jejuni H135200111	21	Human	noIE1	noIE2	noIE3	noT6	noIE4	noICE	no42	noTet	noVir
299	J4136	ST-21	34172	N/A	Campylobacter jejuni H135060411	21	NoSource	noIE1	noIE2	noIE3	noT6	noIE4	noICE	no42	noTet	noVir
300	J3280	ST-21	28711	N/A	Campylobacter jejuni OXC8520	21	Human	noIE1	noIE2	noIE3	noT6	noIE4	noICE	no42	noTet	noVir
301	J4137	ST-21	34173	N/A	Campylobacter jejuni H135060412	21	NoSource	noIE1	noIE2	noIE3	noT6	noIE4	noICE	no42	noTet	noVir
302	J3886	ST-21	31562	N/A	Campylobacter jejuni H144880716	21	Poultry	noIE1	noIE2	noIE3	noT6	noIE4	noICE	no42	noTet	noVir
303	J2566	ST-21	25108	N/A	Campylobacter jejuni OXC7602	21	Human	noIE1	noIE2	noIE3	noT6	noIE4	noICE	pCC42	noTet	noVir
304	J4545	ST-21	47502	N/A	Campylobacter jejuni ACP79	21	Poultry	noIE1	noIE2	noIE3	noT6	noIE4	noICE	no42	noTet	noVir
305	J5524	ST-21	30894	N/A	Campylobacter jejuni OXC9215	21	Human	noIE1	noIE2	noIE3	noT6	CJIE4	noICE	no42	noTet	noVir
306	J2827	ST-21	25627	N/A	Campylobacter jejuni OXC7688	21	Human	noIE1	noIE2	noIE3	noT6	noIE4	noICE	no42	noTet	noVir
307	J1144	ST-21	22148	N/A	Campylobacter jejuni OXC4811	21	Human	noIE1	noIE2	noIE3	noT6	noIE4	noICE	no42	noTet	noVir
308	J2769	ST-21	25555	N/A	Campylobacter jejuni OXC7651	21	Human	noIE1	noIE2	noIE3	noT6	noIE4	noICE	no42	noTet	noVir
309	J2507	ST-21	25036	N/A	Campylobacter jejuni OXC7905	21	Human	noIE1	noIE2	noIE3	noT6	noIE4	noICE	no42	noTet	noVir
310	J2140	ST-21	24573	N/A	Campylobacter jejuni OXC7764	21	Human	noIE1	noIE2	noIE3	noT6	noIE4	noICE	no42	noTet	noVir
311	J5110	ST-21	43761	N/A	Campylobacter jejuni OXC10057	21	Human	noIE1	noIE2	noIE3	noT6	noIE4	noICE	no42	noTet	noVir
312	J2425	ST-21	24937	N/A	Campylobacter jejuni OXC7686	21	Human	noIE1	noIE2	noIE3	noT6	noIE4	noICE	no42	noTet	noVir
313	J1444	ST-21	22793	N/A	Campylobacter jejuni CAMSA322	21	NoSource	noIE1	noIE2	noIE3	noT6	noIE4	noICE	no42	noTet	noVir
314	J1440	ST-21	22789	N/A	Campylobacter jejuni CAMSA289	21	NoSource	noIE1	noIE2	noIE3	noT6	noIE4	noICE	no42	noTet	noVir
315	J1466	ST-21	22815	N/A	Campylobacter jejuni CAMSA1006	21	NoSource	noIE1	noIE2	noIE3	noT6	noIE4	noICE	no42	noTet	noVir
316	J1523	ST-21	22873	N/A	Campylobacter jejuni CAMSA3844	21	NoSource	noIE1	noIE2	noIE3	noT6	noIE4	noICE	no42	pTet	pVir
317	J2601	ST-21	25366	N/A	Campylobacter jejuni CAMSA4124-rr	21	Human	noIE1	noIE2	noIE3	noT6	noIE4	noICE	no42	pTet	pVir
318	J0192	ST-21	12897	N/A	Campylobacter jejuni OXC6562	21	Human	CJIE1	noIE2	noIE3	noT6	CJIE4	noICE	no42	pTet	noVir
319	J0831	ST-21	21221	N/A	Campylobacter jejuni OXC7140	21	Human	CJIE1	noIE2	noIE3	noT6	CJIE4	noICE	no42	noTet	noVir
320	J1445	ST-21	22794	N/A	Campylobacter jejuni CAMSA341	21	NoSource	CJIE1	CJIE2	noIE3	noT6	noIE4	ICE1	no42	noTet	noVir
321	J1911	ST-21	24094	N/A	Campylobacter jejuni OXC4649	21	Human	CJIE1	noIE2	noIE3	noT6	CJIE4	noICE	no42	noTet	noVir
322	J4828	ST-21	43879	N/A	Campylobacter jejuni NWC178	21	Human	CJIE1	noIE2	noIE3	noT6	CJIE4	noICE	no42	noTet	noVir
323	J2567	ST-21	25109	N/A	Campylobacter jejuni OXC7610	21	Human	CJIE1	noIE2	noIE3	noT6	CJIE4	noICE	no42	noTet	noVir
324	J3189	ST-21	28609	N/A	Campylobacter jejuni OXC8418	21	Human	CJIE1	noIE2	noIE3	noT6	CJIE4	noICE	no42	noTet	noVir
325	J0193	ST-21	12898	N/A	Campylobacter jejuni OXC6563	21	Human	CJIE1	noIE2	noIE3	noT6	CJIE4	noICE	no42	noTet	noVir
326	J0202	ST-21	12908	N/A	Campylobacter jejuni OXC6573	21	Human	CJIE1	noIE2	noIE3	noT6	CJIE4	noICE	no42	noTet	noVir
327	J0501	ST-21	16376	N/A	Campylobacter jejuni OXC6627	21	Human	CJIE1	noIE2	noIE3	noT6	CJIE4	noICE	no42	noTet	noVir
328	J0503	ST-21	16378	N/A	Campylobacter jejuni OXC6629	21	Human	CJIE1	noIE2	noIE3	noT6	CJIE4	noICE	no42	noTet	noVir
329	J1549	ST-21	22905	N/A	Campylobacter jejuni OXC6605	21	Human	CJIE1	noIE2	noIE3	noT6	CJIE4	noICE	no42	noTet	noVir
330	J0499	ST-21	16374	N/A	Campylobacter jejuni OXC6625	21	Human	CJIE1	noIE2	noIE3	noT6	CJIE4	noICE	no42	noTet	noVir
331	J3172	ST-21	28590	N/A	Campylobacter jejuni OXC8398	21	Human	CJIE1	noIE2	noIE3	noT6	CJIE4	noICE	no42	noTet	noVir
332	J0552	ST-21	18238	N/A	Campylobacter jejuni OXC6681	21	Human	CJIE1	noIE2	noIE3	noT6	CJIE4	noICE	no42	noTet	noVir
333	J2608	ST-21	25374	N/A	Campylobacter jejuni OXC7954	21	Human	CJIE1	noIE2	noIE3	noT6	CJIE4	noICE	no42	noTet	noVir
334	J1637	ST-21	23590	N/A	Campylobacter jejuni OXC5848	21	Human	noIE1	noIE2	noIE3	noT6	CJIE4	noICE	no42	noTet	noVir
335	J0424	ST-21	16288	N/A	Campylobacter jejuni OXC6496	21	Human	CJIE1	noIE2	noIE3	noT6	CJIE4	noICE	no42	noTet	noVir
336	J0445	ST-21	16311	N/A	Campylobacter jejuni OXC6519	21	Human	CJIE1	noIE2	noIE3	noT6	CJIE4	noICE	no42	noTet	noVir
337	J0475	ST-21	16347	N/A	Campylobacter jejuni OXC6596	21	Human	CJIE1	noIE2	noIE3	noT6	CJIE4	noICE	no42	noTet	noVir
338	J3044	ST-21	27958	N/A	Campylobacter jejuni OXC8262	21	Human	CJIE1	noIE2	noIE3	noT6	CJIE4	noICE	no42	noTet	noVir
339	J1840	ST-21	24017	N/A	Campylobacter jejuni OXC7489	21	Human	CJIE1	noIE2	noIE3	noT6	CJIE4	noICE	no42	noTet	noVir
340	J5566	ST-21	30943	N/A	Campylobacter jejuni OXC9270	21	Human	CJIE1	noIE2	noIE3	noT6	CJIE4	noICE	no42	noTet	noVir
341	J2513	ST-21	25045	N/A	Campylobacter jejuni OXC7915	21	Human	CJIE1	noIE2	noIE3	noT6	CJIE4	noICE	no42	noTet	noVir
342	J1461	ST-21	22810	N/A	Campylobacter jejuni CAMSA458	21	NoSource	CJIE1	noIE2	noIE3	noT6	CJIE4	noICE	no42	noTet	noVir
343	J2569	ST-21	25111	N/A	Campylobacter jejuni OXC7801	21	Human	CJIE1	noIE2	noIE3	noT6	CJIE4	noICE	no42	noTet	noVir
344	J1181	ST-21	22189	N/A	Campylobacter jejuni OXC7002	21	Human	noIE1	noIE2	noIE3	noT6	CJIE4	noICE	no42	noTet	noVir
345	J0786	ST-21	21169	N/A	Campylobacter jejuni OXC6998	21	Human	noIE1	noIE2	noIE3	noT6	CJIE4	noICE	no42	noTet	noVir
346	J0596	ST-21	18287	N/A	Campylobacter jejuni OXC6730	21	Human	noIE1	noIE2	noIE3	noT6	CJIE4	noICE	no42	noTet	noVir
347	J1063	ST-21	21586	N/A	Campylobacter jejuni OXC6867	21	Human	noIE1	noIE2	noIE3	noT6	CJIE4	noICE	no42	noTet	noVir
348	J4783	ST-21	43739	N/A	Campylobacter jejuni NWC132	21	Human	noIE1	noIE2	noIE3	noT6	CJIE4	noICE	no42	noTet	noVir
349	J5498	ST-21	30863	N/A	Campylobacter jejuni OXC9184	21	Human	noIE1	noIE2	noIE3	noT6	CJIE4	noICE	no42	noTet	noVir
350	J4135	ST-21	34171	N/A	Campylobacter jejuni H134900243	21	Human	noIE1	noIE2	noIE3	noT6	CJIE4	noICE	no42	noTet	noVir
351	J2090	none	24511	N/A	Campylobacter jejuni OXC7574	N/A	Human	noIE1	noIE2	noIE3	noT6	CJIE4	noICE	no42	noTet	noVir
352	J1000	ST-21	21466	N/A	Campylobacter jejuni OXC5739	21	Human	noIE1	noIE2	noIE3	noT6	CJIE4	noICE	no42	noTet	noVir
353	J1254	ST-21	22268	N/A	Campylobacter jejuni OXC7084	21	Human	noIE1	noIE2	noIE3	noT6	CJIE4	noICE	no42	noTet	noVir
354	J1867	ST-21	24046	N/A	Campylobacter jejuni OXC4569	21	Human	noIE1	noIE2	noIE3	noT6	CJIE4	noICE	no42	noTet	noVir
355	J5159	ST-21	43862	N/A	Campylobacter jejuni OXC10113	21	Human	noIE1	noIE2	noIE3	noT6	CJIE4	noICE	no42	noTet	noVir
356	J2725	ST-21	25502	N/A	Campylobacter jejuni OXC8033	21	Human	noIE1	noIE2	noIE3	noT6	CJIE4	noICE	no42	noTet	noVir
357	J1424	ST-21	22773	N/A	Campylobacter jejuni CAMSA98	21	NoSource	CJIE1	noIE2	noIE3	noT6	CJIE4	noICE	no42	noTet	noVir
358	J1547	ST-21	22897	N/A	Campylobacter jejuni CAMSA4221	21	NoSource	CJIE1	noIE2	noIE3	noT6	CJIE4	noICE	no42	noTet	noVir
359	J2122	ST-21	24553	N/A	Campylobacter jejuni OXC7624	21	Human	CJIE1	noIE2	noIE3	noT6	CJIE4	ICE1	no42	noTet	noVir
360	J3056	ST-21	27972	N/A	Campylobacter jejuni OXC8279	21	Human	CJIE1	noIE2	noIE3	noT6	CJIE4	noICE	no42	noTet	noVir
361	J5982	ST-21	32794	N/A	Campylobacter jejuni OXC9738	21	Human	CJIE1	noIE2	noIE3	noT6	CJIE4	noICE	no42	noTet	noVir
362	J0435	ST-21	16300	N/A	Campylobacter jejuni OXC6508	21	Human	noIE1	noIE2	noIE3	noT6	CJIE4	noICE	no42	noTet	noVir
363	J4766	ST-21	43759	N/A	Campylobacter jejuni NWC116	21	Human	noIE1	noIE2	noIE3	noT6	CJIE4	noICE	no42	noTet	noVir
364	J5705	ST-21	31249	N/A	Campylobacter jejuni OXC9430	21	Human	noIE1	noIE2	noIE3	noT6	CJIE4	noICE	no42	noTet	noVir
365	J1784	ST-21	23953	N/A	Campylobacter jejuni OXC7419	21	Human	CJIE1	noIE2	noIE3	noT6	CJIE4	noICE	no42	pTet	noVir
366	J1497	ST-21	22846	N/A	Campylobacter jejuni CAMSA2198	21	NoSource	CJIE1	noIE2	noIE3	noT6	CJIE4	ICE1	no42	noTet	noVir
367	J1499	ST-21	22848	N/A	Campylobacter jejuni CAMSA2201	21	NoSource	CJIE1	noIE2	noIE3	noT6	CJIE4	ICE1	no42	noTet	noVir
368	J1545	ST-21	22895	N/A	Campylobacter jejuni CAMSA4206	21	NoSource	CJIE1	noIE2	noIE3	noT6	CJIE4	ICE1	no42	noTet	noVir
369	J1525	ST-21	22875	N/A	Campylobacter jejuni CAMSA3851	21	NoSource	CJIE1	noIE2	noIE3	noT6	CJIE4	ICE1	no42	noTet	noVir
370	J1498	ST-21	22847	N/A	Campylobacter jejuni CAMSA2200	21	NoSource	CJIE1	noIE2	noIE3	noT6	CJIE4	ICE1	no42	noTet	noVir
371	J1478	ST-21	22827	N/A	Campylobacter jejuni CAMSA2021	21	NoSource	noIE1	noIE2	noIE3	noT6	CJIE4	noICE	no42	noTet	noVir
372	J6025	ST-21	32843	N/A	Campylobacter jejuni OXC9787	21	Human	noIE1	noIE2	noIE3	noT6	CJIE4	noICE	no42	noTet	noVir
373	J1831	ST-21	24008	N/A	Campylobacter jejuni OXC7479	21	Human	CJIE1	noIE2	noIE3	noT6	CJIE4	noICE	no42	noTet	noVir
374	J1746	ST-21	23910	N/A	Campylobacter jejuni OXC7372	21	Human	noIE1	noIE2	noIE3	noT6	CJIE4	noICE	no42	noTet	noVir
375	J2687	ST-21	25460	N/A	Campylobacter jejuni OXC8129	21	Human	CJIE1	noIE2	noIE3	noT6	CJIE4	noICE	no42	noTet	noVir
376	J3689	ST-21	30588	N/A	Campylobacter jejuni OXC8905	21	Human	CJIE1	noIE2	noIE3	noT6	CJIE4	noICE	no42	noTet	noVir
377	J2820	ST-21	25616	N/A	Campylobacter jejuni OXC8111	21	Human	noIE1	noIE2	noIE3	noT6	CJIE4	noICE	no42	noTet	noVir
378	J2662	ST-21	25432	N/A	Campylobacter jejuni OXC8116	21	Human	noIE1	noIE2	noIE3	noT6	CJIE4	noICE	no42	noTet	noVir
379	J2434	ST-21	24948	N/A	Campylobacter jejuni OXC7700	21	Human	CJIE1	noIE2	noIE3	noT6	CJIE4	noICE	no42	noTet	noVir
380	J5934	ST-21	31501	N/A	Campylobacter jejuni OXC9682	21	Human	noIE1	noIE2	noIE3	noT6	CJIE4	noICE	no42	noTet	noVir
381	J2128	ST-21	24560	N/A	Campylobacter jejuni OXC7631	21	Human	noIE1	noIE2	noIE3	noT6	CJIE4	noICE	no42	noTet	noVir
382	J0608	ST-21	18302	N/A	Campylobacter jejuni OXC6745	21	Human	noIE1	noIE2	noIE3	noT6	CJIE4	noICE	no42	noTet	noVir
383	J1086	ST-21	22087	N/A	Campylobacter jejuni OXC6892	21	Human	CJIE1	noIE2	noIE3	noT6	CJIE4	noICE	no42	noTet	noVir
384	J0673	ST-21	18372	N/A	Campylobacter jejuni OXC6815	21	Human	CJIE1	noIE2	noIE3	noT6	CJIE4	noICE	no42	noTet	noVir
385	J2293	ST-21	24746	N/A	Campylobacter jejuni OXC5124	21	Human	noIE1	noIE2	noIE3	noT6	CJIE4	noICE	no42	noTet	noVir
386	J1431	ST-21	22780	N/A	Campylobacter jejuni CAMSA206	21	NoSource	noIE1	noIE2	noIE3	noT6	CJIE4	ICE1	no42	noTet	noVir
387	J0600	ST-21	18291	N/A	Campylobacter jejuni OXC6734	21	Human	CJIE1	noIE2	noIE3	noT6	CJIE4	noICE	no42	noTet	noVir
388	J1460	ST-21	22809	N/A	Campylobacter jejuni CAMSA457	21	NoSource	CJIE1	noIE2	noIE3	noT6	CJIE4	noICE	no42	noTet	noVir
389	J1489	ST-21	22838	N/A	Campylobacter jejuni CAMSA2102	21	NoSource	CJIE1	noIE2	noIE3	noT6	CJIE4	noICE	no42	noTet	noVir
390	J1465	ST-21	22814	N/A	Campylobacter jejuni CAMSA1004	21	NoSource	noIE1	noIE2	noIE3	noT6	CJIE4	ICE1	no42	noTet	noVir
391	J0109	ST-21	N/A	CAFR01	Campylobacter jejuni xy259	21	Human	noIE1	noIE2	noIE3	noT6	noIE4	ICE1	no42	noTet	noVir
392	J0515	ST-21	18199	N/A	Campylobacter jejuni OXC6642	21	Human	noIE1	noIE2	noIE3	noT6	noIE4	noICE	no42	pTet	pVir
393	J1306	ST-21	22326	N/A	Campylobacter jejuni OXC7285	21	Human	noIE1	noIE2	noIE3	noT6	noIE4	noICE	no42	noTet	noVir
394	J1443	ST-21	22792	N/A	Campylobacter jejuni CAMSA311	21	NoSource	noIE1	noIE2	noIE3	noT6	noIE4	noICE	no42	pTet	noVir
395	J0237	ST-21	16067	N/A	Campylobacter jejuni OXC6270	21	Human	noIE1	noIE2	noIE3	noT6	CJIE4	noICE	no42	noTet	noVir
396	J0046	ST-21	N/A	CAFT01	Campylobacter jejuni 6399	21	Ruminant	noIE1	noIE2	noIE3	noT6	noIE4	noICE	no42	noTet	noVir
397	J1519	ST-21	22868	N/A	Campylobacter jejuni CAMSA3797	21	NoSource	noIE1	noIE2	noIE3	noT6	noIE4	noICE	pCC42	pTet	noVir
398	J0006	ST-21	N/A	CAFV01	Campylobacter jejuni 04199	21	Ruminant	CJIE1	noIE2	noIE3	noT6	noIE4	noICE	pCC42	pTet	noVir
399	J0277	ST-21	16114	N/A	Campylobacter jejuni OXC6317	21	Human	CJIE1	noIE2	noIE3	noT6	noIE4	ICE1	no42	pTet	noVir
400	J1464	ST-21	22813	N/A	Campylobacter jejuni CAMSA1000	21	NoSource	noIE1	noIE2	noIE3	noT6	CJIE4	noICE	no42	noTet	noVir
401	J1427	ST-21	22776	N/A	Campylobacter jejuni CAMSA148	21	NoSource	noIE1	noIE2	noIE3	noT6	CJIE4	noICE	no42	noTet	noVir
402	J1432	ST-21	22781	N/A	Campylobacter jejuni CAMSA226	21	NoSource	noIE1	noIE2	noIE3	noT6	CJIE4	noICE	no42	noTet	noVir
403	J1438	ST-21	22787	N/A	Campylobacter jejuni CAMSA272	21	NoSource	noIE1	noIE2	noIE3	noT6	CJIE4	noICE	no42	noTet	noVir
404	J1439	ST-21	22788	N/A	Campylobacter jejuni CAMSA275	21	NoSource	noIE1	noIE2	noIE3	noT6	CJIE4	noICE	no42	noTet	noVir
405	J1446	ST-21	22795	N/A	Campylobacter jejuni CAMSA343	21	NoSource	noIE1	noIE2	noIE3	noT6	CJIE4	noICE	no42	noTet	noVir
406	J1448	ST-21	22797	N/A	Campylobacter jejuni CAMSA354	21	NoSource	noIE1	noIE2	noIE3	noT6	CJIE4	noICE	no42	noTet	noVir
407	J1452	ST-21	22801	N/A	Campylobacter jejuni CAMSA374	21	NoSource	noIE1	noIE2	noIE3	noT6	CJIE4	noICE	no42	noTet	noVir
408	J1518	ST-21	22867	N/A	Campylobacter jejuni CAMSA3786	21	NoSource	noIE1	noIE2	noIE3	noT6	CJIE4	noICE	no42	noTet	noVir
409	J1520	ST-21	22869	N/A	Campylobacter jejuni CAMSA3801	21	NoSource	noIE1	noIE2	noIE3	noT6	CJIE4	noICE	no42	noTet	noVir
410	J1543	ST-21	22893	N/A	Campylobacter jejuni CAMSA4186	21	NoSource	noIE1	noIE2	noIE3	noT6	CJIE4	noICE	no42	noTet	noVir
411	J1515	ST-21	22864	N/A	Campylobacter jejuni CAMSA3703	21	NoSource	noIE1	noIE2	noIE3	noT6	CJIE4	noICE	no42	noTet	noVir
412	J1462	ST-21	22811	N/A	Campylobacter jejuni CAMSA463	21	NoSource	noIE1	noIE2	noIE3	noT6	CJIE4	noICE	no42	noTet	noVir
413	J1486	ST-21	22835	N/A	Campylobacter jejuni CAMSA2075	21	NoSource	noIE1	noIE2	noIE3	noT6	CJIE4	noICE	no42	noTet	noVir
414	J1481	ST-21	22830	N/A	Campylobacter jejuni CAMSA2036	21	NoSource	noIE1	noIE2	noIE3	noT6	CJIE4	noICE	no42	noTet	noVir
415	J1538	ST-21	22888	N/A	Campylobacter jejuni CAMSA4057	21	NoSource	noIE1	noIE2	noIE3	noT6	CJIE4	noICE	no42	noTet	noVir
416	J1447	ST-21	22796	N/A	Campylobacter jejuni CAMSA350	21	NoSource	noIE1	noIE2	noIE3	noT6	CJIE4	noICE	no42	noTet	noVir
417	J1457	ST-21	22806	N/A	Campylobacter jejuni CAMSA418	21	NoSource	noIE1	noIE2	noIE3	noT6	CJIE4	noICE	no42	pTet	noVir
418	J1421	ST-21	22770	N/A	Campylobacter jejuni CAMSA75	21	NoSource	noIE1	noIE2	noIE3	noT6	CJIE4	noICE	no42	noTet	noVir
419	J1516	ST-21	22865	N/A	Campylobacter jejuni CAMSA3731	21	NoSource	noIE1	noIE2	noIE3	noT6	CJIE4	noICE	no42	noTet	pVir
420	J1451	ST-21	22800	N/A	Campylobacter jejuni CAMSA362	21	NoSource	noIE1	noIE2	noIE3	noT6	CJIE4	noICE	no42	noTet	pVir
421	J1459	ST-21	22808	N/A	Campylobacter jejuni CAMSA454	21	NoSource	noIE1	noIE2	noIE3	noT6	CJIE4	noICE	no42	noTet	pVir
422	J1508	ST-21	22857	N/A	Campylobacter jejuni CAMSA3669	21	NoSource	noIE1	noIE2	noIE3	noT6	CJIE4	ICE1	no42	noTet	noVir
423	J1422	ST-21	22771	N/A	Campylobacter jejuni CAMSA81	21	NoSource	noIE1	noIE2	noIE3	noT6	CJIE4	noICE	no42	noTet	noVir
424	J2586	ST-21	25351	N/A	Campylobacter jejuni CAMSA2112-rr	21	Human	noIE1	noIE2	noIE3	noT6	CJIE4	noICE	no42	noTet	noVir
425	J1533	ST-21	22883	N/A	Campylobacter jejuni CAMSA3943	21	NoSource	noIE1	noIE2	noIE3	noT6	CJIE4	noICE	no42	noTet	noVir
426	J1492	ST-21	22841	N/A	Campylobacter jejuni CAMSA2115	21	NoSource	noIE1	noIE2	noIE3	noT6	CJIE4	noICE	no42	noTet	noVir
427	J1483	ST-21	22832	N/A	Campylobacter jejuni CAMSA2049	21	NoSource	noIE1	noIE2	noIE3	noT6	CJIE4	noICE	no42	noTet	noVir
428	J1477	ST-21	22826	N/A	Campylobacter jejuni CAMSA2005	21	NoSource	noIE1	noIE2	noIE3	noT6	CJIE4	noICE	no42	noTet	noVir
429	J1546	ST-21	22896	N/A	Campylobacter jejuni CAMSA4212	21	NoSource	noIE1	noIE2	noIE3	noT6	CJIE4	noICE	no42	noTet	noVir
430	J1522	ST-21	22872	N/A	Campylobacter jejuni CAMSA3837	21	NoSource	noIE1	noIE2	noIE3	noT6	CJIE4	noICE	no42	noTet	noVir
431	J3924	ST-21	32561	N/A	Campylobacter jejuni H150660525	21	NoSource	noIE1	noIE2	noIE3	noT6	CJIE4	ICE1	no42	noTet	noVir
432	J0579	ST-21	18269	N/A	Campylobacter jejuni OXC6712	21	Human	CJIE1	noIE2	noIE3	noT6	CJIE4	noICE	no42	noTet	noVir
433	J0663	ST-21	18361	N/A	Campylobacter jejuni OXC6804	21	Human	CJIE1	noIE2	noIE3	noT6	CJIE4	noICE	no42	noTet	noVir
434	J0833	ST-21	21223	N/A	Campylobacter jejuni OXC7142	21	Human	CJIE1	noIE2	noIE3	noT6	CJIE4	noICE	no42	noTet	noVir
435	J1800	ST-21	23971	N/A	Campylobacter jejuni OXC7440	21	Human	CJIE1	noIE2	noIE3	noT6	CJIE4	noICE	no42	noTet	noVir
436	J0578	ST-21	18268	N/A	Campylobacter jejuni OXC6711	21	Human	CJIE1	noIE2	noIE3	noT6	CJIE4	noICE	no42	noTet	noVir
437	J1818	ST-21	23993	N/A	Campylobacter jejuni OXC7464	21	Human	CJIE1	noIE2	noIE3	noT6	CJIE4	noICE	no42	noTet	noVir
438	J2584	ST-21	25349	N/A	Campylobacter jejuni CAMSA2033-rr	21	Human	CJIE1	noIE2	noIE3	noT6	CJIE4	noICE	no42	noTet	noVir
439	J1423	ST-21	22772	N/A	Campylobacter jejuni CAMSA95	21	NoSource	CJIE1	noIE2	noIE3	noT6	CJIE4	noICE	no42	pTet	noVir
440	J1524	ST-21	22874	N/A	Campylobacter jejuni CAMSA3845	21	NoSource	CJIE1	noIE2	noIE3	noT6	CJIE4	noICE	no42	pTet	noVir
441	J1171	ST-21	22179	N/A	Campylobacter jejuni CAMSA59	21	NoSource	CJIE1	noIE2	noIE3	noT6	CJIE4	noICE	no42	noTet	pVir
442	J1541	ST-21	22891	N/A	Campylobacter jejuni CAMSA4133	21	NoSource	CJIE1	noIE2	noIE3	noT6	CJIE4	noICE	no42	noTet	noVir
443	J2037	ST-21	24341	N/A	Campylobacter jejuni CAMSA3916-R	21	NoSource	CJIE1	noIE2	noIE3	noT6	CJIE4	noICE	no42	noTet	noVir
444	J1450	ST-21	22799	N/A	Campylobacter jejuni CAMSA361	21	NoSource	CJIE1	noIE2	noIE3	noT6	CJIE4	noICE	no42	noTet	noVir
445	J2585	ST-21	25350	N/A	Campylobacter jejuni CAMSA2099-rr	21	Human	CJIE1	noIE2	noIE3	noT6	CJIE4	noICE	no42	noTet	noVir
446	J1494	ST-21	22843	N/A	Campylobacter jejuni CAMSA2153	21	NoSource	CJIE1	noIE2	noIE3	noT6	CJIE4	noICE	no42	noTet	noVir
447	J1456	ST-21	22805	N/A	Campylobacter jejuni CAMSA416	21	NoSource	CJIE1	noIE2	noIE3	noT6	CJIE4	noICE	no42	pTet	noVir
448	J1454	ST-21	22803	N/A	Campylobacter jejuni CAMSA379	21	NoSource	noIE1	noIE2	noIE3	noT6	CJIE4	noICE	no42	noTet	noVir
449	J1441	ST-21	22790	N/A	Campylobacter jejuni CAMSA293	21	NoSource	noIE1	noIE2	noIE3	noT6	CJIE4	noICE	no42	noTet	noVir
450	J1473	ST-21	22822	N/A	Campylobacter jejuni CAMSA1055	21	NoSource	noIE1	noIE2	noIE3	noT6	CJIE4	ICE1	no42	noTet	noVir
451	J1472	ST-21	22821	N/A	Campylobacter jejuni CAMSA1052	21	NoSource	noIE1	noIE2	noIE3	noT6	CJIE4	noICE	no42	noTet	noVir
452	J1455	ST-21	22804	N/A	Campylobacter jejuni CAMSA382	21	NoSource	noIE1	noIE2	noIE3	noT6	CJIE4	noICE	no42	noTet	noVir
453	J1535	ST-21	22885	N/A	Campylobacter jejuni CAMSA4001	21	NoSource	noIE1	noIE2	noIE3	noT6	CJIE4	noICE	no42	noTet	noVir
454	J2008	ST-21	24309	N/A	Campylobacter jejuni CAMSA471-R	21	NoSource	noIE1	noIE2	noIE3	noT6	CJIE4	noICE	no42	noTet	noVir
455	J1420	ST-21	22769	N/A	Campylobacter jejuni CAMSA64	21	NoSource	noIE1	noIE2	noIE3	noT6	CJIE4	noICE	no42	noTet	noVir
456	J1532	ST-21	22882	N/A	Campylobacter jejuni CAMSA3928	21	NoSource	noIE1	noIE2	noIE3	noT6	CJIE4	noICE	no42	noTet	noVir
457	J0102	ST-21	N/A	CAFS01	Campylobacter jejuni RB922	21	Poultry	CJIE1	noIE2	noIE3	noT6	CJIE4	noICE	no42	noTet	noVir
458	J1513	ST-21	22862	N/A	Campylobacter jejuni CAMSA3690	21	NoSource	noIE1	noIE2	noIE3	noT6	CJIE4	noICE	no42	pTet	noVir
459	J0063	ST-21	N/A	ADHK01	Campylobacter jejuni DFVF1099	21	Poultry	noIE1	noIE2	noIE3	noT6	CJIE4	noICE	no42	noTet	noVir
460	J0472	ST-21	16344	N/A	Campylobacter jejuni CAMSA8	21	NoSource	CJIE1	noIE2	noIE3	noT6	CJIE4	noICE	no42	noTet	noVir
461	J1428	ST-21	22777	N/A	Campylobacter jejuni CAMSA153	21	NoSource	CJIE1	noIE2	noIE3	noT6	CJIE4	noICE	no42	noTet	noVir
462	J1526	ST-21	22876	N/A	Campylobacter jejuni CAMSA3874	21	NoSource	CJIE1	noIE2	noIE3	noT6	CJIE4	noICE	no42	noTet	noVir
463	J1527	ST-21	22877	N/A	Campylobacter jejuni CAMSA3888	21	NoSource	CJIE1	noIE2	noIE3	noT6	CJIE4	noICE	no42	noTet	noVir
464	J1501	ST-21	22850	N/A	Campylobacter jejuni CAMSA3615	21	NoSource	noIE1	noIE2	noIE3	noT6	CJIE4	ICE1	no42	noTet	noVir
465	J1471	ST-21	22820	N/A	Campylobacter jejuni CAMSA1044	21	NoSource	noIE1	noIE2	noIE3	noT6	CJIE4	noICE	no42	noTet	noVir
466	J1426	ST-21	22775	N/A	Campylobacter jejuni CAMSA141	21	NoSource	noIE1	noIE2	noIE3	noT6	CJIE4	noICE	no42	noTet	noVir
467	J1475	ST-21	22824	N/A	Campylobacter jejuni CAMSA1080	21	NoSource	noIE1	noIE2	noIE3	noT6	CJIE4	noICE	no42	noTet	noVir
468	J1470	ST-21	22819	N/A	Campylobacter jejuni CAMSA1028	21	NoSource	noIE1	noIE2	noIE3	noT6	CJIE4	noICE	no42	noTet	noVir
469	J1495	ST-21	22844	N/A	Campylobacter jejuni CAMSA2164	21	NoSource	noIE1	noIE2	noIE3	noT6	CJIE4	noICE	no42	noTet	noVir
470	J1482	ST-21	22831	N/A	Campylobacter jejuni CAMSA2038	21	NoSource	noIE1	noIE2	noIE3	noT6	CJIE4	noICE	no42	noTet	noVir
471	J1491	ST-21	22840	N/A	Campylobacter jejuni CAMSA2113	21	NoSource	noIE1	noIE2	noIE3	noT6	CJIE4	noICE	no42	noTet	noVir
472	J2589	ST-21	25354	N/A	Campylobacter jejuni CAMSA3632-rr	21	Human	noIE1	noIE2	noIE3	noT6	CJIE4	noICE	no42	noTet	noVir
473	J3304	ST-21	28738	N/A	Campylobacter jejuni OXC8549	21	Human	noIE1	noIE2	noIE3	noT6	CJIE4	noICE	no42	noTet	noVir
474	J4814	ST-21	43877	N/A	Campylobacter jejuni NWC165	21	Human	CJIE1	noIE2	noIE3	noT6	CJIE4	noICE	no42	noTet	noVir
475	J4815	ST-21	43884	N/A	Campylobacter jejuni NWC166	21	Human	CJIE1	noIE2	noIE3	noT6	CJIE4	noICE	no42	noTet	noVir
476	J3933	ST-21	32574	N/A	Campylobacter jejuni H150820524	21	NoSource	noIE1	noIE2	noIE3	noT6	CJIE4	noICE	no42	noTet	noVir
477	J0748	ST-21	21127	N/A	Campylobacter jejuni OXC6953	21	Human	noIE1	noIE2	noIE3	noT6	CJIE4	noICE	no42	pTet	noVir
478	J1760	ST-21	23925	N/A	Campylobacter jejuni OXC7387	21	Human	noIE1	noIE2	noIE3	noT6	noIE4	noICE	no42	noTet	noVir
479	J1621	ST-21	23570	N/A	Campylobacter jejuni OXC5822	21	Human	noIE1	noIE2	noIE3	noT6	noIE4	ICE1	no42	noTet	noVir
480	J4362	ST-21	47669	N/A	Campylobacter jejuni ACP166	21	Poultry	noIE1	CJIE2	noIE3	noT6	noIE4	noICE	no42	noTet	noVir
481	J0479	ST-21	16353	N/A	Campylobacter jejuni OXC6602	21	Human	CJIE1	noIE2	noIE3	noT6	noIE4	noICE	no42	noTet	noVir
482	J1160	ST-21	22167	N/A	Campylobacter jejuni CAMSA55	21	NoSource	noIE1	noIE2	noIE3	noT6	CJIE4	noICE	no42	pTet	noVir
483	J2285	ST-21	24738	N/A	Campylobacter jejuni OXC5110	21	Human	noIE1	noIE2	noIE3	noT6	noIE4	noICE	no42	pTet	noVir
484	J5508	ST-21	30874	N/A	Campylobacter jejuni OXC9195	21	Human	CJIE1	noIE2	noIE3	noT6	noIE4	noICE	no42	noTet	noVir
485	J1377	ST-21	22681	N/A	Campylobacter jejuni OXC7190	21	Human	noIE1	noIE2	noIE3	noT6	noIE4	noICE	pCC42	pTet	noVir
486	J0828	ST-21	21218	N/A	Campylobacter jejuni OXC7137	21	Human	noIE1	noIE2	noIE3	noT6	CJIE4	noICE	no42	pTet	pVir
487	J3465	ST-21	29042	N/A	Campylobacter jejuni OXC8713	21	Human	noIE1	CJIE2	noIE3	noT6	noIE4	noICE	no42	pTet	noVir
488	J3466	ST-21	29043	N/A	Campylobacter jejuni OXC8714	21	Human	noIE1	CJIE2	noIE3	noT6	noIE4	noICE	no42	pTet	noVir
489	J1142	ST-21	22146	N/A	Campylobacter jejuni CAMSA25	21	NoSource	noIE1	noIE2	noIE3	noT6	noIE4	noICE	no42	pTet	noVir
490	J1537	ST-21	22887	N/A	Campylobacter jejuni CAMSA4054	21	NoSource	CJIE1	noIE2	noIE3	noT6	CJIE4	noICE	no42	noTet	noVir
491	J0065	ST-21	N/A	AQPK01	Campylobacter jejuni G113	43	Animal	noIE1	noIE2	noIE3	noT6	noIE4	noICE	no42	noTet	noVir
492	J0095	ST-21	48	NC_002163	Campylobacter jejuni NCTC-11168	43	Human	noIE1	noIE2	noIE3	noT6	noIE4	noICE	no42	noTet	noVir
493	J0005	ST-21	N/A	CAFU01	Campylobacter jejuni 04197	21	Ruminant	noIE1	noIE2	noIE3	noT6	CJIE4	noICE	pCC42	noTet	noVir
494	J0370	ST-21	16224	N/A	Campylobacter jejuni OXC6429	5018	Human	CJIE1	noIE2	noIE3	noT6	CJIE4	noICE	no42	noTet	noVir
495	J2064	ST-21	24481	N/A	Campylobacter jejuni OXC7538	5018	Human	CJIE1	noIE2	noIE3	noT6	noIE4	noICE	no42	noTet	noVir
496	J2726	ST-21	25503	N/A	Campylobacter jejuni OXC8035	5018	Human	CJIE1	noIE2	noIE3	noT6	noIE4	noICE	no42	noTet	noVir
497	J2800	ST-21	25591	N/A	Campylobacter jejuni OXC8034	5018	Human	CJIE1	noIE2	noIE3	noT6	noIE4	noICE	no42	noTet	noVir
498	J2014	ST-21	24315	N/A	Campylobacter jejuni ARI-1434-R	5018	NoSource	CJIE1	noIE2	noIE3	noT6	noIE4	noICE	no42	noTet	noVir
499	J0396	ST-21	16256	N/A	Campylobacter jejuni OXC6464	5018	Human	CJIE1	noIE2	noIE3	noT6	noIE4	noICE	no42	noTet	noVir
500	J0920	ST-21	21378	N/A	Campylobacter jejuni OXC5431	5018	Human	CJIE1	noIE2	noIE3	noT6	noIE4	noICE	no42	pTet	noVir
501	J1493	ST-21	22842	N/A	Campylobacter jejuni CAMSA2147	21	NoSource	CJIE1	noIE2	noIE3	noT6	noIE4	ICE1	pCC42	noTet	noVir
502	J1510	ST-21	22859	N/A	Campylobacter jejuni CAMSA3674	21	NoSource	noIE1	noIE2	noIE3	noT6	CJIE4	noICE	no42	pTet	noVir
503	J1467	ST-21	22816	N/A	Campylobacter jejuni CAMSA1008	21	NoSource	noIE1	noIE2	noIE3	noT6	CJIE4	ICE1	no42	noTet	noVir
504	J1949	ST-21	24134	N/A	Campylobacter jejuni OXC7530	21	Human	noIE1	noIE2	noIE3	noT6	CJIE4	noICE	no42	noTet	noVir
505	J1469	ST-21	22818	N/A	Campylobacter jejuni CAMSA1021	21	NoSource	noIE1	noIE2	noIE3	noT6	CJIE4	ICE1	no42	noTet	noVir
506	J1074	ST-21	21598	N/A	Campylobacter jejuni OXC6879	21	Human	noIE1	noIE2	noIE3	noT6	CJIE4	noICE	no42	noTet	noVir
507	J2076	ST-21	24495	N/A	Campylobacter jejuni OXC7558	21	Human	noIE1	noIE2	noIE3	noT6	CJIE4	noICE	no42	pTet	noVir
508	J2443	ST-21	24960	N/A	Campylobacter jejuni OXC7718	21	Human	CJIE1	noIE2	noIE3	noT6	CJIE4	noICE	no42	noTet	noVir
509	J2282	ST-21	24735	N/A	Campylobacter jejuni OXC5102	21	Human	CJIE1	noIE2	noIE3	noT6	CJIE4	noICE	no42	noTet	noVir
510	J3613	ST-21	30504	N/A	Campylobacter jejuni OXC8816	21	Human	CJIE1	noIE2	noIE3	noT6	CJIE4	noICE	no42	noTet	noVir
511	J2289	ST-21	24742	N/A	Campylobacter jejuni OXC5118	21	Human	noIE1	noIE2	noIE3	noT6	CJIE4	noICE	no42	noTet	noVir
512	J0825	ST-21	21215	N/A	Campylobacter jejuni OXC7134	21	Human	noIE1	noIE2	noIE3	noT6	CJIE4	noICE	no42	noTet	noVir
513	J1528	ST-21	22878	N/A	Campylobacter jejuni CAMSA3889	21	NoSource	noIE1	noIE2	noIE3	noT6	CJIE4	noICE	no42	pTet	noVir
514	J5659	ST-21	31197	N/A	Campylobacter jejuni OXC9378	21	Human	noIE1	noIE2	noIE3	noT6	CJIE4	noICE	no42	noTet	noVir
515	J3662	ST-21	30559	N/A	Campylobacter jejuni OXC8873	21	Human	noIE1	noIE2	noIE3	noT6	CJIE4	noICE	no42	pTet	noVir
516	J2856	ST-21	25940	N/A	Campylobacter jejuni Dg326	21	Animal	noIE1	noIE2	noIE3	noT6	CJIE4	noICE	no42	pTet	noVir
517	J2962	ST-21	26066	N/A	Campylobacter jejuni Dg328	21	Animal	noIE1	noIE2	noIE3	noT6	CJIE4	noICE	no42	pTet	noVir
518	J5238	ST-21	47892	N/A	Campylobacter jejuni OXC10202	21	Human	noIE1	noIE2	noIE3	noT6	CJIE4	noICE	no42	noTet	noVir
519	J1505	ST-21	22854	N/A	Campylobacter jejuni CAMSA3644	21	NoSource	noIE1	noIE2	noIE3	noT6	CJIE4	noICE	no42	pTet	noVir
520	J1544	ST-21	22894	N/A	Campylobacter jejuni CAMSA4196	21	NoSource	noIE1	noIE2	noIE3	noT6	CJIE4	noICE	no42	pTet	noVir
521	J1167	ST-21	22175	N/A	Campylobacter jejuni OXC4863	21	Human	CJIE1	noIE2	noIE3	noT6	CJIE4	noICE	no42	pTet	pVir
522	J5765	ST-21	31316	N/A	Campylobacter jejuni OXC9497	21	Human	noIE1	noIE2	noIE3	noT6	CJIE4	noICE	no42	noTet	noVir
523	J0558	ST-21	18246	N/A	Campylobacter jejuni OXC6689	21	Human	noIE1	noIE2	noIE3	noT6	CJIE4	noICE	no42	noTet	noVir
524	J5378	ST-21	30722	N/A	Campylobacter jejuni OXC9043	21	Human	noIE1	noIE2	noIE3	noT6	CJIE4	noICE	no42	noTet	noVir
525	J1618	ST-21	23567	N/A	Campylobacter jejuni OXC5819	21	Human	noIE1	noIE2	noIE3	noT6	CJIE4	noICE	no42	noTet	noVir
526	J1500	ST-21	22849	N/A	Campylobacter jejuni CAMSA3605	21	NoSource	noIE1	noIE2	noIE3	noT6	CJIE4	noICE	no42	pTet	noVir
527	J1434	ST-21	22783	N/A	Campylobacter jejuni CAMSA245	21	NoSource	noIE1	noIE2	noIE3	noT6	CJIE4	noICE	no42	pTet	noVir
528	J5808	ST-21	31363	N/A	Campylobacter jejuni OXC9544	21	Human	noIE1	noIE2	noIE3	noT6	CJIE4	noICE	no42	pTet	noVir
529	J5871	ST-21	31431	N/A	Campylobacter jejuni OXC9612	21	Human	CJIE1	noIE2	noIE3	noT6	CJIE4	noICE	no42	pTet	noVir
530	J3884	ST-21	31560	N/A	Campylobacter jejuni H144740767	21	Environmental	CJIE1	noIE2	noIE3	noT6	CJIE4	ICE1	no42	noTet	noVir
531	J5398	ST-21	30745	N/A	Campylobacter jejuni OXC9066	21	Human	noIE1	noIE2	noIE3	noT6	CJIE4	noICE	no42	noTet	noVir
532	J5782	ST-21	31334	N/A	Campylobacter jejuni OXC9515	21	Human	CJIE1	noIE2	noIE3	noT6	CJIE4	noICE	no42	noTet	noVir
533	J2581	ST-21	25123	N/A	Campylobacter jejuni BID1NL	21	Human	CJIE1	noIE2	noIE3	noT6	CJIE4	ICE1	no42	noTet	noVir
534	J4769	ST-21	43593	N/A	Campylobacter jejuni NWC12	21	Human	CJIE1	noIE2	noIE3	noT6	CJIE4	noICE	no42	pTet	noVir
535	J1271	ST-21	22289	N/A	Campylobacter jejuni OXC7247	21	Human	noIE1	noIE2	noIE3	noT6	CJIE4	noICE	no42	pTet	pVir
536	J0571	ST-21	18259	N/A	Campylobacter jejuni OXC6702	21	Human	noIE1	noIE2	noIE3	noT6	CJIE4	noICE	no42	pTet	noVir
537	J2472	ST-21	24991	N/A	Campylobacter jejuni OXC7856	21	Human	noIE1	noIE2	noIE3	noT6	CJIE4	noICE	no42	pTet	noVir
538	J1326	ST-21	22347	N/A	Campylobacter jejuni OXC7306	21	Human	noIE1	noIE2	noIE3	noT6	CJIE4	ICE1	no42	pTet	noVir
539	J0001	ST-21	N/A	NC_022362	Campylobacter jejuni 00-2425	21	Human	CJIE1	noIE2	noIE3	noT6	CJIE4	noICE	no42	noTet	noVir
540	J0049	ST-21	N/A	AANT02	Campylobacter jejuni 84-25	21	Animal	noIE1	noIE2	noIE3	noT6	CJIE4	noICE	no42	noTet	noVir
541	J0010	ST-21	35307	AIPC01	Campylobacter jejuni 110-21	982	Ruminant	noIE1	noIE2	noIE3	noT6	noIE4	noICE	no42	noTet	noVir
542	J2561	ST-21	25103	N/A	Campylobacter jejuni OXC5624	982	Human	CJIE1	noIE2	noIE3	noT6	noIE4	noICE	no42	noTet	noVir
543	J0019	ST-21	10779	AIPL01	Campylobacter jejuni 1928	806	Ruminant	noIE1	noIE2	noIE3	noT6	CJIE4	noICE	no42	noTet	noVir
544	J6296	ST-21	N/A	CP010307	Campylobacter jejuni 00-6200	806	Human	noIE1	noIE2	noIE3	noT6	CJIE4	noICE	no42	noTet	noVir
545	J0506	ST-21	16382	N/A	Campylobacter jejuni OXC6633	53	Human	CJIE1	noIE2	noIE3	noT6	noIE4	noICE	no42	pTet	noVir
546	J1769	ST-21	23935	N/A	Campylobacter jejuni OXC7398	53	Human	CJIE1	noIE2	noIE3	noT6	noIE4	noICE	no42	noTet	noVir
547	J2089	ST-21	24510	N/A	Campylobacter jejuni OXC7573	53	Human	CJIE1	noIE2	noIE3	noT6	noIE4	noICE	no42	noTet	noVir
548	J2092	ST-21	24514	N/A	Campylobacter jejuni OXC7577	53	Human	CJIE1	noIE2	noIE3	noT6	noIE4	noICE	no42	noTet	noVir
549	J3650	ST-21	30545	N/A	Campylobacter jejuni OXC8859	53	Human	CJIE1	noIE2	noIE3	noT6	CJIE4	noICE	no42	noTet	noVir
550	J5057	ST-21	43830	N/A	Campylobacter jejuni NWC97	53	Human	CJIE1	noIE2	noIE3	noT6	noIE4	noICE	no42	noTet	noVir
551	J5399	ST-21	30746	N/A	Campylobacter jejuni OXC9067	53	Human	CJIE1	noIE2	noIE3	noT6	noIE4	noICE	no42	noTet	noVir
552	J5400	ST-21	30747	N/A	Campylobacter jejuni OXC9068	53	Human	CJIE1	CJIE2	noIE3	noT6	noIE4	noICE	no42	noTet	noVir
553	J1870	ST-21	24050	N/A	Campylobacter jejuni OXC4576	53	Human	CJIE1	noIE2	noIE3	noT6	noIE4	noICE	no42	noTet	noVir
554	J1822	ST-21	23997	N/A	Campylobacter jejuni OXC7468	53	Human	CJIE1	noIE2	noIE3	noT6	noIE4	noICE	no42	noTet	noVir
555	J3103	ST-21	28021	N/A	Campylobacter jejuni OXC8330	53	Human	CJIE1	noIE2	noIE3	noT6	noIE4	noICE	no42	noTet	noVir
556	J5555	ST-21	30929	N/A	Campylobacter jejuni OXC9256	53	Human	CJIE1	CJIE2	noIE3	noT6	noIE4	noICE	no42	noTet	noVir
557	J5589	ST-21	30970	N/A	Campylobacter jejuni OXC9297	53	Human	CJIE1	CJIE2	noIE3	noT6	noIE4	noICE	no42	noTet	noVir
558	J4821	ST-21	43845	N/A	Campylobacter jejuni NWC171	53	Human	CJIE1	noIE2	noIE3	noT6	noIE4	noICE	no42	noTet	noVir
559	J5044	ST-21	43703	N/A	Campylobacter jejuni NWC82	53	Human	CJIE1	noIE2	noIE3	noT6	noIE4	noICE	no42	noTet	noVir
560	J3123	ST-21	28042	N/A	Campylobacter jejuni OXC8352	53	Human	CJIE1	noIE2	noIE3	noT6	noIE4	noICE	no42	noTet	noVir
561	J3169	ST-21	28587	N/A	Campylobacter jejuni OXC8394	53	Human	CJIE1	noIE2	noIE3	noT6	noIE4	noICE	no42	noTet	noVir
562	J3179	ST-21	28598	N/A	Campylobacter jejuni OXC8407	53	Human	CJIE1	noIE2	noIE3	noT6	noIE4	noICE	no42	noTet	noVir
563	J3183	ST-21	28602	N/A	Campylobacter jejuni OXC8411	53	Human	CJIE1	noIE2	noIE3	noT6	noIE4	noICE	no42	noTet	noVir
564	J6121	ST-21	34435	N/A	Campylobacter jejuni OXC9903	53	Human	CJIE1	noIE2	noIE3	noT6	noIE4	noICE	no42	noTet	noVir
565	J1020	ST-21	21488	N/A	Campylobacter jejuni OXC5767	53	Human	CJIE1	noIE2	noIE3	noT6	noIE4	noICE	no42	noTet	noVir
566	J3640	ST-21	30534	N/A	Campylobacter jejuni OXC8848	53	Human	CJIE1	CJIE2	noIE3	noT6	noIE4	noICE	no42	noTet	noVir
567	J3664	ST-21	30561	N/A	Campylobacter jejuni OXC8875	53	Human	CJIE1	CJIE2	noIE3	noT6	noIE4	noICE	no42	noTet	noVir
568	J5626	ST-21	32040	N/A	Campylobacter jejuni OXC9332-R	53	Human	CJIE1	CJIE2	noIE3	noT6	noIE4	noICE	no42	noTet	noVir
569	J3957	ST-21	33084	N/A	Campylobacter jejuni H151280573	53	NoSource	CJIE1	noIE2	noIE3	noT6	noIE4	noICE	no42	noTet	noVir
570	J5024	ST-21	43670	N/A	Campylobacter jejuni NWC63	53	Human	CJIE1	noIE2	noIE3	noT6	noIE4	noICE	no42	noTet	noVir
571	J4844	ST-21	47308	N/A	Campylobacter jejuni NWC194	53	Human	CJIE1	noIE2	noIE3	noT6	noIE4	noICE	no42	noTet	noVir
572	J1824	ST-21	23999	N/A	Campylobacter jejuni OXC7470	53	Human	CJIE1	noIE2	noIE3	noT6	CJIE4	noICE	no42	noTet	noVir
573	J5440	ST-21	30795	N/A	Campylobacter jejuni OXC9116	53	Human	CJIE1	noIE2	noIE3	noT6	noIE4	noICE	no42	noTet	noVir
574	J5535	ST-21	30998	N/A	Campylobacter jejuni OXC9231	53	Human	CJIE1	CJIE2	noIE3	noT6	noIE4	noICE	no42	noTet	noVir
575	J4975	ST-21	43637	N/A	Campylobacter jejuni NWC32	53	Human	CJIE1	noIE2	noIE3	noT6	CJIE4	ICE1	no42	noTet	noVir
576	J4816	ST-21	43894	N/A	Campylobacter jejuni NWC167	53	Human	CJIE1	noIE2	noIE3	noT6	CJIE4	ICE1	no42	noTet	noVir
577	J4409	ST-21	47834	N/A	Campylobacter jejuni ACP417	53	Poultry	CJIE1	noIE2	noIE3	noT6	CJIE4	noICE	no42	noTet	noVir
578	J3266	ST-21	28696	N/A	Campylobacter jejuni OXC8505	53	Human	CJIE1	noIE2	noIE3	noT6	noIE4	noICE	no42	noTet	noVir
579	J6100	ST-21	32932	N/A	Campylobacter jejuni OXC9876	53	Human	CJIE1	noIE2	noIE3	noT6	noIE4	ICE1	no42	noTet	noVir
580	J5506	ST-21	30872	N/A	Campylobacter jejuni OXC9193	53	Human	CJIE1	CJIE2	noIE3	noT6	noIE4	noICE	no42	noTet	noVir
581	J3100	ST-21	28018	N/A	Campylobacter jejuni OXC8327	53	Human	CJIE1	CJIE2	noIE3	noT6	noIE4	noICE	no42	noTet	noVir
582	J5095	ST-21	43837	N/A	Campylobacter jejuni OXC10042	53	Human	CJIE1	CJIE2	noIE3	noT6	noIE4	noICE	no42	noTet	noVir
583	J5036	ST-21	43691	N/A	Campylobacter jejuni NWC74	53	Human	CJIE1	CJIE2	noIE3	noT6	noIE4	noICE	no42	noTet	noVir
584	J0189	ST-21	12893	N/A	Campylobacter jejuni OXC6558	53	Human	CJIE1	CJIE2	noIE3	noT6	noIE4	noICE	no42	noTet	noVir
585	J3031	ST-21	27941	N/A	Campylobacter jejuni OXC8241	53	Human	CJIE1	CJIE2	noIE3	noT6	noIE4	noICE	no42	noTet	noVir
586	J5474	ST-21	30834	N/A	Campylobacter jejuni OXC9155	53	Human	CJIE1	CJIE2	noIE3	noT6	noIE4	noICE	no42	noTet	noVir
587	J3759	ST-21	30680	N/A	Campylobacter jejuni OXC8999	53	Human	CJIE1	noIE2	noIE3	noT6	noIE4	noICE	no42	noTet	noVir
588	J6086	ST-21	32913	N/A	Campylobacter jejuni OXC9857	53	Human	CJIE1	CJIE2	noIE3	noT6	noIE4	noICE	no42	pTet	noVir
589	J5241	ST-21	47968	N/A	Campylobacter jejuni OXC10206	53	Human	CJIE1	noIE2	noIE3	noT6	noIE4	noICE	no42	noTet	noVir
590	J3358	ST-21	28920	N/A	Campylobacter jejuni OXC8584	53	Human	noIE1	noIE2	noIE3	noT6	noIE4	ICE1	pCC42	noTet	noVir
591	J6137	ST-21	34456	N/A	Campylobacter jejuni OXC9924	53	Human	noIE1	noIE2	noIE3	noT6	noIE4	noICE	no42	pTet	noVir
592	J0173	ST-21	5896	N/A	Campylobacter jejuni OXC39	53	Human	noIE1	CJIE2	noIE3	noT6	noIE4	noICE	no42	noTet	noVir
593	J2352	ST-21	24808	N/A	Campylobacter jejuni OXC5221	53	Human	CJIE1	noIE2	noIE3	noT6	CJIE4	noICE	no42	noTet	noVir
594	J2778	ST-21	25566	N/A	Campylobacter jejuni OXC5311	53	Human	CJIE1	noIE2	noIE3	noT6	CJIE4	noICE	no42	noTet	noVir
595	J2909	ST-21	26006	N/A	Campylobacter jejuni Dg311	53	Animal	CJIE1	noIE2	noIE3	noT6	CJIE4	noICE	no42	noTet	noVir
596	J4860	ST-21	47310	N/A	Campylobacter jejuni NWC209	53	Human	CJIE1	noIE2	noIE3	noT6	noIE4	noICE	no42	noTet	noVir
597	J5873	ST-21	31433	N/A	Campylobacter jejuni OXC9614	53	Human	CJIE1	noIE2	noIE3	noT6	CJIE4	noICE	no42	noTet	noVir
598	J2509	ST-21	25040	N/A	Campylobacter jejuni OXC7910	53	Human	CJIE1	noIE2	noIE3	noT6	noIE4	noICE	no42	noTet	noVir
599	J1744	ST-21	23908	N/A	Campylobacter jejuni OXC7370	53	Human	noIE1	noIE2	noIE3	noT6	noIE4	noICE	no42	noTet	noVir
600	J1608	ST-21	23556	N/A	Campylobacter jejuni OXC5808	53	Human	noIE1	CJIE2	noIE3	noT6	noIE4	noICE	no42	noTet	noVir
601	J1698	ST-21	23660	N/A	Campylobacter jejuni OXC5804	53	Human	noIE1	CJIE2	noIE3	noT6	noIE4	noICE	no42	noTet	noVir
602	J6174	ST-21	34501	N/A	Campylobacter jejuni OXC9969	53	Human	noIE1	noIE2	noIE3	noT6	noIE4	noICE	no42	noTet	noVir
603	J6177	ST-21	34504	N/A	Campylobacter jejuni OXC9972	53	Human	noIE1	noIE2	noIE3	noT6	noIE4	noICE	no42	noTet	noVir
604	J6074	ST-21	32895	N/A	Campylobacter jejuni OXC9839	53	Human	noIE1	noIE2	noIE3	noT6	noIE4	noICE	no42	noTet	noVir
605	J6120	ST-21	34434	N/A	Campylobacter jejuni OXC9902	53	Human	noIE1	noIE2	noIE3	noT6	noIE4	noICE	no42	noTet	noVir
606	J0736	ST-21	21115	N/A	Campylobacter jejuni OXC6941	53	Human	CJIE1	noIE2	noIE3	noT6	CJIE4	noICE	no42	noTet	noVir
607	J1051	ST-21	21573	N/A	Campylobacter jejuni OXC6854	53	Human	CJIE1	noIE2	noIE3	noT6	CJIE4	noICE	no42	noTet	noVir
608	J2283	ST-21	24736	N/A	Campylobacter jejuni OXC5104	53	Human	CJIE1	noIE2	noIE3	noT6	noIE4	noICE	no42	noTet	noVir
609	J1357	ST-21	22660	N/A	Campylobacter jejuni OXC7089	53	Human	CJIE1	noIE2	noIE3	noT6	CJIE4	noICE	no42	noTet	noVir
610	J0247	ST-21	16079	N/A	Campylobacter jejuni OXC6282	53	Human	CJIE1	noIE2	noIE3	noT6	CJIE4	noICE	no42	noTet	noVir
611	J1881	ST-21	24062	N/A	Campylobacter jejuni OXC4592	53	Human	CJIE1	noIE2	noIE3	noT6	noIE4	noICE	no42	noTet	noVir
612	J2671	ST-21	25441	N/A	Campylobacter jejuni OXC8171	53	Human	CJIE1	noIE2	noIE3	noT6	noIE4	noICE	no42	noTet	noVir
613	J6161	ST-21	34485	N/A	Campylobacter jejuni OXC9953	53	Human	CJIE1	noIE2	noIE3	noT6	noIE4	noICE	pCC42	noTet	pVir
614	J2109	ST-21	24534	N/A	Campylobacter jejuni OXC7603	53	Human	noIE1	CJIE2	noIE3	noT6	noIE4	noICE	no42	noTet	noVir
615	J1411	ST-21	22720	N/A	Campylobacter jejuni OXC7230	53	Human	noIE1	CJIE2	noIE3	noT6	noIE4	noICE	no42	noTet	noVir
616	J6111	ST-21	34423	N/A	Campylobacter jejuni OXC9891	53	Human	CJIE1	noIE2	noIE3	noT6	noIE4	noICE	no42	noTet	noVir
617	J4126	ST-21	34158	N/A	Campylobacter jejuni H131020098	53	NoSource	noIE1	noIE2	noIE3	noT6	noIE4	noICE	no42	noTet	noVir
618	J4127	ST-21	34159	N/A	Campylobacter jejuni H131020102	53	NoSource	noIE1	noIE2	noIE3	noT6	noIE4	noICE	no42	noTet	noVir
619	J0284	ST-21	16121	N/A	Campylobacter jejuni OXC6324	53	Human	CJIE1	CJIE2	noIE3	noT6	noIE4	noICE	no42	noTet	noVir
620	J5484	ST-21	30848	N/A	Campylobacter jejuni OXC9169	53	Human	noIE1	noIE2	noIE3	noT6	CJIE4	noICE	no42	noTet	noVir
621	J1417	ST-21	22726	N/A	Campylobacter jejuni OXC7236	53	Human	noIE1	noIE2	noIE3	noT6	noIE4	noICE	no42	noTet	noVir
622	J0528	ST-21	18213	N/A	Campylobacter jejuni OXC6656	53	Human	CJIE1	noIE2	noIE3	noT6	CJIE4	noICE	no42	noTet	noVir
623	J0639	ST-21	18336	N/A	Campylobacter jejuni OXC6779	53	Human	CJIE1	noIE2	noIE3	noT6	CJIE4	noICE	no42	noTet	noVir
624	J2003	ST-21	24304	N/A	Campylobacter jejuni CJ6656-R	53	NoSource	CJIE1	noIE2	noIE3	noT6	CJIE4	noICE	no42	noTet	noVir
625	J0925	ST-21	21383	N/A	Campylobacter jejuni OXC5438	53	Human	CJIE1	CJIE2	noIE3	noT6	noIE4	noICE	no42	noTet	noVir
626	J1900	ST-21	24082	N/A	Campylobacter jejuni OXC4632	53	Human	noIE1	noIE2	noIE3	noT6	noIE4	noICE	no42	noTet	noVir
627	J1923	ST-21	24107	N/A	Campylobacter jejuni OXC4668	53	Human	noIE1	noIE2	noIE3	noT6	noIE4	noICE	no42	noTet	noVir
628	J3186	ST-21	28605	N/A	Campylobacter jejuni OXC8414	53	Human	noIE1	noIE2	noIE3	noT6	noIE4	noICE	no42	noTet	noVir
629	J3193	ST-21	28615	N/A	Campylobacter jejuni OXC8424	53	Human	noIE1	noIE2	noIE3	noT6	noIE4	noICE	no42	noTet	noVir
630	J3214	ST-21	28640	N/A	Campylobacter jejuni OXC8449	53	Human	noIE1	noIE2	noIE3	noT6	noIE4	noICE	no42	noTet	noVir
631	J3171	ST-21	28589	N/A	Campylobacter jejuni OXC8396	53	Human	noIE1	noIE2	noIE3	noT6	noIE4	noICE	no42	noTet	noVir
632	J3245	ST-21	28674	N/A	Campylobacter jejuni OXC8481	53	Human	noIE1	noIE2	noIE3	noT6	noIE4	noICE	no42	noTet	noVir
633	J2660	ST-21	25430	N/A	Campylobacter jejuni OXC8106	53	Human	noIE1	noIE2	noIE3	noT6	noIE4	noICE	no42	noTet	noVir
634	J2750	ST-21	25532	N/A	Campylobacter jejuni OXC8107	53	Human	noIE1	noIE2	noIE3	noT6	noIE4	noICE	no42	noTet	noVir
635	J0516	ST-21	18200	N/A	Campylobacter jejuni OXC6643	53	Human	CJIE1	CJIE2	noIE3	noT6	CJIE4	ICE1	no42	noTet	noVir
636	J3369	ST-21	28931	N/A	Campylobacter jejuni OXC8599	53	Human	noIE1	noIE2	noIE3	noT6	CJIE4	noICE	no42	noTet	noVir
637	J3377	ST-21	28939	N/A	Campylobacter jejuni OXC8609	53	Human	noIE1	noIE2	noIE3	noT6	CJIE4	noICE	no42	noTet	noVir
638	J3417	ST-21	28984	N/A	Campylobacter jejuni OXC8605	53	Human	noIE1	noIE2	noIE3	noT6	CJIE4	noICE	no42	noTet	noVir
639	J3418	ST-21	28985	N/A	Campylobacter jejuni OXC8606	53	Human	noIE1	noIE2	noIE3	noT6	CJIE4	noICE	no42	noTet	noVir
640	J1683	ST-21	23643	N/A	Campylobacter jejuni OXC5918	53	Human	noIE1	noIE2	noIE3	noT6	noIE4	noICE	no42	noTet	noVir
641	J0973	ST-21	21437	N/A	Campylobacter jejuni OXC5696	53	Human	noIE1	noIE2	noIE3	noT6	noIE4	noICE	no42	pTet	noVir
642	J4946	ST-21	47785	N/A	Campylobacter jejuni NWC293	53	Human	CJIE1	noIE2	noIE3	noT6	noIE4	noICE	no42	pTet	noVir
643	J3698	ST-21	30599	N/A	Campylobacter jejuni OXC8916	53	Human	noIE1	noIE2	noIE3	noT6	noIE4	noICE	no42	noTet	noVir
644	J3711	ST-21	30612	N/A	Campylobacter jejuni OXC8929	53	Human	noIE1	noIE2	noIE3	noT6	noIE4	noICE	no42	noTet	noVir
645	J3731	ST-21	30634	N/A	Campylobacter jejuni OXC8951	53	Human	noIE1	noIE2	noIE3	noT6	noIE4	noICE	no42	noTet	noVir
646	J6226	ST-21	37476	N/A	Campylobacter jejuni Seal146	3853	Animal	noIE1	noIE2	noIE3	noT6	noIE4	noICE	no42	noTet	noVir
647	J6254	ST-21	37586	N/A	Campylobacter jejuni Seal42	3853	Animal	noIE1	noIE2	noIE3	noT6	noIE4	noICE	no42	noTet	noVir
648	J6220	ST-21	37366	N/A	Campylobacter jejuni Seal132	3853	Animal	noIE1	noIE2	noIE3	noT6	noIE4	noICE	no42	noTet	noVir
649	J6225	ST-21	37438	N/A	Campylobacter jejuni Seal142	3853	Animal	noIE1	noIE2	noIE3	noT6	noIE4	noICE	no42	noTet	noVir
650	J6223	ST-21	37380	N/A	Campylobacter jejuni Seal138	3853	Animal	noIE1	noIE2	noIE3	noT6	noIE4	noICE	no42	noTet	noVir
651	J6221	ST-21	37368	N/A	Campylobacter jejuni Seal133	3853	Animal	noIE1	noIE2	noIE3	noT6	noIE4	noICE	no42	noTet	noVir
652	J6227	ST-21	37496	N/A	Campylobacter jejuni Seal147	3853	Animal	noIE1	noIE2	noIE3	noT6	noIE4	noICE	no42	noTet	noVir
653	J6210	ST-21	37149	N/A	Campylobacter jejuni Seal107	3853	Animal	noIE1	noIE2	noIE3	noT6	noIE4	noICE	no42	noTet	noVir
654	J2399	ST-21	24911	N/A	Campylobacter jejuni OXC7656	3853	Human	noIE1	noIE2	noIE3	noT6	noIE4	noICE	no42	noTet	noVir
655	J2452	ST-21	24970	N/A	Campylobacter jejuni OXC7731	3853	Human	noIE1	noIE2	noIE3	noT6	noIE4	noICE	no42	noTet	noVir
656	J2079	ST-21	24498	N/A	Campylobacter jejuni OXC7561	3853	Human	CJIE1	noIE2	noIE3	noT6	noIE4	noICE	no42	noTet	noVir
657	J2419	ST-21	24931	N/A	Campylobacter jejuni OXC7677	3853	Human	CJIE1	noIE2	noIE3	noT6	noIE4	noICE	no42	noTet	noVir
658	J6246	ST-21	37577	N/A	Campylobacter jejuni Seal28	3853	Animal	noIE1	noIE2	noIE3	noT6	noIE4	noICE	no42	noTet	noVir
659	J3110	ST-21	28028	N/A	Campylobacter jejuni OXC8337	53	Human	noIE1	noIE2	noIE3	noT6	noIE4	noICE	no42	pTet	noVir
660	J3252	ST-21	28681	N/A	Campylobacter jejuni OXC8489	53	Human	noIE1	CJIE2	noIE3	noT6	noIE4	noICE	no42	pTet	noVir
661	J4518	ST-21	47533	N/A	Campylobacter jejuni ACP717	53	Poultry	noIE1	noIE2	noIE3	noT6	noIE4	noICE	no42	noTet	noVir
662	J3852	ST-21	31131	N/A	Campylobacter jejuni H144340547	53	Human	noIE1	noIE2	noIE3	noT6	noIE4	noICE	no42	noTet	noVir
663	J5065	ST-21	43604	N/A	Campylobacter jejuni OXC10005	53	Human	CJIE1	noIE2	noIE3	noT6	CJIE4	noICE	no42	noTet	noVir
664	J5072	ST-21	43607	N/A	Campylobacter jejuni OXC10013	53	Human	CJIE1	noIE2	noIE3	noT6	CJIE4	noICE	no42	noTet	noVir
665	J5079	ST-21	43669	N/A	Campylobacter jejuni OXC10023	53	Human	CJIE1	noIE2	noIE3	noT6	CJIE4	noICE	no42	noTet	noVir
666	J5126	ST-21	43792	N/A	Campylobacter jejuni OXC10075	53	Human	CJIE1	noIE2	noIE3	noT6	CJIE4	noICE	no42	noTet	noVir
667	J1071	ST-21	21595	N/A	Campylobacter jejuni OXC6876	53	Human	CJIE1	noIE2	noIE3	noT6	CJIE4	noICE	no42	noTet	noVir
668	J5439	ST-21	30794	N/A	Campylobacter jejuni OXC9115	53	Human	CJIE1	noIE2	noIE3	noT6	CJIE4	noICE	no42	noTet	noVir
669	J0553	ST-21	18239	N/A	Campylobacter jejuni OXC6682	53	Human	CJIE1	noIE2	noIE3	noT6	CJIE4	noICE	no42	noTet	noVir
670	J0713	ST-21	18453	N/A	Campylobacter jejuni OXC4754	53	Human	CJIE1	noIE2	noIE3	noT6	CJIE4	noICE	no42	noTet	noVir
671	J3342	ST-21	28900	N/A	Campylobacter jejuni OXC8559	53	Human	CJIE1	noIE2	noIE3	noT6	CJIE4	noICE	no42	noTet	noVir
672	J4764	ST-21	43744	N/A	Campylobacter jejuni NWC113	53	Human	CJIE1	noIE2	noIE3	noT6	CJIE4	noICE	no42	noTet	noVir
673	J0324	ST-21	16164	N/A	Campylobacter jejuni OXC6367	53	Human	CJIE1	noIE2	noIE3	noT6	CJIE4	noICE	no42	noTet	noVir
674	J1945	ST-21	24130	N/A	Campylobacter jejuni OXC7526	53	Human	CJIE1	noIE2	noIE3	noT6	CJIE4	noICE	no42	noTet	noVir
675	J0442	ST-21	16308	N/A	Campylobacter jejuni OXC6516	53	Human	CJIE1	noIE2	noIE3	noT6	CJIE4	noICE	no42	noTet	noVir
676	J5663	ST-21	31202	N/A	Campylobacter jejuni OXC9383	53	Human	CJIE1	noIE2	noIE3	noT6	CJIE4	noICE	no42	noTet	noVir
677	J1654	ST-21	23613	N/A	Campylobacter jejuni OXC5880	53	Human	noIE1	noIE2	noIE3	noT6	CJIE4	noICE	no42	pTet	noVir
678	J2212	ST-21	24664	N/A	Campylobacter jejuni OXC4973	53	Human	noIE1	noIE2	noIE3	noT6	CJIE4	noICE	no42	noTet	noVir
679	J6186	ST-21	34516	N/A	Campylobacter jejuni OXC9984	53	Human	CJIE1	noIE2	noIE3	noT6	CJIE4	noICE	no42	noTet	noVir
680	J0605	ST-21	18298	N/A	Campylobacter jejuni OXC6741	53	Human	CJIE1	noIE2	noIE3	noT6	CJIE4	noICE	no42	noTet	noVir
681	J0648	ST-21	18346	N/A	Campylobacter jejuni OXC6789	53	Human	CJIE1	noIE2	noIE3	noT6	CJIE4	noICE	no42	noTet	noVir
682	J1059	ST-21	21581	N/A	Campylobacter jejuni OXC6862	53	Human	CJIE1	noIE2	noIE3	noT6	CJIE4	noICE	no42	noTet	noVir
683	J1119	ST-21	22122	N/A	Campylobacter jejuni OXC6927	53	Human	CJIE1	noIE2	noIE3	noT6	CJIE4	noICE	no42	noTet	noVir
684	J2030	ST-21	24334	N/A	Campylobacter jejuni C-389-R	53	NoSource	CJIE1	noIE2	noIE3	noT6	CJIE4	noICE	no42	noTet	noVir
685	J2031	ST-21	24335	N/A	Campylobacter jejuni C-391-R	53	NoSource	CJIE1	noIE2	noIE3	noT6	CJIE4	noICE	no42	noTet	noVir
686	J1053	ST-21	21575	N/A	Campylobacter jejuni OXC6856	53	Human	CJIE1	noIE2	noIE3	noT6	CJIE4	noICE	no42	noTet	noVir
687	J0694	ST-21	18433	N/A	Campylobacter jejuni OXC4726	53	Human	CJIE1	noIE2	noIE3	noT6	CJIE4	noICE	no42	noTet	noVir
688	J0888	ST-21	21344	N/A	Campylobacter jejuni OXC5378	53	Human	CJIE1	noIE2	noIE3	noT6	CJIE4	noICE	no42	noTet	noVir
689	J1699	ST-21	23662	N/A	Campylobacter jejuni OXC5825	53	Human	CJIE1	noIE2	noIE3	noT6	CJIE4	noICE	no42	noTet	noVir
690	J1622	ST-21	23571	N/A	Campylobacter jejuni OXC5823	53	Human	CJIE1	noIE2	noIE3	noT6	CJIE4	noICE	no42	noTet	noVir
691	J2350	ST-21	24806	N/A	Campylobacter jejuni OXC5219	53	Human	CJIE1	noIE2	noIE3	noT6	CJIE4	noICE	no42	noTet	noVir
692	J2349	ST-21	24805	N/A	Campylobacter jejuni OXC5218	53	Human	CJIE1	noIE2	noIE3	noT6	CJIE4	noICE	no42	noTet	noVir
693	J1675	ST-21	23635	N/A	Campylobacter jejuni OXC5909	53	Human	CJIE1	noIE2	noIE3	noT6	CJIE4	noICE	no42	noTet	noVir
694	J3643	ST-21	30538	N/A	Campylobacter jejuni OXC8852	53	Human	CJIE1	noIE2	noIE3	noT6	CJIE4	noICE	no42	noTet	noVir
695	J1904	ST-21	24086	N/A	Campylobacter jejuni OXC4636	53	Human	CJIE1	CJIE2	noIE3	noT6	noIE4	noICE	no42	noTet	noVir
696	J1562	ST-21	23507	N/A	Campylobacter jejuni OXC5617	53	Human	noIE1	noIE2	noIE3	noT6	CJIE4	noICE	no42	noTet	noVir
697	J1852	ST-21	24030	N/A	Campylobacter jejuni OXC7504	982	Human	CJIE1	noIE2	noIE3	noT6	CJIE4	noICE	no42	noTet	noVir
698	J0560	ST-21	18248	N/A	Campylobacter jejuni OXC6691	190	Human	noIE1	noIE2	noIE3	noT6	noIE4	noICE	no42	pTet	noVir
699	J1332	ST-21	22353	N/A	Campylobacter jejuni OXC7312	190	Human	noIE1	noIE2	noIE3	noT6	noIE4	noICE	no42	pTet	noVir
700	J2019	ST-21	24321	N/A	Campylobacter jejuni ARI-1022-R	883	NoSource	noIE1	noIE2	noIE3	noT6	noIE4	noICE	no42	pTet	noVir
701	J2727	ST-21	25504	N/A	Campylobacter jejuni OXC8038	883	Human	CJIE1	noIE2	noIE3	noT6	noIE4	noICE	no42	pTet	noVir
702	J0680	ST-21	18380	N/A	Campylobacter jejuni OXC6823	883	Human	CJIE1	noIE2	noIE3	noT6	noIE4	noICE	no42	noTet	noVir
703	J3799	ST-21	31039	N/A	Campylobacter jejuni OXC8955	7436	Human	noIE1	noIE2	noIE3	noT6	CJIE4	noICE	no42	noTet	noVir
704	J2689	ST-21	25462	N/A	Campylobacter jejuni OXC8132	883	Human	CJIE1	noIE2	noIE3	noT6	noIE4	noICE	no42	pTet	noVir
705	J2773	ST-21	25560	N/A	Campylobacter jejuni OXC8133	883	Human	CJIE1	noIE2	noIE3	noT6	noIE4	noICE	no42	pTet	noVir
706	J1931	ST-21	24115	N/A	Campylobacter jejuni OXC4679	883	Human	CJIE1	noIE2	noIE3	noT6	noIE4	noICE	no42	pTet	noVir
707	J1208	ST-21	22217	N/A	Campylobacter jejuni OXC7031	883	Human	noIE1	noIE2	noIE3	noT6	noIE4	noICE	no42	pTet	noVir
708	J5708	ST-21	31252	N/A	Campylobacter jejuni OXC9433	883	Human	noIE1	noIE2	noIE3	noT6	noIE4	noICE	no42	pTet	noVir
709	J5015	ST-21	43656	N/A	Campylobacter jejuni NWC50	883	Human	noIE1	noIE2	noIE3	noT6	noIE4	noICE	no42	pTet	noVir
710	J5462	ST-21	30820	N/A	Campylobacter jejuni OXC9141	883	Human	noIE1	noIE2	noIE3	noT6	noIE4	noICE	no42	pTet	noVir
711	J3668	ST-21	30565	N/A	Campylobacter jejuni OXC8879	883	Human	noIE1	noIE2	noIE3	noT6	noIE4	noICE	no42	pTet	noVir
712	J3669	ST-21	30566	N/A	Campylobacter jejuni OXC8880	883	Human	noIE1	noIE2	noIE3	noT6	noIE4	noICE	no42	pTet	noVir
713	J3667	ST-21	30564	N/A	Campylobacter jejuni OXC8878	883	Human	noIE1	noIE2	noIE3	noT6	noIE4	noICE	no42	pTet	noVir
714	J2331	ST-21	24785	N/A	Campylobacter jejuni OXC5190	883	Human	noIE1	noIE2	noIE3	noT6	noIE4	noICE	no42	pTet	noVir
715	J0924	ST-21	21382	N/A	Campylobacter jejuni OXC5437	883	Human	noIE1	noIE2	noIE3	noT6	noIE4	noICE	no42	pTet	noVir
716	J1577	ST-21	23524	N/A	Campylobacter jejuni OXC5639	883	Human	noIE1	noIE2	noIE3	noT6	noIE4	noICE	no42	pTet	noVir
717	J0958	ST-21	21418	N/A	Campylobacter jejuni OXC5671	883	Human	noIE1	noIE2	noIE3	noT6	noIE4	noICE	no42	pTet	noVir
718	J2197	ST-21	24638	N/A	Campylobacter jejuni OXC7841	883	Human	CJIE1	noIE2	noIE3	noT6	noIE4	noICE	no42	pTet	noVir
719	J3438	ST-21	29008	N/A	Campylobacter jejuni OXC8676	883	Human	noIE1	noIE2	noIE3	noT6	noIE4	noICE	no42	pTet	noVir
720	J3451	ST-21	29023	N/A	Campylobacter jejuni OXC8691	883	Human	noIE1	noIE2	noIE3	noT6	noIE4	noICE	no42	pTet	noVir
721	J3474	ST-21	29054	N/A	Campylobacter jejuni OXC8729	883	Human	noIE1	noIE2	noIE3	noT6	noIE4	noICE	no42	pTet	noVir
722	J3482	ST-21	29063	N/A	Campylobacter jejuni OXC8738	883	Human	noIE1	noIE2	noIE3	noT6	noIE4	noICE	no42	pTet	noVir
723	J1212	ST-21	22221	N/A	Campylobacter jejuni OXC7035	883	Human	CJIE1	noIE2	noIE3	noT6	noIE4	noICE	no42	pTet	noVir
724	J2301	ST-21	24754	N/A	Campylobacter jejuni OXC5132	883	Human	CJIE1	noIE2	noIE3	noT6	noIE4	noICE	no42	noTet	noVir
725	J2302	ST-21	24755	N/A	Campylobacter jejuni OXC5133	883	Human	CJIE1	noIE2	noIE3	noT6	noIE4	noICE	no42	noTet	noVir
726	J1116	ST-21	22119	N/A	Campylobacter jejuni OXC6924	883	Human	noIE1	noIE2	noIE3	noT6	noIE4	noICE	no42	pTet	noVir
727	J1732	ST-21	23895	N/A	Campylobacter jejuni OXC7356	883	Human	noIE1	noIE2	noIE3	noT6	noIE4	noICE	no42	pTet	noVir
728	J3215	ST-21	28642	N/A	Campylobacter jejuni OXC8451	883	Human	noIE1	noIE2	noIE3	noT6	noIE4	noICE	no42	noTet	noVir
729	J4587	ST-21	47283	N/A	Campylobacter jejuni FI12	883	Human	noIE1	noIE2	noIE3	noT6	noIE4	noICE	no42	noTet	noVir
730	J6124	ST-21	34439	N/A	Campylobacter jejuni OXC9907	883	Human	CJIE1	noIE2	noIE3	noT6	noIE4	noICE	no42	noTet	noVir
731	J6040	ST-21	32859	N/A	Campylobacter jejuni OXC9803	883	Human	CJIE1	noIE2	noIE3	noT6	noIE4	noICE	no42	noTet	noVir
732	J0407	ST-21	16271	N/A	Campylobacter jejuni OXC6479	883	Human	noIE1	noIE2	noIE3	noT6	noIE4	noICE	no42	pTet	noVir
733	J2294	ST-21	24747	N/A	Campylobacter jejuni OXC5125	4526	Human	CJIE1	noIE2	noIE3	noT6	noIE4	noICE	no42	pTet	noVir
734	J2295	ST-21	24748	N/A	Campylobacter jejuni OXC5126	4526	Human	CJIE1	noIE2	noIE3	noT6	noIE4	noICE	no42	pTet	noVir
735	J0657	ST-21	18355	N/A	Campylobacter jejuni OXC6798	4526	Human	CJIE1	noIE2	noIE3	noT6	noIE4	noICE	no42	noTet	noVir
736	J0055	ST-21	N/A	AANJ01	Campylobacter jejuni CF93-6	883	Human	CJIE1	noIE2	noIE3	noT6	noIE4	noICE	no42	noTet	noVir
737	J1496	ST-21	22845	N/A	Campylobacter jejuni CAMSA2175	21	NoSource	noIE1	noIE2	noIE3	noT6	noIE4	noICE	no42	noTet	noVir
738	J1539	ST-21	22889	N/A	Campylobacter jejuni CAMSA4076	21	NoSource	noIE1	noIE2	noIE3	noT6	noIE4	noICE	no42	pTet	noVir
739	J1507	ST-21	22856	N/A	Campylobacter jejuni CAMSA3666	21	NoSource	CJIE1	noIE2	noIE3	noT6	noIE4	noICE	no42	pTet	noVir
740	J0874	ST-21	21326	N/A	Campylobacter jejuni OXC5344	21	Human	noIE1	noIE2	noIE3	noT6	noIE4	noICE	no42	noTet	noVir
741	J0844	ST-21	21234	N/A	Campylobacter jejuni OXC7153	21	Human	CJIE1	noIE2	noIE3	noT6	noIE4	noICE	no42	noTet	noVir
742	J1437	ST-21	22786	N/A	Campylobacter jejuni CAMSA260	21	NoSource	noIE1	noIE2	noIE3	noT6	noIE4	noICE	no42	noTet	noVir
743	J1484	ST-21	22833	N/A	Campylobacter jejuni CAMSA2056	21	NoSource	noIE1	noIE2	noIE3	noT6	noIE4	noICE	no42	noTet	noVir
744	J0982	ST-21	21447	N/A	Campylobacter jejuni OXC5710	21	Human	noIE1	noIE2	noIE3	noT6	noIE4	noICE	no42	noTet	noVir
745	J5638	ST-21	31169	N/A	Campylobacter jejuni OXC9350	1949	Human	CJIE1	noIE2	noIE3	noT6	noIE4	noICE	no42	noTet	noVir
746	J5848	ST-21	31408	N/A	Campylobacter jejuni OXC9589	1949	Human	CJIE1	noIE2	noIE3	noT6	noIE4	noICE	no42	noTet	noVir
747	J1250	ST-21	22262	N/A	Campylobacter jejuni OXC7078	1949	Human	CJIE1	noIE2	noIE3	noT6	noIE4	noICE	no42	noTet	noVir
748	J0268	ST-21	16102	N/A	Campylobacter jejuni OXC6305	861	Human	CJIE1	noIE2	noIE3	noT6	noIE4	noICE	no42	noTet	noVir
749	J0264	ST-21	16098	N/A	Campylobacter jejuni OXC6301	861	Human	CJIE1	noIE2	noIE3	noT6	noIE4	noICE	no42	noTet	noVir
750	J0980	ST-21	21445	N/A	Campylobacter jejuni OXC5708	861	Human	noIE1	noIE2	noIE3	noT6	noIE4	noICE	no42	noTet	noVir
751	J3196	ST-21	28619	N/A	Campylobacter jejuni OXC8428	861	Human	CJIE1	noIE2	noIE3	noT6	noIE4	noICE	no42	noTet	noVir
752	J2053	ST-21	24469	N/A	Campylobacter jejuni OXC4932	861	Human	noIE1	noIE2	noIE3	noT6	noIE4	noICE	no42	noTet	noVir
753	J1876	ST-21	24057	N/A	Campylobacter jejuni OXC4584	861	Human	noIE1	noIE2	noIE3	noT6	noIE4	noICE	no42	noTet	noVir
754	J1633	ST-21	23586	N/A	Campylobacter jejuni OXC5843	861	Human	noIE1	noIE2	noIE3	noT6	noIE4	noICE	no42	noTet	noVir
755	J0432	ST-21	16297	N/A	Campylobacter jejuni OXC6505	141	Human	noIE1	noIE2	noIE3	noT6	noIE4	noICE	no42	pTet	noVir
756	J3111	ST-21	28029	N/A	Campylobacter jejuni OXC8338	141	Human	noIE1	noIE2	noIE3	noT6	noIE4	noICE	no42	noTet	noVir
757	J5868	ST-21	31428	N/A	Campylobacter jejuni OXC9609	21	Human	noIE1	noIE2	noIE3	noT6	noIE4	noICE	no42	pTet	noVir
758	J1024	ST-21	21494	N/A	Campylobacter jejuni OXC5774	190	Human	noIE1	noIE2	noIE3	noT6	noIE4	noICE	no42	noTet	noVir
759	J2373	ST-21	24830	N/A	Campylobacter jejuni OXC5251	190	Human	CJIE1	noIE2	noIE3	noT6	noIE4	noICE	no42	noTet	noVir
760	J5182	ST-21	47329	N/A	Campylobacter jejuni OXC10143	3597	Human	CJIE1	noIE2	noIE3	noT6	noIE4	noICE	no42	noTet	noVir
761	J4364	ST-21	47608	N/A	Campylobacter jejuni ACP168	262	Poultry	noIE1	noIE2	noIE3	noT6	noIE4	noICE	no42	noTet	noVir
762	J4369	ST-21	47639	N/A	Campylobacter jejuni ACP175	262	Poultry	noIE1	noIE2	noIE3	noT6	noIE4	noICE	no42	noTet	noVir
763	J3240	ST-21	28669	N/A	Campylobacter jejuni OXC8476	262	Human	noIE1	noIE2	noIE3	noT6	noIE4	ICE1	pCC42	pTet	noVir
764	J6162	ST-21	34486	N/A	Campylobacter jejuni OXC9954	262	Human	noIE1	noIE2	noIE3	noT6	noIE4	noICE	no42	noTet	noVir
765	J5969	ST-21	32779	N/A	Campylobacter jejuni OXC9723	262	Human	noIE1	CJIE2	noIE3	noT6	noIE4	noICE	no42	noTet	noVir
766	J4841	ST-21	43846	N/A	Campylobacter jejuni NWC191	262	Human	noIE1	CJIE2	noIE3	noT6	noIE4	noICE	no42	noTet	noVir
767	J5156	ST-21	43858	N/A	Campylobacter jejuni OXC10109	262	Human	noIE1	CJIE2	noIE3	noT6	noIE4	noICE	no42	pTet	noVir
768	J4827	ST-21	43873	N/A	Campylobacter jejuni NWC177	262	Human	noIE1	CJIE2	noIE3	noT6	noIE4	noICE	no42	pTet	noVir
769	J4981	ST-21	47901	N/A	Campylobacter jejuni NWC326	262	Human	noIE1	noIE2	noIE3	noT6	noIE4	noICE	pCC42	noTet	noVir
770	J0626	ST-21	18323	N/A	Campylobacter jejuni OXC6766	262	Human	noIE1	CJIE2	noIE3	noT6	noIE4	noICE	no42	pTet	noVir
771	J0681	ST-21	18381	N/A	Campylobacter jejuni OXC6824	262	Human	noIE1	CJIE2	noIE3	noT6	noIE4	noICE	no42	pTet	noVir
772	J2985	ST-21	27888	N/A	Campylobacter jejuni OXC8139	262	Human	noIE1	noIE2	noIE3	noT6	noIE4	noICE	no42	noTet	noVir
773	J0174	ST-21	5980	N/A	Campylobacter jejuni OXC123	262	Human	CJIE1	CJIE2	noIE3	noT6	noIE4	noICE	no42	noTet	noVir
774	J1259	ST-21	22273	N/A	Campylobacter jejuni OXC7091	262	Human	noIE1	noIE2	noIE3	noT6	noIE4	noICE	no42	noTet	noVir
775	J1049	ST-21	21571	N/A	Campylobacter jejuni OXC6852	262	Human	CJIE1	noIE2	noIE3	noT6	noIE4	noICE	no42	noTet	noVir
776	J5987	ST-21	32802	N/A	Campylobacter jejuni OXC9746	262	Human	noIE1	noIE2	noIE3	noT6	noIE4	noICE	no42	noTet	noVir
777	J0218	ST-21	15545	N/A	Campylobacter jejuni OXC3817	262	Human	noIE1	noIE2	noIE3	noT6	noIE4	noICE	no42	noTet	noVir
778	J5683	ST-21	31224	N/A	Campylobacter jejuni OXC9405	262	Human	noIE1	CJIE2	noIE3	noT6	noIE4	noICE	no42	noTet	noVir
779	J5108	ST-21	43732	N/A	Campylobacter jejuni OXC10055	262	Human	noIE1	CJIE2	noIE3	noT6	noIE4	noICE	no42	noTet	noVir
780	J3303	ST-21	28736	N/A	Campylobacter jejuni OXC8547	262	Human	noIE1	noIE2	noIE3	noT6	noIE4	noICE	no42	noTet	noVir
781	J2654	ST-21	25424	N/A	Campylobacter jejuni OXC8085	262	Human	noIE1	noIE2	noIE3	noT6	noIE4	noICE	no42	noTet	noVir
782	J6145	ST-21	34465	N/A	Campylobacter jejuni OXC9933	262	Human	CJIE1	noIE2	noIE3	noT6	noIE4	noICE	no42	noTet	noVir
783	J1740	ST-21	23904	N/A	Campylobacter jejuni OXC7365	262	Human	noIE1	noIE2	noIE3	noT6	noIE4	noICE	no42	pTet	noVir
784	J2776	ST-21	25564	N/A	Campylobacter jejuni OXC4961	262	Human	noIE1	noIE2	noIE3	noT6	noIE4	noICE	no42	noTet	noVir
785	J3703	ST-21	30604	N/A	Campylobacter jejuni OXC8921	262	Human	noIE1	CJIE2	noIE3	noT6	noIE4	noICE	no42	noTet	noVir
786	J3889	ST-21	31568	N/A	Campylobacter jejuni H145020746	262	Human	noIE1	CJIE2	noIE3	noT6	noIE4	noICE	no42	noTet	noVir
787	J6189	ST-21	34519	N/A	Campylobacter jejuni OXC9987	262	Human	CJIE1	CJIE2	noIE3	noT6	noIE4	noICE	no42	noTet	noVir
788	J3288	ST-21	28720	N/A	Campylobacter jejuni OXC8529	262	Human	noIE1	CJIE2	noIE3	noT6	noIE4	noICE	no42	noTet	noVir
789	J5453	ST-21	30809	N/A	Campylobacter jejuni OXC9130	262	Human	noIE1	CJIE2	noIE3	noT6	noIE4	noICE	no42	noTet	noVir
790	J5472	ST-21	30832	N/A	Campylobacter jejuni OXC9153	262	Human	noIE1	CJIE2	noIE3	noT6	noIE4	noICE	no42	noTet	noVir
791	J4569	ST-21	44249	FBJN01	Campylobacter jejuni CCN25	262	Poultry	noIE1	CJIE2	noIE3	noT6	noIE4	ICE1	no42	noTet	noVir
792	J4568	ST-21	44326	FBML01	Campylobacter jejuni CCN26	262	Poultry	noIE1	CJIE2	noIE3	noT6	noIE4	ICE1	no42	noTet	noVir
793	J2315	ST-21	24769	N/A	Campylobacter jejuni OXC5168	262	Human	noIE1	CJIE2	noIE3	noT6	noIE4	noICE	no42	noTet	noVir
794	J0298	ST-21	16137	N/A	Campylobacter jejuni OXC6340	262	Human	noIE1	CJIE2	noIE3	noT6	noIE4	ICE1	no42	noTet	noVir
795	J4916	ST-21	47744	N/A	Campylobacter jejuni NWC264	262	Human	noIE1	CJIE2	noIE3	noT6	noIE4	noICE	no42	pTet	noVir
796	J6297	ST-21	N/A	CP010072	Campylobacter jejuni 01-1512	8	Human	CJIE1	noIE2	noIE3	noT6	CJIE4	noICE	no42	pTet	pVir
797	J6298	ST-21	N/A	CP010301	Campylobacter jejuni 00-0949	8	Human	CJIE1	noIE2	noIE3	noT6	CJIE4	noICE	no42	pTet	pVir
798	J0069	ST-21	5293	CP001876	Campylobacter jejuni IA3902	8	Ruminant	noIE1	noIE2	noIE3	noT6	noIE4	noICE	no42	noTet	pVir
799	J0469	ST-21	16341	N/A	Campylobacter jejuni OXC6590	50	Human	noIE1	noIE2	noIE3	noT6	noIE4	noICE	no42	pTet	noVir
800	J0509	ST-21	16385	N/A	Campylobacter jejuni OXC6636	50	Human	noIE1	noIE2	noIE3	noT6	noIE4	noICE	no42	pTet	noVir
801	J0741	ST-21	21120	N/A	Campylobacter jejuni OXC6946	50	Human	noIE1	noIE2	noIE3	noT6	noIE4	noICE	no42	pTet	noVir
802	J1206	ST-21	22215	N/A	Campylobacter jejuni OXC7029	50	Human	noIE1	noIE2	noIE3	noT6	CJIE4	noICE	no42	pTet	noVir
803	J1839	ST-21	24016	N/A	Campylobacter jejuni OXC7488	50	Human	noIE1	noIE2	noIE3	noT6	noIE4	noICE	no42	pTet	noVir
804	J2011	ST-21	24312	N/A	Campylobacter jejuni CJ6946-R	50	NoSource	noIE1	noIE2	noIE3	noT6	noIE4	noICE	no42	pTet	noVir
805	J2703	ST-21	25478	N/A	Campylobacter jejuni OXC7958	50	Human	noIE1	noIE2	noIE3	noT6	CJIE4	noICE	pCC42	pTet	noVir
806	J2781	ST-21	25569	N/A	Campylobacter jejuni OXC7949	50	Human	noIE1	noIE2	noIE3	noT6	CJIE4	noICE	pCC42	pTet	noVir
807	J2999	ST-21	27902	N/A	Campylobacter jejuni OXC8197	50	Human	noIE1	noIE2	noIE3	noT6	noIE4	noICE	no42	pTet	noVir
808	J3046	ST-21	27960	N/A	Campylobacter jejuni OXC8264	50	Human	noIE1	noIE2	noIE3	noT6	CJIE4	noICE	pCC42	pTet	noVir
809	J3128	ST-21	28047	N/A	Campylobacter jejuni OXC8359	50	Human	CJIE1	noIE2	noIE3	noT6	CJIE4	noICE	pCC42	pTet	noVir
810	J3299	ST-21	28731	N/A	Campylobacter jejuni OXC8541	50	Human	CJIE1	noIE2	noIE3	noT6	CJIE4	noICE	pCC42	pTet	noVir
811	J4511	ST-21	47564	N/A	Campylobacter jejuni ACP709	50	Poultry	noIE1	noIE2	noIE3	noT6	noIE4	noICE	no42	pTet	noVir
812	J5558	ST-21	30933	N/A	Campylobacter jejuni OXC9260	50	Human	CJIE1	noIE2	noIE3	noT6	noIE4	noICE	no42	pTet	noVir
813	J2713	ST-21	25488	N/A	Campylobacter jejuni OXC8004	5727	Human	CJIE1	noIE2	noIE3	noT6	CJIE4	noICE	pCC42	pTet	noVir
814	J5206	ST-21	47787	N/A	Campylobacter jejuni OXC10168	50	Human	CJIE1	noIE2	noIE3	noT6	noIE4	noICE	no42	pTet	noVir
815	J3360	ST-21	28922	N/A	Campylobacter jejuni OXC8586	50	Human	noIE1	noIE2	noIE3	noT6	noIE4	noICE	no42	pTet	noVir
816	J1833	ST-21	24010	N/A	Campylobacter jejuni OXC7481	50	Human	noIE1	noIE2	noIE3	noT6	noIE4	noICE	no42	pTet	noVir
817	J4876	ST-21	47362	N/A	Campylobacter jejuni NWC225	50	Human	noIE1	noIE2	noIE3	noT6	noIE4	noICE	no42	pTet	noVir
818	J5621	ST-21	31147	N/A	Campylobacter jejuni OXC9328	50	Human	noIE1	noIE2	noIE3	noT6	noIE4	noICE	no42	pTet	noVir
819	J0254	ST-21	16086	N/A	Campylobacter jejuni OXC6289	50	Human	noIE1	noIE2	noIE3	noT6	CJIE4	noICE	no42	pTet	noVir
820	J0758	ST-21	21138	N/A	Campylobacter jejuni OXC6964	50	Human	CJIE1	noIE2	noIE3	noT6	CJIE4	noICE	no42	pTet	noVir
821	J1217	ST-21	22226	N/A	Campylobacter jejuni OXC7041	50	Human	CJIE1	noIE2	noIE3	noT6	noIE4	noICE	no42	pTet	noVir
822	J1286	ST-21	22305	N/A	Campylobacter jejuni OXC7264	50	Human	CJIE1	noIE2	noIE3	noT6	noIE4	noICE	no42	pTet	noVir
823	J0393	ST-21	16253	N/A	Campylobacter jejuni OXC6461	50	Human	noIE1	noIE2	noIE3	noT6	noIE4	noICE	no42	pTet	noVir
824	J0343	ST-21	16190	N/A	Campylobacter jejuni OXC6393	5727	Human	noIE1	noIE2	noIE3	noT6	noIE4	noICE	no42	pTet	noVir
825	J0995	ST-21	21461	N/A	Campylobacter jejuni OXC5731	50	Human	noIE1	noIE2	noIE3	noT6	noIE4	noICE	no42	pTet	noVir
826	J2429	ST-21	24943	N/A	Campylobacter jejuni OXC7695	50	Human	noIE1	noIE2	noIE3	noT6	noIE4	noICE	no42	pTet	noVir
827	J2995	none	27898	N/A	Campylobacter jejuni OXC8193	N/A	Human	noIE1	CJIE2	noIE3	noT6	noIE4	noICE	no42	pTet	pVir
828	J2994	ST-21	27897	N/A	Campylobacter jejuni OXC8192	50	Human	noIE1	CJIE2	noIE3	noT6	noIE4	noICE	no42	pTet	pVir
829	J6072	ST-21	32893	N/A	Campylobacter jejuni OXC9837	50	Human	noIE1	CJIE2	noIE3	noT6	noIE4	noICE	no42	pTet	noVir
830	J5491	ST-21	30855	N/A	Campylobacter jejuni OXC9176	50	Human	noIE1	CJIE2	noIE3	noT6	noIE4	noICE	no42	pTet	noVir
831	J5496	ST-21	30861	N/A	Campylobacter jejuni OXC9182	50	Human	noIE1	CJIE2	noIE3	noT6	noIE4	noICE	no42	pTet	noVir
832	J3397	ST-21	28960	N/A	Campylobacter jejuni OXC8646	50	Human	noIE1	noIE2	noIE3	noT6	noIE4	noICE	no42	pTet	noVir
833	J2403	ST-21	24915	N/A	Campylobacter jejuni OXC7660	50	Human	noIE1	CJIE2	noIE3	noT6	noIE4	noICE	no42	pTet	noVir
834	J1848	ST-21	24026	N/A	Campylobacter jejuni OXC7499	50	Human	noIE1	CJIE2	noIE3	noT6	noIE4	noICE	no42	pTet	noVir
835	J4439	ST-21	47547	N/A	Campylobacter jejuni ACP47	50	Poultry	CJIE1	CJIE2	noIE3	noT6	noIE4	noICE	no42	pTet	noVir
836	J4458	ST-21	47469	N/A	Campylobacter jejuni ACP50	50	Poultry	CJIE1	CJIE2	noIE3	noT6	noIE4	noICE	no42	pTet	noVir
837	J4535	ST-21	47504	N/A	Campylobacter jejuni ACP74	50	Poultry	CJIE1	CJIE2	noIE3	noT6	noIE4	noICE	no42	pTet	noVir
838	J4833	ST-21	43838	N/A	Campylobacter jejuni NWC183	50	Human	CJIE1	CJIE2	noIE3	noT6	noIE4	noICE	no42	pTet	noVir
839	J4839	ST-21	43866	N/A	Campylobacter jejuni NWC189	50	Human	CJIE1	CJIE2	noIE3	noT6	noIE4	noICE	no42	pTet	noVir
840	J4847	ST-21	47311	N/A	Campylobacter jejuni NWC197	50	Human	CJIE1	CJIE2	noIE3	noT6	noIE4	noICE	no42	pTet	noVir
841	J4850	ST-21	43596	N/A	Campylobacter jejuni NWC2	50	Human	CJIE1	CJIE2	noIE3	noT6	noIE4	noICE	no42	pTet	noVir
842	J4858	ST-21	47323	N/A	Campylobacter jejuni NWC207	50	Human	CJIE1	CJIE2	noIE3	noT6	noIE4	noICE	no42	pTet	noVir
843	J4863	ST-21	47318	N/A	Campylobacter jejuni NWC212	50	Human	CJIE1	CJIE2	noIE3	noT6	noIE4	noICE	no42	pTet	noVir
844	J4885	ST-21	47705	N/A	Campylobacter jejuni NWC234	50	Human	CJIE1	CJIE2	noIE3	noT6	noIE4	noICE	no42	pTet	noVir
845	J4968	ST-21	47870	N/A	Campylobacter jejuni NWC312	50	Human	CJIE1	CJIE2	noIE3	noT6	noIE4	noICE	no42	pTet	noVir
846	J4971	ST-21	47889	N/A	Campylobacter jejuni NWC315	50	Human	CJIE1	CJIE2	noIE3	noT6	noIE4	noICE	no42	pTet	noVir
847	J4976	ST-21	47888	N/A	Campylobacter jejuni NWC320	50	Human	CJIE1	CJIE2	noIE3	noT6	noIE4	noICE	no42	pTet	noVir
848	J5220	ST-21	47739	N/A	Campylobacter jejuni OXC10182	8203	Human	CJIE1	CJIE2	noIE3	noT6	noIE4	noICE	no42	pTet	noVir
849	J4849	ST-21	47314	N/A	Campylobacter jejuni NWC199	50	Human	CJIE1	CJIE2	noIE3	noT6	noIE4	noICE	no42	pTet	noVir
850	J4938	ST-21	47741	N/A	Campylobacter jejuni NWC286	50	Human	CJIE1	CJIE2	noIE3	noT6	noIE4	noICE	no42	pTet	noVir
851	J4950	ST-21	47780	N/A	Campylobacter jejuni NWC297	50	Human	CJIE1	CJIE2	noIE3	noT6	noIE4	noICE	no42	pTet	noVir
852	J4980	ST-21	47897	N/A	Campylobacter jejuni NWC325	50	Human	CJIE1	CJIE2	noIE3	noT6	noIE4	noICE	no42	pTet	noVir
853	J6077	ST-21	32901	N/A	Campylobacter jejuni OXC9845	50	Human	CJIE1	noIE2	noIE3	noT6	CJIE4	noICE	no42	pTet	noVir
854	J2615	ST-21	25381	N/A	Campylobacter jejuni OXC7966	50	Human	noIE1	CJIE2	noIE3	noT6	noIE4	noICE	no42	pTet	noVir
855	J0195	ST-21	12900	N/A	Campylobacter jejuni OXC6565	50	Human	noIE1	noIE2	noIE3	noT6	noIE4	noICE	no42	pTet	noVir
856	J0478	ST-21	16351	N/A	Campylobacter jejuni OXC6600	50	Human	noIE1	noIE2	noIE3	noT6	noIE4	noICE	no42	pTet	noVir
857	J0537	ST-21	18223	N/A	Campylobacter jejuni OXC6666	50	Human	noIE1	noIE2	noIE3	noT6	noIE4	noICE	no42	pTet	noVir
858	J0544	ST-21	18230	N/A	Campylobacter jejuni OXC6673	50	Human	noIE1	noIE2	noIE3	noT6	noIE4	noICE	no42	pTet	noVir
859	J0580	ST-21	18270	N/A	Campylobacter jejuni OXC6713	50	Human	noIE1	noIE2	noIE3	noT6	noIE4	noICE	no42	pTet	noVir
860	J0677	ST-21	18377	N/A	Campylobacter jejuni OXC6820	50	Human	noIE1	noIE2	noIE3	noT6	noIE4	noICE	no42	pTet	noVir
861	J0729	ST-21	21106	N/A	Campylobacter jejuni OXC6932	50	Human	noIE1	noIE2	noIE3	noT6	noIE4	noICE	no42	pTet	noVir
862	J0823	ST-21	21213	N/A	Campylobacter jejuni OXC7132	50	Human	noIE1	noIE2	noIE3	noT6	CJIE4	noICE	no42	pTet	noVir
863	J1114	ST-21	22117	N/A	Campylobacter jejuni OXC6922	50	Human	noIE1	noIE2	noIE3	noT6	noIE4	noICE	no42	pTet	noVir
864	J1238	ST-21	22249	N/A	Campylobacter jejuni OXC7065	50	Human	noIE1	noIE2	noIE3	noT6	CJIE4	noICE	no42	pTet	noVir
865	J4452	ST-21	47969	N/A	Campylobacter jejuni ACP492	50	Poultry	noIE1	noIE2	noIE3	noT6	noIE4	noICE	no42	pTet	noVir
866	J0476	ST-21	16349	N/A	Campylobacter jejuni OXC6598	50	Human	noIE1	noIE2	noIE3	noT6	noIE4	noICE	no42	pTet	noVir
867	J3150	ST-21	28567	N/A	Campylobacter jejuni OXC8364	50	Human	noIE1	noIE2	noIE3	noT6	CJIE4	noICE	no42	pTet	noVir
868	J3023	ST-21	27932	N/A	Campylobacter jejuni OXC8230	50	Human	noIE1	noIE2	noIE3	noT6	CJIE4	noICE	no42	pTet	noVir
869	J2441	ST-21	24958	N/A	Campylobacter jejuni OXC7716	50	Human	noIE1	noIE2	noIE3	noT6	CJIE4	noICE	no42	pTet	noVir
870	J0751	ST-21	21130	N/A	Campylobacter jejuni OXC6956	50	Human	noIE1	noIE2	noIE3	noT6	noIE4	noICE	no42	pTet	noVir
871	J2125	ST-21	24556	N/A	Campylobacter jejuni OXC7627	50	Human	noIE1	noIE2	noIE3	noT6	noIE4	noICE	no42	pTet	noVir
872	J0452	ST-21	16319	N/A	Campylobacter jejuni OXC6527	50	Human	noIE1	noIE2	noIE3	noT6	noIE4	noICE	no42	pTet	noVir
873	J0467	ST-21	16335	N/A	Campylobacter jejuni OXC6543	50	Human	noIE1	noIE2	noIE3	noT6	noIE4	noICE	no42	pTet	noVir
874	J0455	ST-21	16322	N/A	Campylobacter jejuni OXC6530	50	Human	noIE1	noIE2	noIE3	noT6	noIE4	noICE	no42	pTet	noVir
875	J0783	ST-21	21165	N/A	Campylobacter jejuni OXC6994	50	Human	noIE1	noIE2	noIE3	noT6	noIE4	noICE	no42	pTet	noVir
876	J3114	ST-21	28033	N/A	Campylobacter jejuni OXC8342	50	Human	noIE1	noIE2	noIE3	noT6	noIE4	noICE	no42	pTet	noVir
877	J3074	ST-21	27992	N/A	Campylobacter jejuni OXC8301	50	Human	noIE1	noIE2	noIE3	noT6	noIE4	noICE	no42	pTet	noVir
878	J4121	ST-21	34152	N/A	Campylobacter jejuni H122580779	50	Human	noIE1	noIE2	noIE3	noT6	noIE4	noICE	no42	pTet	noVir
879	J3039	ST-21	27952	N/A	Campylobacter jejuni OXC8254	50	Human	CJIE1	CJIE2	noIE3	noT6	noIE4	noICE	no42	pTet	noVir
880	J2192	ST-21	24632	N/A	Campylobacter jejuni OXC7835	50	Human	noIE1	noIE2	noIE3	noT6	CJIE4	noICE	no42	pTet	noVir
881	J2200	ST-21	24642	N/A	Campylobacter jejuni OXC7845	50	Human	noIE1	noIE2	noIE3	noT6	CJIE4	noICE	no42	pTet	noVir
882	J0536	ST-21	18222	N/A	Campylobacter jejuni OXC6665	50	Human	noIE1	noIE2	noIE3	noT6	CJIE4	noICE	no42	pTet	noVir
883	J5443	ST-21	30798	N/A	Campylobacter jejuni OXC9119	50	Human	noIE1	noIE2	noIE3	noT6	noIE4	noICE	no42	pTet	noVir
884	J5454	ST-21	30812	N/A	Campylobacter jejuni OXC9133	50	Human	noIE1	noIE2	noIE3	noT6	noIE4	noICE	no42	pTet	noVir
885	J1782	ST-21	23951	N/A	Campylobacter jejuni OXC7417	50	Human	CJIE1	noIE2	noIE3	noT6	noIE4	noICE	no42	pTet	noVir
886	J3683	ST-21	30582	N/A	Campylobacter jejuni OXC8899	50	Human	noIE1	noIE2	noIE3	noT6	noIE4	noICE	no42	pTet	noVir
887	J3704	ST-21	30605	N/A	Campylobacter jejuni OXC8922	50	Human	noIE1	noIE2	noIE3	noT6	noIE4	noICE	no42	pTet	noVir
888	J5408	ST-21	30757	N/A	Campylobacter jejuni OXC9078	50	Human	noIE1	noIE2	noIE3	noT6	noIE4	noICE	no42	pTet	noVir
889	J2400	ST-21	24912	N/A	Campylobacter jejuni OXC7657	50	Human	CJIE1	noIE2	noIE3	noT6	noIE4	noICE	no42	pTet	noVir
890	J0754	ST-21	21133	N/A	Campylobacter jejuni OXC6959	5727	Human	CJIE1	noIE2	noIE3	noT6	CJIE4	noICE	no42	pTet	noVir
891	J0392	ST-21	16251	N/A	Campylobacter jejuni OXC6459	50	Human	noIE1	noIE2	noIE3	noT6	noIE4	noICE	no42	pTet	noVir
892	J0895	ST-21	21353	N/A	Campylobacter jejuni OXC5393	50	Human	noIE1	noIE2	noIE3	noT6	CJIE4	noICE	no42	pTet	noVir
893	J1252	ST-21	22264	N/A	Campylobacter jejuni OXC7080	50	Human	noIE1	noIE2	noIE3	noT6	CJIE4	noICE	no42	pTet	noVir
894	J5488	ST-21	30852	N/A	Campylobacter jejuni OXC9173	50	Human	noIE1	noIE2	noIE3	noT6	CJIE4	noICE	no42	pTet	noVir
895	J3058	ST-21	27974	N/A	Campylobacter jejuni OXC8282	50	Human	CJIE1	noIE2	noIE3	noT6	noIE4	noICE	no42	pTet	noVir
896	J0449	ST-21	16316	N/A	Campylobacter jejuni OXC6524	50	Human	noIE1	noIE2	noIE3	noT6	noIE4	noICE	no42	pTet	noVir
897	J4486	ST-21	47489	N/A	Campylobacter jejuni ACP59	50	Poultry	noIE1	CJIE2	noIE3	noT6	CJIE4	noICE	no42	pTet	noVir
898	J0026	ST-21	35296	AIOP01	Campylobacter jejuni 2008-1025	50	Human	CJIE1	noIE2	noIE3	noT6	noIE4	noICE	no42	noTet	noVir
899	J1726	ST-21	23889	N/A	Campylobacter jejuni OXC7349	50	Human	CJIE1	noIE2	CJIE3	T6SS	noIE4	noICE	no42	pTet	noVir
900	J2639	ST-21	25409	N/A	Campylobacter jejuni OXC8022	50	Human	CJIE1	CJIE2	noIE3	noT6	noIE4	noICE	no42	noTet	noVir
901	J2017	ST-21	24319	N/A	Campylobacter jejuni ARI-916-R	50	NoSource	CJIE1	CJIE2	noIE3	noT6	noIE4	noICE	no42	noTet	noVir
902	J0970	ST-21	21434	N/A	Campylobacter jejuni OXC5691	50	Human	CJIE1	CJIE2	noIE3	noT6	noIE4	noICE	no42	pTet	noVir
903	J0390	ST-21	16249	N/A	Campylobacter jejuni OXC6457	50	Human	CJIE1	CJIE2	noIE3	noT6	CJIE4	noICE	no42	noTet	noVir
904	J6034	ST-21	32853	N/A	Campylobacter jejuni OXC9797	50	Human	CJIE1	CJIE2	noIE3	noT6	noIE4	noICE	no42	noTet	noVir
905	J6035	ST-21	32854	N/A	Campylobacter jejuni OXC9798	50	Human	CJIE1	CJIE2	noIE3	noT6	noIE4	noICE	no42	noTet	noVir
906	J3685	ST-21	30584	N/A	Campylobacter jejuni OXC8901	50	Human	noIE1	CJIE2	noIE3	noT6	noIE4	noICE	no42	pTet	noVir
907	J1858	ST-21	24037	N/A	Campylobacter jejuni OXC7512	50	Human	CJIE1	CJIE2	noIE3	noT6	noIE4	noICE	no42	noTet	noVir
908	J2061	ST-21	24478	N/A	Campylobacter jejuni OXC7535	50	Human	CJIE1	CJIE2	noIE3	noT6	noIE4	noICE	no42	noTet	noVir
909	J0988	ST-21	21453	N/A	Campylobacter jejuni OXC5720	50	Human	CJIE1	CJIE2	noIE3	noT6	noIE4	noICE	no42	noTet	noVir
910	J1137	ST-21	22141	N/A	Campylobacter jejuni OXC4801	50	Human	CJIE1	noIE2	noIE3	noT6	noIE4	noICE	no42	pTet	noVir
911	J2255	ST-21	24708	N/A	Campylobacter jejuni OXC5045	50	Human	noIE1	noIE2	noIE3	noT6	noIE4	noICE	no42	noTet	noVir
912	J0865	ST-21	21317	N/A	Campylobacter jejuni OXC5333	50	Human	noIE1	noIE2	noIE3	noT6	noIE4	noICE	no42	noTet	pVir
913	J5211	ST-21	47752	N/A	Campylobacter jejuni OXC10173	50	Human	CJIE1	noIE2	noIE3	noT6	noIE4	noICE	no42	noTet	noVir
914	J3135	ST-21	28054	N/A	Campylobacter jejuni OXC8367	50	Human	noIE1	noIE2	noIE3	noT6	noIE4	noICE	no42	noTet	noVir
915	J2575	ST-21	25117	N/A	Campylobacter jejuni OXC7930	50	Human	CJIE1	noIE2	noIE3	noT6	noIE4	noICE	no42	noTet	noVir
916	J3745	ST-21	30662	N/A	Campylobacter jejuni OXC8980	50	Human	CJIE1	noIE2	noIE3	noT6	noIE4	noICE	no42	noTet	noVir
917	J2704	ST-21	25479	N/A	Campylobacter jejuni OXC7961	50	Human	CJIE1	noIE2	noIE3	noT6	noIE4	noICE	no42	noTet	noVir
918	J2445	ST-21	24962	N/A	Campylobacter jejuni OXC7720	50	Human	CJIE1	noIE2	noIE3	noT6	noIE4	noICE	no42	noTet	noVir
919	J0101	ST-21	N/A	CP003871	Campylobacter jejuni PT14	50	NoSource	noIE1	noIE2	noIE3	noT6	noIE4	noICE	no42	noTet	noVir
920	J2258	ST-21	24711	N/A	Campylobacter jejuni OXC5049	50	Human	noIE1	CJIE2	noIE3	noT6	noIE4	noICE	no42	pTet	noVir
921	J0456	ST-21	16323	N/A	Campylobacter jejuni OXC6531	50	Human	CJIE1	noIE2	noIE3	noT6	noIE4	noICE	no42	noTet	noVir
922	J1887	ST-21	24068	N/A	Campylobacter jejuni OXC4600	50	Human	noIE1	CJIE2	noIE3	noT6	CJIE4	noICE	no42	noTet	noVir
923	J1714	ST-21	23677	N/A	Campylobacter jejuni OXC5902	50	Human	noIE1	CJIE2	noIE3	noT6	noIE4	noICE	no42	noTet	noVir
924	J3098	ST-21	28016	N/A	Campylobacter jejuni OXC8325	50	Human	noIE1	CJIE2	noIE3	noT6	noIE4	noICE	no42	noTet	noVir
925	J1292	ST-21	22311	N/A	Campylobacter jejuni OXC7270	50	Human	noIE1	CJIE2	noIE3	noT6	CJIE4	noICE	no42	noTet	noVir
926	J1094	ST-21	22095	N/A	Campylobacter jejuni OXC6900	50	Human	noIE1	CJIE2	noIE3	noT6	CJIE4	noICE	no42	noTet	noVir
927	J5965	ST-21	32775	N/A	Campylobacter jejuni OXC9719	50	Human	noIE1	CJIE2	noIE3	noT6	noIE4	noICE	no42	noTet	noVir
928	J4436	ST-21	47849	N/A	Campylobacter jejuni ACP466	50	Poultry	noIE1	CJIE2	noIE3	noT6	noIE4	noICE	no42	noTet	noVir
929	J0234	ST-21	16063	N/A	Campylobacter jejuni OXC6266	50	Human	noIE1	CJIE2	noIE3	noT6	noIE4	noICE	no42	noTet	noVir
930	J0251	ST-21	16083	N/A	Campylobacter jejuni OXC6286	50	Human	noIE1	CJIE2	noIE3	noT6	noIE4	noICE	no42	noTet	noVir
931	J0257	ST-21	16089	N/A	Campylobacter jejuni OXC6292	50	Human	noIE1	CJIE2	noIE3	noT6	noIE4	noICE	no42	noTet	noVir
932	J3564	ST-21	30446	N/A	Campylobacter jejuni OXC8756	50	Human	noIE1	CJIE2	noIE3	noT6	noIE4	noICE	no42	noTet	noVir
933	J3754	ST-21	30674	N/A	Campylobacter jejuni OXC8992	50	Human	noIE1	CJIE2	noIE3	noT6	noIE4	noICE	no42	noTet	noVir
934	J0923	ST-21	21381	N/A	Campylobacter jejuni OXC5435	50	Human	noIE1	CJIE2	noIE3	noT6	noIE4	noICE	no42	noTet	noVir
935	J1019	ST-21	21487	N/A	Campylobacter jejuni OXC5766	50	Human	noIE1	CJIE2	noIE3	noT6	noIE4	noICE	no42	noTet	noVir
936	J0200	ST-21	12906	N/A	Campylobacter jejuni OXC6571	50	Human	noIE1	CJIE2	noIE3	noT6	noIE4	noICE	no42	noTet	noVir
937	J1569	ST-21	23514	N/A	Campylobacter jejuni OXC5628	50	Human	noIE1	CJIE2	noIE3	noT6	noIE4	noICE	no42	noTet	noVir
938	J3548	ST-21	30424	N/A	Campylobacter jejuni OXC8884	50	Human	noIE1	CJIE2	noIE3	noT6	noIE4	noICE	no42	noTet	noVir
939	J1948	ST-21	24133	N/A	Campylobacter jejuni OXC7529	50	Human	noIE1	CJIE2	noIE3	noT6	noIE4	noICE	no42	noTet	noVir
940	J2433	ST-21	24947	N/A	Campylobacter jejuni OXC7699	50	Human	noIE1	CJIE2	noIE3	noT6	noIE4	noICE	no42	noTet	noVir
941	J2965	ST-21	27866	N/A	Campylobacter jejuni OXC7714	50	Human	noIE1	CJIE2	noIE3	noT6	noIE4	noICE	no42	noTet	noVir
942	J3055	ST-21	27971	N/A	Campylobacter jejuni OXC8278	50	Human	noIE1	CJIE2	noIE3	noT6	noIE4	noICE	no42	noTet	noVir
943	J4118	ST-21	34149	N/A	Campylobacter jejuni H121820083	50	NoSource	noIE1	CJIE2	noIE3	noT6	noIE4	noICE	pCC42	noTet	noVir
944	J3042	ST-21	27955	N/A	Campylobacter jejuni OXC8257	50	Human	noIE1	CJIE2	noIE3	noT6	noIE4	noICE	no42	pTet	noVir
945	J3152	ST-21	28569	N/A	Campylobacter jejuni OXC8368	50	Human	noIE1	CJIE2	noIE3	noT6	noIE4	noICE	no42	noTet	noVir
946	J3407	ST-21	28974	N/A	Campylobacter jejuni OXC8318R	50	Human	noIE1	CJIE2	noIE3	noT6	noIE4	noICE	no42	noTet	noVir
947	J4011	ST-21	33917	N/A	Campylobacter jejuni H152040485	50	NoSource	noIE1	CJIE2	noIE3	noT6	noIE4	noICE	no42	noTet	noVir
948	J1398	ST-21	22705	N/A	Campylobacter jejuni OXC7214	50	Human	noIE1	CJIE2	noIE3	noT6	noIE4	noICE	no42	noTet	noVir
949	J1935	ST-21	24119	N/A	Campylobacter jejuni OXC7514	50	Human	noIE1	CJIE2	noIE3	noT6	noIE4	noICE	no42	noTet	noVir
950	J5476	ST-21	30836	N/A	Campylobacter jejuni OXC9157	50	Human	noIE1	CJIE2	noIE3	noT6	noIE4	noICE	no42	noTet	noVir
951	J1061	ST-21	21584	N/A	Campylobacter jejuni OXC6865	50	Human	noIE1	CJIE2	noIE3	noT6	noIE4	noICE	no42	noTet	noVir
952	J3942	ST-21	32588	N/A	Campylobacter jejuni H150920714	50	Human	noIE1	CJIE2	noIE3	noT6	noIE4	noICE	no42	noTet	noVir
953	J4009	ST-21	33914	N/A	Campylobacter jejuni H152040481	50	NoSource	CJIE1	CJIE2	noIE3	noT6	CJIE4	noICE	no42	noTet	noVir
954	J2941	ST-21	26041	N/A	Campylobacter jejuni Dg370	50	Animal	noIE1	CJIE2	noIE3	noT6	noIE4	noICE	no42	noTet	noVir
955	J2478	ST-21	25001	N/A	Campylobacter jejuni OXC7866	50	Human	noIE1	CJIE2	noIE3	noT6	noIE4	noICE	no42	pTet	noVir
956	J2135	ST-21	24568	N/A	Campylobacter jejuni OXC7639	50	Human	noIE1	CJIE2	noIE3	noT6	CJIE4	noICE	no42	pTet	noVir
957	J2413	ST-21	24925	N/A	Campylobacter jejuni OXC7670	50	Human	noIE1	CJIE2	noIE3	noT6	noIE4	noICE	no42	pTet	noVir
958	J3993	ST-21	33289	N/A	Campylobacter jejuni H151920579	50	Human	noIE1	CJIE2	noIE3	noT6	CJIE4	noICE	no42	pTet	noVir
959	J0876	ST-21	21329	N/A	Campylobacter jejuni OXC5349	50	Human	noIE1	CJIE2	noIE3	noT6	noIE4	noICE	no42	noTet	noVir
960	J0867	ST-21	21319	N/A	Campylobacter jejuni OXC5335	50	Human	noIE1	CJIE2	noIE3	noT6	noIE4	noICE	no42	noTet	noVir
961	J1671	ST-21	23631	N/A	Campylobacter jejuni OXC5905	50	Human	noIE1	noIE2	noIE3	noT6	noIE4	noICE	no42	noTet	noVir
962	J1686	ST-21	23648	N/A	Campylobacter jejuni OXC5926	50	Human	noIE1	noIE2	noIE3	noT6	noIE4	noICE	no42	noTet	noVir
963	J0172	ST-21	5887	N/A	Campylobacter jejuni OXC30	50	Human	noIE1	CJIE2	noIE3	noT6	noIE4	noICE	no42	pTet	noVir
964	J1243	ST-21	22255	N/A	Campylobacter jejuni OXC7071	50	Human	noIE1	noIE2	noIE3	noT6	noIE4	noICE	no42	noTet	noVir
965	J2734	ST-21	25513	N/A	Campylobacter jejuni OXC8063	50	Human	noIE1	noIE2	noIE3	noT6	noIE4	noICE	no42	noTet	noVir
966	J3195	ST-21	28618	N/A	Campylobacter jejuni OXC8427	50	Human	noIE1	noIE2	noIE3	noT6	noIE4	noICE	no42	noTet	noVir
967	J0954	ST-21	21414	N/A	Campylobacter jejuni OXC5664	50	Human	noIE1	noIE2	noIE3	noT6	noIE4	noICE	no42	noTet	noVir
968	J0490	ST-21	16365	N/A	Campylobacter jejuni OXC6615	50	Human	noIE1	noIE2	noIE3	noT6	noIE4	noICE	no42	noTet	noVir
969	J1685	ST-21	23647	N/A	Campylobacter jejuni OXC5925	50	Human	noIE1	noIE2	noIE3	noT6	noIE4	noICE	no42	noTet	noVir
970	J4519	ST-21	47572	N/A	Campylobacter jejuni ACP718	50	Poultry	noIE1	noIE2	noIE3	noT6	noIE4	noICE	no42	noTet	noVir
971	J3263	ST-21	28692	N/A	Campylobacter jejuni OXC8501	50	Human	noIE1	noIE2	noIE3	noT6	noIE4	noICE	no42	noTet	noVir
972	J3274	ST-21	28705	N/A	Campylobacter jejuni OXC8514	50	Human	CJIE1	noIE2	noIE3	noT6	noIE4	noICE	no42	noTet	noVir
973	J4139	ST-21	34177	N/A	Campylobacter jejuni H140940807	50	NoSource	noIE1	noIE2	noIE3	noT6	noIE4	noICE	no42	noTet	noVir
974	J4087	ST-21	34058	N/A	Campylobacter jejuni H152580498	50	NoSource	noIE1	noIE2	noIE3	noT6	noIE4	noICE	no42	noTet	noVir
975	J1872	ST-21	24052	N/A	Campylobacter jejuni OXC4578	50	Human	noIE1	noIE2	noIE3	noT6	noIE4	noICE	no42	noTet	noVir
976	J1880	ST-21	24061	N/A	Campylobacter jejuni OXC4590	50	Human	noIE1	noIE2	noIE3	noT6	noIE4	noICE	no42	noTet	noVir
977	J0939	ST-21	21398	N/A	Campylobacter jejuni OXC5462	50	Human	noIE1	noIE2	noIE3	noT6	noIE4	noICE	no42	pTet	noVir
978	J2231	ST-21	24684	N/A	Campylobacter jejuni OXC5010	50	Human	noIE1	noIE2	noIE3	noT6	noIE4	noICE	no42	noTet	noVir
979	J1672	ST-21	23632	N/A	Campylobacter jejuni OXC5906	50	Human	noIE1	noIE2	noIE3	noT6	CJIE4	noICE	no42	noTet	noVir
980	J0910	ST-21	21368	N/A	Campylobacter jejuni OXC5414	50	Human	noIE1	noIE2	noIE3	noT6	CJIE4	noICE	no42	noTet	noVir
981	J1896	ST-21	24078	N/A	Campylobacter jejuni OXC4628	50	Human	noIE1	noIE2	noIE3	noT6	noIE4	noICE	no42	noTet	noVir
982	J1022	ST-21	21491	N/A	Campylobacter jejuni OXC5771	50	Human	CJIE1	noIE2	noIE3	noT6	CJIE4	noICE	no42	noTet	noVir
983	J2300	ST-21	24753	N/A	Campylobacter jejuni OXC5131	50	Human	CJIE1	noIE2	noIE3	noT6	CJIE4	noICE	no42	noTet	noVir
984	J2316	ST-21	24770	N/A	Campylobacter jejuni OXC5169	50	Human	CJIE1	noIE2	noIE3	noT6	CJIE4	noICE	no42	noTet	noVir
985	J2479	ST-21	25002	N/A	Campylobacter jejuni OXC7867	50	Human	noIE1	noIE2	noIE3	noT6	noIE4	noICE	no42	noTet	noVir
986	J3075	ST-21	27993	N/A	Campylobacter jejuni OXC8302	50	Human	noIE1	noIE2	noIE3	noT6	noIE4	noICE	no42	noTet	noVir
987	J3093	ST-21	28011	N/A	Campylobacter jejuni OXC8320	50	Human	noIE1	noIE2	noIE3	noT6	noIE4	noICE	no42	noTet	noVir
988	J3108	ST-21	28026	N/A	Campylobacter jejuni OXC8335	50	Human	noIE1	noIE2	noIE3	noT6	noIE4	noICE	no42	noTet	noVir
989	J3155	ST-21	28572	N/A	Campylobacter jejuni OXC8379	50	Human	noIE1	noIE2	noIE3	noT6	noIE4	noICE	no42	noTet	noVir
990	J3157	ST-21	28574	N/A	Campylobacter jejuni OXC8381	50	Human	noIE1	noIE2	noIE3	noT6	noIE4	noICE	no42	noTet	noVir
991	J3591	ST-21	30474	N/A	Campylobacter jejuni OXC8785	50	Human	noIE1	noIE2	noIE3	noT6	noIE4	noICE	no42	noTet	noVir
992	J3657	ST-21	30553	N/A	Campylobacter jejuni OXC8867	50	Human	noIE1	noIE2	noIE3	noT6	noIE4	noICE	no42	noTet	noVir
993	J3557	ST-21	30434	N/A	Campylobacter jejuni OXC8743	50	Human	noIE1	noIE2	noIE3	noT6	noIE4	noICE	no42	noTet	noVir
994	J1829	ST-21	24006	N/A	Campylobacter jejuni OXC7477	50	Human	noIE1	noIE2	noIE3	noT6	CJIE4	noICE	no42	noTet	noVir
995	J4151	ST-21	34701	N/A	Campylobacter jejuni H153900304	50	NoSource	noIE1	noIE2	noIE3	noT6	noIE4	noICE	no42	noTet	noVir
996	J1792	ST-21	23961	N/A	Campylobacter jejuni OXC7428	50	Human	noIE1	noIE2	noIE3	noT6	noIE4	noICE	no42	noTet	noVir
997	J0291	ST-21	16128	N/A	Campylobacter jejuni OXC6331	50	Human	noIE1	noIE2	noIE3	noT6	noIE4	noICE	no42	pTet	noVir
998	J0304	ST-21	16144	N/A	Campylobacter jejuni OXC6347	50	Human	noIE1	noIE2	noIE3	noT6	noIE4	noICE	no42	pTet	noVir
999	J2741	ST-21	25520	N/A	Campylobacter jejuni OXC8082	50	Human	CJIE1	noIE2	noIE3	noT6	noIE4	noICE	no42	noTet	noVir
1000	J3653	ST-21	30549	N/A	Campylobacter jejuni OXC8863	7380	Human	CJIE1	noIE2	noIE3	noT6	noIE4	noICE	no42	pTet	noVir
1001	J6036	ST-21	32855	N/A	Campylobacter jejuni OXC9799	50	Human	noIE1	noIE2	noIE3	noT6	noIE4	noICE	no42	noTet	noVir
1002	J5995	ST-21	32810	N/A	Campylobacter jejuni OXC9754	50	Human	noIE1	noIE2	noIE3	noT6	noIE4	noICE	no42	noTet	noVir
1003	J5915	ST-21	31478	N/A	Campylobacter jejuni OXC9659	50	Human	noIE1	noIE2	noIE3	noT6	noIE4	noICE	no42	noTet	noVir
1004	J5844	ST-21	31403	N/A	Campylobacter jejuni OXC9584	50	Human	noIE1	noIE2	noIE3	noT6	noIE4	noICE	no42	noTet	noVir
1005	J4836	ST-21	43890	N/A	Campylobacter jejuni NWC186	50	Human	CJIE1	noIE2	noIE3	noT6	noIE4	noICE	no42	noTet	noVir
1006	J4869	ST-21	47350	N/A	Campylobacter jejuni NWC219	50	Human	CJIE1	noIE2	noIE3	noT6	noIE4	noICE	no42	noTet	noVir
1007	J1134	ST-21	22138	N/A	Campylobacter jejuni OXC4797	50	Human	CJIE1	noIE2	noIE3	noT6	noIE4	noICE	no42	pTet	noVir
1008	J2570	ST-21	25112	N/A	Campylobacter jejuni OXC7805	50	Human	CJIE1	noIE2	noIE3	noT6	CJIE4	noICE	no42	noTet	noVir
1009	J6046	ST-21	32866	N/A	Campylobacter jejuni OXC9810	50	Human	CJIE1	noIE2	noIE3	noT6	noIE4	noICE	no42	noTet	noVir
1010	J0777	ST-21	21158	N/A	Campylobacter jejuni OXC6985	6135	Human	noIE1	noIE2	noIE3	noT6	noIE4	noICE	no42	noTet	noVir
1011	J3747	ST-21	30666	N/A	Campylobacter jejuni OXC8984	50	Human	noIE1	noIE2	noIE3	noT6	noIE4	noICE	no42	noTet	noVir
1012	J0051	ST-21	35308	AIPD01	Campylobacter jejuni 87330	50	Poultry	noIE1	noIE2	noIE3	noT6	noIE4	noICE	no42	noTet	noVir
1013	J6362	ST-21	N/A	CP014742	Campylobacter jejuni WP2202	50	Poultry	CJIE1	noIE2	CJIE3	T6SS	noIE4	noICE	no42	pTet	noVir
1014	J6361	ST-21	N/A	CP014744	Campylobacter jejuni OD267	50	Poultry	noIE1	noIE2	CJIE3	T6SS	CJIE4	noICE	no42	pTet	pVir
1015	J4227	ST-21	47411	N/A	Campylobacter jejuni 41912	50	Human	CJIE1	noIE2	noIE3	noT6	noIE4	noICE	no42	pTet	noVir
1016	J4232	ST-21	47403	N/A	Campylobacter jejuni 41923	50	Human	CJIE1	noIE2	noIE3	noT6	noIE4	noICE	no42	pTet	noVir
1017	J5833	ST-21	31390	N/A	Campylobacter jejuni OXC9571	50	Human	noIE1	noIE2	noIE3	noT6	noIE4	noICE	no42	pTet	noVir
1018	J5138	ST-21	43878	N/A	Campylobacter jejuni OXC10090	148	Human	CJIE1	noIE2	noIE3	noT6	noIE4	noICE	no42	noTet	noVir
1019	J4902	ST-21	43626	N/A	Campylobacter jejuni NWC25	148	Human	noIE1	noIE2	noIE3	noT6	noIE4	noICE	no42	noTet	noVir
1020	J2296	ST-21	24749	N/A	Campylobacter jejuni OXC5127	148	Human	noIE1	noIE2	noIE3	noT6	noIE4	noICE	no42	noTet	noVir
1021	J1866	ST-21	24045	N/A	Campylobacter jejuni OXC4568	148	Human	noIE1	noIE2	noIE3	noT6	noIE4	noICE	no42	noTet	noVir
1022	J4999	ST-21	43661	N/A	Campylobacter jejuni NWC35	148	Human	noIE1	CJIE2	noIE3	noT6	noIE4	noICE	no42	noTet	noVir
1023	J4089	ST-21	34060	N/A	Campylobacter jejuni H151020733	148	NoSource	noIE1	CJIE2	noIE3	noT6	noIE4	noICE	no42	noTet	noVir
1024	J0725	ST-21	18466	N/A	Campylobacter jejuni OXC4776	50	Human	noIE1	noIE2	noIE3	noT6	noIE4	noICE	no42	noTet	noVir
1025	J1177	ST-21	22185	N/A	Campylobacter jejuni OXC4880	50	Human	CJIE1	noIE2	noIE3	noT6	noIE4	noICE	no42	noTet	noVir
1026	J0007	ST-21	N/A	CCCY01	Campylobacter jejuni 1-12S	50	Poultry	CJIE1	noIE2	noIE3	noT6	noIE4	noICE	no42	noTet	noVir
1027	J0108	none	N/A	AVFM02	Campylobacter jejuni X	N/A	Human	noIE1	noIE2	noIE3	noT6	noIE4	noICE	no42	pTet	noVir
1028	J0383	ST-21	16242	N/A	Campylobacter jejuni OXC6449	50	Human	noIE1	noIE2	noIE3	noT6	noIE4	noICE	no42	noTet	noVir
1029	J0581	ST-21	18271	N/A	Campylobacter jejuni OXC6714	50	Human	noIE1	noIE2	noIE3	noT6	noIE4	noICE	no42	noTet	noVir
1030	J1140	ST-21	22144	N/A	Campylobacter jejuni OXC4807	50	Human	CJIE1	noIE2	noIE3	noT6	noIE4	noICE	no42	noTet	noVir
1031	J1174	ST-21	22182	N/A	Campylobacter jejuni OXC4877	50	Human	noIE1	noIE2	noIE3	noT6	noIE4	noICE	no42	noTet	noVir
1032	J1587	ST-21	23534	N/A	Campylobacter jejuni OXC5651	50	Human	CJIE1	noIE2	noIE3	noT6	noIE4	noICE	no42	noTet	noVir
1033	J5714	ST-21	31259	N/A	Campylobacter jejuni OXC9440	50	Human	noIE1	noIE2	noIE3	noT6	noIE4	noICE	no42	noTet	noVir
1034	J2483	ST-21	25006	N/A	Campylobacter jejuni OXC7871	50	Human	noIE1	noIE2	noIE3	noT6	noIE4	noICE	no42	noTet	noVir
1035	J2746	ST-21	25527	N/A	Campylobacter jejuni OXC8099	50	Human	noIE1	noIE2	noIE3	noT6	noIE4	noICE	no42	noTet	noVir
1036	J2967	ST-21	27868	N/A	Campylobacter jejuni OXC7740	50	Human	noIE1	noIE2	noIE3	noT6	noIE4	noICE	no42	noTet	noVir
1037	J0991	ST-21	21457	N/A	Campylobacter jejuni OXC5725	50	Human	noIE1	noIE2	noIE3	noT6	noIE4	noICE	no42	noTet	noVir
1038	J0931	ST-21	21390	N/A	Campylobacter jejuni OXC5451	50	Human	noIE1	noIE2	noIE3	noT6	noIE4	noICE	no42	noTet	noVir
1039	J3589	ST-21	30472	N/A	Campylobacter jejuni OXC8783	50	Human	noIE1	noIE2	noIE3	noT6	noIE4	noICE	no42	noTet	noVir
1040	J2981	ST-21	27884	N/A	Campylobacter jejuni OXC7804	50	Human	noIE1	noIE2	noIE3	noT6	noIE4	noICE	no42	noTet	noVir
1041	J3737	ST-21	30648	N/A	Campylobacter jejuni OXC8966	50	Human	noIE1	noIE2	noIE3	noT6	noIE4	noICE	no42	noTet	noVir
1042	J2968	ST-21	27869	N/A	Campylobacter jejuni OXC7753	50	Human	CJIE1	noIE2	noIE3	noT6	noIE4	noICE	no42	noTet	noVir
1043	J1282	ST-21	22301	N/A	Campylobacter jejuni OXC7260	50	Human	noIE1	noIE2	noIE3	noT6	noIE4	noICE	no42	noTet	noVir
1044	J5027	ST-21	43667	N/A	Campylobacter jejuni NWC66	50	Human	noIE1	noIE2	noIE3	noT6	noIE4	noICE	no42	noTet	noVir
1045	J6157	ST-21	34481	N/A	Campylobacter jejuni OXC9949	50	Human	noIE1	noIE2	noIE3	noT6	noIE4	noICE	no42	noTet	noVir
1046	J1057	ST-21	21579	N/A	Campylobacter jejuni OXC6860	50	Human	noIE1	noIE2	noIE3	noT6	noIE4	noICE	no42	noTet	pVir
1047	J4156	ST-21	N/A	CYRF01	Campylobacter jejuni RC291	50	Poultry	noIE1	noIE2	noIE3	noT6	noIE4	noICE	no42	noTet	noVir
1048	J4616	ST-21	47261	N/A	Campylobacter jejuni FI43	50	Poultry	noIE1	noIE2	noIE3	noT6	noIE4	noICE	no42	noTet	noVir
1049	J0417	ST-21	16281	N/A	Campylobacter jejuni OXC6489	50	Human	noIE1	noIE2	noIE3	noT6	noIE4	noICE	no42	noTet	noVir
1050	J0286	ST-21	16123	N/A	Campylobacter jejuni OXC6326	50	Human	CJIE1	noIE2	noIE3	noT6	noIE4	noICE	no42	noTet	noVir
1051	J3893	ST-21	31862	N/A	Campylobacter jejuni 5B	50	NoSource	noIE1	noIE2	noIE3	noT6	noIE4	noICE	no42	noTet	noVir
1052	J3895	ST-21	31864	N/A	Campylobacter jejuni MP18	50	NoSource	noIE1	noIE2	noIE3	noT6	noIE4	noICE	no42	noTet	noVir
1053	J0548	ST-21	18234	N/A	Campylobacter jejuni OXC6677	50	Human	CJIE1	noIE2	noIE3	noT6	noIE4	noICE	no42	pTet	noVir
1054	J0488	ST-21	16363	N/A	Campylobacter jejuni OXC6613	50	Human	CJIE1	noIE2	noIE3	noT6	noIE4	noICE	no42	pTet	noVir
1055	J1601	ST-21	23549	N/A	Campylobacter jejuni OXC5799	50	Human	CJIE1	noIE2	noIE3	noT6	noIE4	noICE	no42	pTet	noVir
1056	J5352	ST-21	30595	N/A	Campylobacter jejuni OXC8912	50	Human	CJIE1	noIE2	noIE3	noT6	CJIE4	noICE	pCC42	noTet	noVir
1057	J4862	ST-21	47299	N/A	Campylobacter jejuni NWC211	50	Human	CJIE1	noIE2	noIE3	noT6	noIE4	noICE	no42	pTet	noVir
1058	J5141	ST-21	43849	N/A	Campylobacter jejuni OXC10093	50	Human	CJIE1	noIE2	noIE3	noT6	noIE4	noICE	no42	pTet	noVir
1059	J5074	ST-21	43695	N/A	Campylobacter jejuni OXC10016	50	Human	CJIE1	noIE2	noIE3	noT6	noIE4	noICE	no42	pTet	noVir
1060	J6102	ST-21	32935	N/A	Campylobacter jejuni OXC9879	50	Human	CJIE1	noIE2	noIE3	noT6	noIE4	noICE	no42	noTet	noVir
1061	J5363	ST-21	30700	N/A	Campylobacter jejuni OXC9021	50	Human	CJIE1	noIE2	noIE3	noT6	CJIE4	noICE	no42	noTet	noVir
1062	J0027	ST-21	35302	AIOV01	Campylobacter jejuni 2008-831	50	Human	noIE1	noIE2	noIE3	noT6	noIE4	noICE	no42	noTet	noVir
1063	J2023	ST-21	24325	N/A	Campylobacter jejuni ARI-1130-R	50	NoSource	noIE1	noIE2	noIE3	noT6	noIE4	noICE	no42	noTet	noVir
1064	J0220	ST-21	15841	N/A	Campylobacter jejuni OXC4249	50	Human	CJIE1	noIE2	noIE3	noT6	noIE4	noICE	no42	noTet	noVir
1065	J5939	ST-21	31507	N/A	Campylobacter jejuni OXC9688	4910	Human	CJIE1	noIE2	noIE3	noT6	noIE4	noICE	no42	noTet	noVir
1066	J4498	ST-21	47582	N/A	Campylobacter jejuni ACP66	50	Poultry	noIE1	noIE2	noIE3	noT6	noIE4	noICE	no42	noTet	noVir
1067	J0911	ST-21	21369	N/A	Campylobacter jejuni OXC5416	3574	Human	CJIE1	noIE2	noIE3	noT6	noIE4	noICE	no42	noTet	noVir
1068	J2068	ST-21	24486	N/A	Campylobacter jejuni OXC7547	3574	Human	CJIE1	noIE2	noIE3	noT6	CJIE4	noICE	no42	noTet	noVir
1069	J3663	ST-21	30560	N/A	Campylobacter jejuni OXC8874	3574	Human	CJIE1	noIE2	noIE3	noT6	noIE4	noICE	no42	noTet	noVir
1070	J5423	ST-21	30775	N/A	Campylobacter jejuni OXC9096	3574	Human	CJIE1	noIE2	noIE3	noT6	noIE4	noICE	no42	noTet	noVir
1071	J3051	ST-21	27966	N/A	Campylobacter jejuni OXC8273	3574	Human	CJIE1	noIE2	noIE3	noT6	CJIE4	noICE	no42	noTet	noVir
1072	J3104	ST-21	28022	N/A	Campylobacter jejuni OXC8331	50	Human	CJIE1	noIE2	noIE3	noT6	CJIE4	noICE	no42	noTet	noVir
1073	J2551	ST-21	25093	N/A	Campylobacter jejuni OXC4930	50	Human	CJIE1	noIE2	noIE3	noT6	noIE4	noICE	no42	noTet	noVir
1074	J0183	ST-21	12887	N/A	Campylobacter jejuni OXC6552	3769	Human	CJIE1	noIE2	noIE3	noT6	CJIE4	noICE	no42	noTet	noVir
1075	J5420	ST-21	30772	N/A	Campylobacter jejuni OXC9093	3102	Human	noIE1	noIE2	noIE3	noT6	noIE4	noICE	no42	noTet	noVir
1076	J1794	ST-21	23964	N/A	Campylobacter jejuni OXC7431	3102	Human	noIE1	noIE2	noIE3	noT6	noIE4	noICE	no42	noTet	noVir
1077	J0440	ST-21	16306	N/A	Campylobacter jejuni OXC6514	3102	Human	noIE1	noIE2	noIE3	noT6	noIE4	noICE	no42	noTet	noVir
1078	J2116	ST-21	24543	N/A	Campylobacter jejuni OXC7614	50	Human	CJIE1	noIE2	noIE3	noT6	noIE4	noICE	no42	noTet	noVir
1079	J0073	ST-21	N/A	BALI01	Campylobacter jejuni JCM-2013	7244	Human	noIE1	noIE2	noIE3	noT6	noIE4	noICE	no42	pTet	noVir
1080	J0839	ST-21	21229	N/A	Campylobacter jejuni OXC7148	822	Human	CJIE1	noIE2	noIE3	noT6	noIE4	noICE	no42	noTet	noVir
1081	J5131	ST-21	43810	N/A	Campylobacter jejuni OXC10082	50	Human	noIE1	noIE2	noIE3	noT6	noIE4	noICE	pCC42	noTet	noVir
1082	J5582	ST-21	30962	N/A	Campylobacter jejuni OXC9289	2306	Human	noIE1	noIE2	noIE3	noT6	noIE4	noICE	no42	pTet	noVir
1083	J4944	ST-21	47775	N/A	Campylobacter jejuni NWC291	8199	Human	noIE1	noIE2	noIE3	noT6	noIE4	noICE	no42	noTet	noVir
1084	J2390	ST-21	24898	N/A	Campylobacter jejuni OXC7641	50	Human	noIE1	noIE2	noIE3	noT6	noIE4	noICE	no42	noTet	noVir
1085	J2394	ST-21	24902	N/A	Campylobacter jejuni OXC7645	50	Human	noIE1	noIE2	noIE3	noT6	noIE4	noICE	no42	noTet	noVir
1086	J0593	ST-21	18284	N/A	Campylobacter jejuni OXC6727	5811	Human	noIE1	noIE2	noIE3	noT6	CJIE4	noICE	no42	pTet	noVir
1087	J5569	ST-21	30946	N/A	Campylobacter jejuni OXC9273	19	Human	noIE1	noIE2	noIE3	noT6	CJIE4	noICE	no42	noTet	noVir
1088	J5069	ST-21	43613	N/A	Campylobacter jejuni OXC10010	19	Human	noIE1	noIE2	noIE3	noT6	CJIE4	noICE	no42	noTet	noVir
1089	J6152	ST-21	34474	N/A	Campylobacter jejuni OXC9942	19	Human	noIE1	noIE2	noIE3	noT6	CJIE4	noICE	no42	noTet	noVir
1090	J5940	ST-21	31508	N/A	Campylobacter jejuni OXC9689	19	Human	noIE1	noIE2	noIE3	noT6	CJIE4	noICE	no42	noTet	noVir
1091	J3652	ST-21	30548	N/A	Campylobacter jejuni OXC8862	19	Human	noIE1	noIE2	noIE3	noT6	CJIE4	noICE	no42	noTet	noVir
1092	J5005	ST-21	43662	N/A	Campylobacter jejuni NWC40	19	Human	noIE1	noIE2	noIE3	noT6	CJIE4	noICE	no42	noTet	noVir
1093	J1725	ST-21	23888	N/A	Campylobacter jejuni OXC7348	19	Human	noIE1	noIE2	noIE3	noT6	CJIE4	noICE	no42	noTet	noVir
1094	J4900	ST-21	47698	N/A	Campylobacter jejuni NWC248	19	Human	noIE1	noIE2	noIE3	noT6	CJIE4	noICE	no42	noTet	noVir
1095	J4320	ST-21	47658	N/A	Campylobacter jejuni ACP120	19	Poultry	CJIE1	noIE2	noIE3	noT6	CJIE4	noICE	no42	noTet	noVir
1096	J2464	ST-21	24983	N/A	Campylobacter jejuni OXC7748	19	Human	CJIE1	noIE2	noIE3	noT6	CJIE4	noICE	no42	noTet	noVir
1097	J0929	ST-21	21388	N/A	Campylobacter jejuni OXC5444	19	Human	noIE1	noIE2	noIE3	noT6	CJIE4	noICE	no42	noTet	noVir
1098	J3574	ST-21	30457	N/A	Campylobacter jejuni OXC8768	19	Human	noIE1	noIE2	noIE3	noT6	CJIE4	noICE	no42	noTet	noVir
1099	J5985	ST-21	32798	N/A	Campylobacter jejuni OXC9742	19	Human	noIE1	noIE2	noIE3	noT6	CJIE4	noICE	no42	noTet	noVir
1100	J3203	ST-21	28627	N/A	Campylobacter jejuni OXC8436	19	Human	noIE1	noIE2	noIE3	noT6	CJIE4	noICE	no42	noTet	noVir
1101	J1279	ST-21	22297	N/A	Campylobacter jejuni OXC7256	19	Human	noIE1	noIE2	noIE3	noT6	CJIE4	noICE	no42	pTet	noVir
1102	J1338	ST-21	22359	N/A	Campylobacter jejuni OXC7320	19	Human	noIE1	noIE2	noIE3	noT6	CJIE4	noICE	no42	pTet	noVir
1103	J2040	ST-21	24344	N/A	Campylobacter jejuni CJ7256-R	19	NoSource	noIE1	noIE2	noIE3	noT6	CJIE4	noICE	no42	pTet	noVir
1104	J2946	ST-21	26048	N/A	Campylobacter jejuni Dg375	19	Animal	noIE1	noIE2	noIE3	noT6	CJIE4	noICE	no42	noTet	noVir
1105	J5874	ST-21	31434	N/A	Campylobacter jejuni OXC9615	19	Human	noIE1	noIE2	noIE3	noT6	CJIE4	noICE	no42	noTet	noVir
1106	J3446	ST-21	29017	N/A	Campylobacter jejuni OXC8685	19	Human	noIE1	noIE2	noIE3	noT6	CJIE4	noICE	no42	noTet	noVir
1107	J3445	ST-21	29016	N/A	Campylobacter jejuni OXC8684	19	Human	noIE1	noIE2	noIE3	noT6	CJIE4	noICE	no42	noTet	noVir
1108	J0285	ST-21	16122	N/A	Campylobacter jejuni OXC6325	19	Human	CJIE1	CJIE2	noIE3	noT6	noIE4	noICE	no42	noTet	noVir
1109	J2024	ST-21	24327	N/A	Campylobacter jejuni ARI-1232-R	19	NoSource	CJIE1	CJIE2	noIE3	noT6	noIE4	noICE	no42	noTet	noVir
1110	J3598	ST-21	30483	N/A	Campylobacter jejuni OXC8794	19	Human	noIE1	noIE2	noIE3	noT6	noIE4	noICE	no42	noTet	noVir
1111	J5967	ST-21	32777	N/A	Campylobacter jejuni OXC9721	19	Human	CJIE1	CJIE2	noIE3	noT6	noIE4	noICE	no42	noTet	noVir
1112	J4658	ST-21	34044	N/A	Campylobacter jejuni H152580492	19	NoSource	CJIE1	CJIE2	noIE3	noT6	noIE4	noICE	no42	noTet	noVir
1113	J5419	ST-21	30771	N/A	Campylobacter jejuni OXC9092	19	Human	CJIE1	CJIE2	noIE3	noT6	noIE4	noICE	no42	noTet	noVir
1114	J1708	ST-21	23671	N/A	Campylobacter jejuni OXC5871	19	Human	CJIE1	noIE2	noIE3	noT6	noIE4	noICE	no42	pTet	noVir
1115	J0948	ST-21	21408	N/A	Campylobacter jejuni OXC5476	19	Human	noIE1	noIE2	noIE3	noT6	noIE4	noICE	no42	noTet	noVir
1116	J3410	ST-21	28977	N/A	Campylobacter jejuni OXC8563	19	Human	noIE1	CJIE2	noIE3	noT6	noIE4	noICE	pCC42	pTet	noVir
1117	J4085	ST-21	34056	N/A	Campylobacter jejuni H151280495	19	NoSource	noIE1	noIE2	noIE3	noT6	CJIE4	noICE	no42	noTet	noVir
1118	J2992	ST-21	27895	N/A	Campylobacter jejuni OXC8190	19	Human	noIE1	CJIE2	noIE3	noT6	noIE4	noICE	no42	noTet	noVir
1119	J0175	ST-21	5986	N/A	Campylobacter jejuni OXC129	19	Human	noIE1	noIE2	noIE3	noT6	CJIE4	noICE	no42	noTet	noVir
1120	J3118	ST-21	28037	N/A	Campylobacter jejuni OXC8346	19	Human	CJIE1	noIE2	noIE3	noT6	CJIE4	noICE	no42	noTet	noVir
1121	J3581	ST-21	30464	N/A	Campylobacter jejuni OXC8775	19	Human	noIE1	noIE2	noIE3	noT6	CJIE4	noICE	no42	noTet	noVir
1122	J4415	ST-21	47817	N/A	Campylobacter jejuni ACP425	19	Poultry	noIE1	noIE2	noIE3	noT6	CJIE4	noICE	no42	noTet	noVir
1123	J5767	ST-21	31318	N/A	Campylobacter jejuni OXC9499	19	Human	noIE1	noIE2	noIE3	noT6	CJIE4	noICE	no42	noTet	noVir
1124	J0574	ST-21	18263	N/A	Campylobacter jejuni OXC6706	19	Human	CJIE1	noIE2	noIE3	noT6	CJIE4	noICE	no42	noTet	noVir
1125	J2521	ST-21	25055	N/A	Campylobacter jejuni OXC7926	19	Human	CJIE1	noIE2	noIE3	noT6	CJIE4	noICE	no42	noTet	noVir
1126	J1584	ST-21	23531	N/A	Campylobacter jejuni OXC5647	19	Human	noIE1	noIE2	noIE3	noT6	CJIE4	noICE	no42	noTet	noVir
1127	J5936	ST-21	31503	N/A	Campylobacter jejuni OXC9684	19	Human	noIE1	noIE2	noIE3	noT6	CJIE4	noICE	no42	noTet	noVir
1128	J5951	ST-21	32757	N/A	Campylobacter jejuni OXC9701	19	Human	noIE1	noIE2	noIE3	noT6	CJIE4	noICE	no42	noTet	noVir
1129	J5222	ST-21	47753	N/A	Campylobacter jejuni OXC10184	19	Human	noIE1	noIE2	noIE3	noT6	CJIE4	noICE	no42	noTet	noVir
1130	J5666	ST-21	31206	N/A	Campylobacter jejuni OXC9387	19	Human	noIE1	noIE2	noIE3	noT6	CJIE4	noICE	no42	noTet	noVir
1131	J0266	ST-21	16100	N/A	Campylobacter jejuni OXC6303	19	Human	noIE1	noIE2	noIE3	noT6	CJIE4	noICE	no42	noTet	noVir
1132	J1396	ST-21	22702	N/A	Campylobacter jejuni OXC7211	19	Human	noIE1	noIE2	noIE3	noT6	CJIE4	noICE	no42	noTet	noVir
1133	J1713	ST-21	23676	N/A	Campylobacter jejuni OXC5899	19	Human	noIE1	noIE2	noIE3	noT6	CJIE4	noICE	no42	noTet	noVir
1134	J5135	ST-21	43800	N/A	Campylobacter jejuni OXC10086	19	Human	noIE1	noIE2	noIE3	noT6	CJIE4	noICE	no42	pTet	noVir
1135	J5090	ST-21	43707	N/A	Campylobacter jejuni OXC10036	19	Human	noIE1	noIE2	noIE3	noT6	CJIE4	noICE	no42	pTet	noVir
1136	J2272	ST-21	24725	N/A	Campylobacter jejuni OXC5081	19	Human	CJIE1	noIE2	noIE3	noT6	CJIE4	noICE	no42	noTet	noVir
1137	J0572	ST-21	18260	N/A	Campylobacter jejuni OXC6703	19	Human	noIE1	noIE2	noIE3	noT6	CJIE4	noICE	no42	noTet	noVir
1138	J3879	ST-21	31554	N/A	Campylobacter jejuni H144220526	19	Human	noIE1	noIE2	noIE3	noT6	CJIE4	noICE	no42	noTet	noVir
1139	J2492	ST-21	25018	N/A	Campylobacter jejuni OXC7887	19	Human	noIE1	noIE2	noIE3	noT6	CJIE4	noICE	no42	noTet	noVir
1140	J3408	ST-21	28975	N/A	Campylobacter jejuni OXC8582	19	Human	noIE1	noIE2	noIE3	noT6	CJIE4	noICE	no42	noTet	noVir
1141	J5203	ST-21	47731	N/A	Campylobacter jejuni OXC10165	19	Human	noIE1	noIE2	noIE3	noT6	CJIE4	noICE	no42	noTet	noVir
1142	J2449	ST-21	24967	N/A	Campylobacter jejuni OXC7726	19	Human	noIE1	noIE2	noIE3	noT6	CJIE4	noICE	no42	noTet	noVir
1143	J1277	ST-21	22295	N/A	Campylobacter jejuni OXC7253	19	Human	noIE1	noIE2	noIE3	noT6	CJIE4	noICE	no42	noTet	noVir
1144	J2524	ST-21	25058	N/A	Campylobacter jejuni OXC7929	19	Human	noIE1	noIE2	noIE3	noT6	CJIE4	noICE	no42	pTet	noVir
1145	J0853	ST-21	21244	N/A	Campylobacter jejuni OXC7163	19	Human	noIE1	noIE2	noIE3	noT6	CJIE4	noICE	no42	noTet	noVir
1146	J1617	ST-21	23566	N/A	Campylobacter jejuni OXC5818	19	Human	noIE1	noIE2	noIE3	noT6	CJIE4	noICE	no42	noTet	noVir
1147	J0850	ST-21	21241	N/A	Campylobacter jejuni OXC7160	19	Human	CJIE1	noIE2	noIE3	noT6	noIE4	noICE	no42	noTet	noVir
1148	J2254	ST-21	24707	N/A	Campylobacter jejuni OXC5043	19	Human	noIE1	noIE2	noIE3	noT6	noIE4	noICE	no42	noTet	noVir
1149	J3141	ST-21	28558	N/A	Campylobacter jejuni OXC8045R	19	Human	noIE1	CJIE2	noIE3	noT6	noIE4	noICE	no42	noTet	noVir
1150	J1659	ST-21	23618	N/A	Campylobacter jejuni OXC5887	19	Human	noIE1	CJIE2	noIE3	noT6	noIE4	noICE	no42	noTet	noVir
1151	J0332	ST-21	16176	N/A	Campylobacter jejuni OXC6379	5726	Human	noIE1	noIE2	noIE3	noT6	noIE4	noICE	no42	noTet	noVir
1152	J0327	ST-21	16167	N/A	Campylobacter jejuni OXC6370	19	Human	noIE1	noIE2	noIE3	noT6	noIE4	noICE	no42	noTet	noVir
1153	J0336	ST-21	16181	N/A	Campylobacter jejuni OXC6384	19	Human	noIE1	noIE2	noIE3	noT6	noIE4	noICE	no42	noTet	noVir
1154	J1785	ST-21	23954	N/A	Campylobacter jejuni OXC7420	19	Human	CJIE1	noIE2	noIE3	noT6	noIE4	noICE	no42	noTet	noVir
1155	J4353	ST-21	47611	N/A	Campylobacter jejuni ACP156	19	Poultry	noIE1	noIE2	noIE3	noT6	CJIE4	noICE	no42	noTet	noVir
1156	J5686	ST-21	31227	N/A	Campylobacter jejuni OXC9408	19	Human	noIE1	CJIE2	noIE3	noT6	noIE4	noICE	no42	noTet	noVir
1157	J4474	ST-21	47977	N/A	Campylobacter jejuni ACP523	19	Poultry	noIE1	noIE2	noIE3	noT6	noIE4	noICE	no42	noTet	noVir
1158	J4478	ST-21	47936	N/A	Campylobacter jejuni ACP529	19	Poultry	noIE1	noIE2	noIE3	noT6	noIE4	noICE	no42	noTet	noVir
1159	J2027	ST-21	24330	N/A	Campylobacter jejuni NS-35-R	19	NoSource	noIE1	noIE2	noIE3	noT6	noIE4	noICE	no42	noTet	noVir
1160	J6053	ST-21	32873	N/A	Campylobacter jejuni OXC9817	19	Human	noIE1	noIE2	noIE3	noT6	noIE4	noICE	no42	noTet	noVir
1161	J0462	ST-21	16330	N/A	Campylobacter jejuni OXC6538	19	Human	noIE1	noIE2	noIE3	noT6	noIE4	noICE	pCC42	noTet	noVir
1162	J5210	ST-21	47764	N/A	Campylobacter jejuni OXC10172	19	Human	noIE1	noIE2	noIE3	noT6	noIE4	noICE	no42	pTet	noVir
1163	J4323	ST-21	47630	N/A	Campylobacter jejuni ACP123	19	Poultry	noIE1	noIE2	noIE3	noT6	noIE4	noICE	no42	noTet	noVir
1164	J4395	ST-21	47542	N/A	Campylobacter jejuni ACP35	19	Poultry	CJIE1	noIE2	noIE3	noT6	noIE4	noICE	no42	pTet	noVir
1165	J5346	none	28907	N/A	Campylobacter jejuni OXC8568	N/A	Human	noIE1	noIE2	noIE3	noT6	noIE4	noICE	no42	pTet	noVir
1166	J0857	ST-21	21249	N/A	Campylobacter jejuni OXC7168	19	Human	noIE1	noIE2	noIE3	noT6	noIE4	noICE	no42	pTet	noVir
1167	J0480	ST-21	16354	N/A	Campylobacter jejuni OXC6603	19	Human	CJIE1	noIE2	noIE3	noT6	noIE4	noICE	no42	pTet	noVir
1168	J1168	ST-21	22176	N/A	Campylobacter jejuni OXC4864	19	Human	CJIE1	noIE2	noIE3	noT6	noIE4	noICE	no42	pTet	noVir
1169	J0344	ST-21	16191	N/A	Campylobacter jejuni OXC6394	19	Human	CJIE1	noIE2	noIE3	noT6	noIE4	noICE	no42	pTet	noVir
1170	J5063	ST-21	43606	N/A	Campylobacter jejuni OXC10003	19	Human	noIE1	CJIE2	noIE3	noT6	noIE4	noICE	no42	noTet	noVir
1171	J6049	ST-21	32869	N/A	Campylobacter jejuni OXC9813	19	Human	CJIE1	CJIE2	noIE3	noT6	noIE4	noICE	no42	noTet	noVir
1172	J2360	ST-21	24816	N/A	Campylobacter jejuni OXC5230	19	Human	noIE1	noIE2	noIE3	noT6	noIE4	ICE1	no42	noTet	noVir
1173	J3631	ST-21	30524	N/A	Campylobacter jejuni OXC8836	19	Human	CJIE1	noIE2	noIE3	noT6	noIE4	noICE	no42	pTet	noVir
1174	J5464	ST-21	30822	N/A	Campylobacter jejuni OXC9143	19	Human	noIE1	CJIE2	noIE3	noT6	noIE4	noICE	no42	noTet	noVir
1175	J5415	ST-21	30767	N/A	Campylobacter jejuni OXC9088	19	Human	noIE1	CJIE2	noIE3	noT6	noIE4	ICE1	no42	noTet	noVir
1176	J5660	ST-21	31198	N/A	Campylobacter jejuni OXC9379	19	Human	noIE1	CJIE2	noIE3	noT6	noIE4	noICE	no42	noTet	noVir
1177	J3049	ST-21	27963	N/A	Campylobacter jejuni OXC8269	19	Human	noIE1	CJIE2	noIE3	noT6	CJIE4	noICE	no42	noTet	noVir
1178	J0180	ST-21	12883	N/A	Campylobacter jejuni OXC6548	19	Human	noIE1	CJIE2	noIE3	noT6	noIE4	noICE	no42	noTet	noVir
1179	J0779	ST-21	21161	N/A	Campylobacter jejuni OXC6988	5726	Human	CJIE1	CJIE2	noIE3	noT6	noIE4	ICE1	no42	noTet	noVir
1180	J6082	ST-21	32907	N/A	Campylobacter jejuni OXC9851	19	Human	noIE1	CJIE2	noIE3	noT6	noIE4	noICE	no42	noTet	noVir
1181	J3145	ST-21	28562	N/A	Campylobacter jejuni OXC8270	19	Human	noIE1	noIE2	noIE3	noT6	CJIE4	noICE	no42	noTet	noVir
1182	J3493	ST-21	29076	N/A	Campylobacter jejuni OXC8666	19	Human	noIE1	noIE2	noIE3	noT6	CJIE4	noICE	no42	noTet	noVir
1183	J4882	ST-21	47711	N/A	Campylobacter jejuni NWC231	19	Human	noIE1	noIE2	noIE3	noT6	CJIE4	noICE	no42	noTet	noVir
1184	J3000	ST-21	27903	N/A	Campylobacter jejuni OXC8198	6983	Human	noIE1	CJIE2	noIE3	noT6	noIE4	noICE	no42	pTet	noVir
1185	J0940	ST-21	21399	N/A	Campylobacter jejuni OXC5463	19	Human	noIE1	CJIE2	noIE3	noT6	noIE4	noICE	no42	noTet	noVir
1186	J1241	ST-21	22252	N/A	Campylobacter jejuni OXC7068	19	Human	CJIE1	noIE2	noIE3	noT6	CJIE4	noICE	no42	noTet	noVir
1187	J1345	ST-21	22367	N/A	Campylobacter jejuni OXC7329	19	Human	CJIE1	noIE2	noIE3	noT6	noIE4	noICE	no42	noTet	noVir
1188	J1631	ST-21	23583	N/A	Campylobacter jejuni OXC5840	19	Human	CJIE1	noIE2	noIE3	noT6	CJIE4	noICE	no42	noTet	noVir
1189	J3549	ST-21	30425	N/A	Campylobacter jejuni OXC8837	19	Human	CJIE1	noIE2	noIE3	noT6	CJIE4	noICE	no42	noTet	noVir
1190	J0221	ST-21	16028	N/A	Campylobacter jejuni OXC4503	19	Human	noIE1	noIE2	noIE3	noT6	noIE4	noICE	no42	noTet	noVir
1191	J0883	ST-21	21339	N/A	Campylobacter jejuni OXC5372	19	Human	noIE1	CJIE2	noIE3	noT6	noIE4	noICE	no42	pTet	noVir
1192	J5365	ST-21	30703	N/A	Campylobacter jejuni OXC9024	266	Human	CJIE1	noIE2	noIE3	noT6	CJIE4	noICE	pCC42	noTet	noVir
1193	J0999	ST-21	21465	N/A	Campylobacter jejuni OXC5737	266	Human	CJIE1	noIE2	noIE3	noT6	CJIE4	noICE	pCC42	noTet	noVir
1194	J1225	ST-21	22234	N/A	Campylobacter jejuni OXC7049	266	Human	noIE1	noIE2	noIE3	noT6	CJIE4	noICE	no42	noTet	noVir
1195	J0813	ST-21	21200	N/A	Campylobacter jejuni OXC7118	266	Human	noIE1	noIE2	noIE3	noT6	CJIE4	noICE	no42	noTet	noVir
1196	J2986	ST-21	27889	N/A	Campylobacter jejuni OXC8184	266	Human	CJIE1	noIE2	noIE3	noT6	CJIE4	noICE	no42	noTet	noVir
1197	J5947	ST-21	31516	N/A	Campylobacter jejuni OXC9697	266	Human	CJIE1	noIE2	noIE3	noT6	CJIE4	noICE	pCC42	pTet	noVir
1198	J5493	ST-21	30858	N/A	Campylobacter jejuni OXC9179	266	Human	CJIE1	CJIE2	noIE3	noT6	CJIE4	noICE	no42	noTet	noVir
1199	J4855	ST-21	47293	N/A	Campylobacter jejuni NWC203	266	Human	CJIE1	noIE2	noIE3	noT6	CJIE4	noICE	no42	noTet	noVir
1200	J2496	ST-21	25023	N/A	Campylobacter jejuni OXC7892	6891	Human	CJIE1	noIE2	noIE3	noT6	noIE4	noICE	no42	noTet	noVir
1201	J0707	ST-21	18446	N/A	Campylobacter jejuni OXC4744	2135	Human	CJIE1	noIE2	noIE3	noT6	noIE4	noICE	no42	pTet	noVir
1202	J0712	ST-21	18451	N/A	Campylobacter jejuni OXC4749	2135	Human	CJIE1	noIE2	noIE3	noT6	noIE4	noICE	no42	pTet	noVir
1203	J0716	ST-21	18456	N/A	Campylobacter jejuni OXC4762	2135	Human	CJIE1	noIE2	noIE3	noT6	noIE4	noICE	no42	pTet	noVir
1204	J0718	ST-21	18458	N/A	Campylobacter jejuni OXC4765	2135	Human	CJIE1	noIE2	noIE3	noT6	noIE4	noICE	no42	pTet	noVir
1205	J0721	ST-21	18462	N/A	Campylobacter jejuni OXC4770	2135	Human	CJIE1	noIE2	noIE3	noT6	noIE4	noICE	no42	pTet	noVir
1206	J1149	ST-21	22156	N/A	Campylobacter jejuni OXC4831	2135	Human	CJIE1	noIE2	noIE3	noT6	noIE4	noICE	no42	pTet	noVir
1207	J1151	ST-21	22158	N/A	Campylobacter jejuni OXC4836	2135	Human	CJIE1	noIE2	noIE3	noT6	noIE4	noICE	no42	pTet	noVir
1208	J1620	ST-21	23569	N/A	Campylobacter jejuni OXC5821	2135	Human	CJIE1	noIE2	noIE3	noT6	noIE4	noICE	no42	pTet	noVir
1209	J2228	ST-21	24681	N/A	Campylobacter jejuni OXC5004	2135	Human	CJIE1	noIE2	noIE3	noT6	noIE4	noICE	no42	pTet	noVir
1210	J2252	ST-21	24705	N/A	Campylobacter jejuni OXC5039	2135	Human	CJIE1	noIE2	noIE3	noT6	noIE4	noICE	no42	pTet	noVir
1211	J2359	ST-21	24815	N/A	Campylobacter jejuni OXC5229	2135	Human	CJIE1	noIE2	noIE3	noT6	noIE4	noICE	no42	pTet	noVir
1212	J1666	ST-21	23625	N/A	Campylobacter jejuni OXC5895	2135	Human	CJIE1	noIE2	noIE3	noT6	noIE4	noICE	no42	pTet	noVir
1213	J2226	ST-21	24679	N/A	Campylobacter jejuni OXC5002	2135	Human	CJIE1	noIE2	noIE3	noT6	noIE4	noICE	no42	pTet	noVir
1214	J2221	ST-21	24673	N/A	Campylobacter jejuni OXC4990	2135	Human	CJIE1	noIE2	noIE3	noT6	noIE4	noICE	no42	pTet	noVir
1215	J2288	ST-21	24741	N/A	Campylobacter jejuni OXC5117	2135	Human	CJIE1	noIE2	noIE3	noT6	noIE4	noICE	no42	pTet	noVir
1216	J1130	ST-21	22134	N/A	Campylobacter jejuni OXC4791	2135	Human	CJIE1	noIE2	noIE3	noT6	noIE4	noICE	no42	pTet	noVir
1217	J2046	ST-21	24462	N/A	Campylobacter jejuni OXC4901	2135	Human	CJIE1	noIE2	noIE3	noT6	noIE4	noICE	no42	pTet	noVir
1218	J2048	ST-21	24464	N/A	Campylobacter jejuni OXC4904	2135	Human	CJIE1	noIE2	noIE3	noT6	noIE4	noICE	no42	pTet	noVir
1219	J1133	ST-21	22137	N/A	Campylobacter jejuni OXC4795	2135	Human	CJIE1	noIE2	noIE3	noT6	noIE4	noICE	no42	pTet	noVir
1220	J0615	ST-21	18309	N/A	Campylobacter jejuni OXC6752	2135	Human	CJIE1	noIE2	noIE3	noT6	CJIE4	noICE	no42	pTet	noVir
1221	J0641	ST-21	18338	N/A	Campylobacter jejuni OXC6781	2135	Human	CJIE1	noIE2	noIE3	noT6	CJIE4	noICE	no42	pTet	noVir
1222	J0642	ST-21	18339	N/A	Campylobacter jejuni OXC6782	2135	Human	CJIE1	noIE2	noIE3	noT6	CJIE4	noICE	no42	pTet	noVir
1223	J1222	ST-21	22231	N/A	Campylobacter jejuni OXC7046	2135	Human	CJIE1	noIE2	noIE3	noT6	CJIE4	noICE	no42	pTet	noVir
1224	J2005	ST-21	24306	N/A	Campylobacter jejuni CJ6752-R	2135	NoSource	CJIE1	noIE2	noIE3	noT6	CJIE4	noICE	no42	pTet	noVir
1225	J0263	ST-21	16097	N/A	Campylobacter jejuni OXC6300	2135	Human	CJIE1	noIE2	noIE3	noT6	noIE4	noICE	no42	pTet	noVir
1226	J0645	ST-21	18343	N/A	Campylobacter jejuni OXC6786	2135	Human	CJIE1	noIE2	noIE3	noT6	noIE4	noICE	no42	pTet	noVir
1227	J0428	ST-21	16292	N/A	Campylobacter jejuni OXC6500	2135	Human	CJIE1	noIE2	noIE3	noT6	noIE4	noICE	no42	pTet	noVir
1228	J2029	ST-21	24333	N/A	Campylobacter jejuni C258-cj-R	2135	NoSource	CJIE1	noIE2	noIE3	noT6	noIE4	noICE	no42	pTet	noVir
1229	J3205	ST-21	28629	N/A	Campylobacter jejuni OXC8438	2135	Human	CJIE1	noIE2	noIE3	noT6	noIE4	noICE	no42	pTet	noVir
1230	J4524	ST-21	47545	N/A	Campylobacter jejuni ACP725	2135	Poultry	CJIE1	noIE2	noIE3	noT6	noIE4	noICE	no42	pTet	noVir
1231	J1632	ST-21	23584	N/A	Campylobacter jejuni OXC5841	2135	Human	CJIE1	noIE2	noIE3	noT6	noIE4	noICE	no42	pTet	noVir
1232	J1023	ST-21	21492	N/A	Campylobacter jejuni OXC5772	2135	Human	CJIE1	noIE2	noIE3	noT6	noIE4	noICE	no42	pTet	noVir
1233	J2268	ST-21	24721	N/A	Campylobacter jejuni OXC5067	2135	Human	CJIE1	noIE2	noIE3	noT6	noIE4	noICE	no42	pTet	noVir
1234	J3854	ST-21	31133	N/A	Campylobacter jejuni H144340549	2135	Human	CJIE1	noIE2	noIE3	noT6	noIE4	noICE	no42	pTet	noVir
1235	J4427	ST-21	47815	N/A	Campylobacter jejuni ACP453	2135	Poultry	CJIE1	noIE2	noIE3	noT6	noIE4	noICE	no42	pTet	noVir
1236	J1660	ST-21	23619	N/A	Campylobacter jejuni OXC5888	2135	Human	CJIE1	noIE2	noIE3	noT6	noIE4	noICE	no42	pTet	noVir
1237	J5345	ST-21	18308	N/A	Campylobacter jejuni OXC6751	2135	Human	CJIE1	noIE2	noIE3	noT6	noIE4	noICE	no42	pTet	noVir
1238	J1566	ST-21	23511	N/A	Campylobacter jejuni OXC5623	7172	Human	CJIE1	noIE2	noIE3	noT6	CJIE4	noICE	no42	pTet	noVir
1239	J1610	ST-21	23559	N/A	Campylobacter jejuni OXC5811	2135	Human	CJIE1	noIE2	noIE3	noT6	noIE4	noICE	no42	pTet	noVir
1240	J4338	ST-21	47602	N/A	Campylobacter jejuni ACP14	44	Poultry	CJIE1	noIE2	noIE3	noT6	noIE4	noICE	no42	pTet	noVir
1241	J4879	ST-21	47325	N/A	Campylobacter jejuni NWC229	44	Human	CJIE1	noIE2	noIE3	noT6	noIE4	noICE	no42	pTet	noVir
1242	J5223	ST-21	47508	N/A	Campylobacter jejuni OXC10185	44	Human	CJIE1	noIE2	noIE3	noT6	noIE4	noICE	no42	pTet	noVir
1243	J6109	ST-21	34420	N/A	Campylobacter jejuni OXC9888	44	Human	CJIE1	noIE2	noIE3	noT6	noIE4	noICE	no42	pTet	noVir
1244	J6129	ST-21	34447	N/A	Campylobacter jejuni OXC9915	44	Human	CJIE1	noIE2	noIE3	noT6	noIE4	noICE	no42	pTet	noVir
1245	J6141	ST-21	34460	N/A	Campylobacter jejuni OXC9928	44	Human	CJIE1	noIE2	noIE3	noT6	noIE4	noICE	no42	pTet	noVir
1246	J5512	ST-21	30878	N/A	Campylobacter jejuni OXC9199	44	Human	noIE1	noIE2	noIE3	noT6	noIE4	noICE	no42	pTet	noVir
1247	J3099	ST-21	28017	N/A	Campylobacter jejuni OXC8326	44	Human	noIE1	noIE2	noIE3	noT6	noIE4	noICE	no42	pTet	noVir
1248	J6085	ST-21	32912	N/A	Campylobacter jejuni OXC9856	44	Human	noIE1	noIE2	noIE3	noT6	noIE4	noICE	no42	pTet	noVir
1249	J6154	ST-21	34477	N/A	Campylobacter jejuni OXC9945	44	Human	noIE1	noIE2	noIE3	noT6	noIE4	noICE	no42	pTet	noVir
1250	J4874	ST-21	47348	N/A	Campylobacter jejuni NWC223	44	Human	CJIE1	noIE2	noIE3	noT6	noIE4	noICE	no42	pTet	noVir
1251	J4997	ST-21	47975	N/A	Campylobacter jejuni NWC344	44	Human	CJIE1	noIE2	noIE3	noT6	noIE4	noICE	no42	pTet	noVir
1252	J0841	ST-21	21231	N/A	Campylobacter jejuni OXC7150	44	Human	noIE1	noIE2	noIE3	noT6	CJIE4	noICE	no42	pTet	noVir
1253	J4853	ST-21	47320	N/A	Campylobacter jejuni NWC201	1519	Human	CJIE1	noIE2	noIE3	noT6	noIE4	noICE	no42	noTet	noVir
1254	J4961	ST-21	47507	N/A	Campylobacter jejuni NWC306	1519	Human	CJIE1	noIE2	noIE3	noT6	noIE4	noICE	no42	noTet	noVir
1255	J4977	ST-21	47896	N/A	Campylobacter jejuni NWC321	1519	Human	CJIE1	noIE2	noIE3	noT6	noIE4	noICE	no42	pTet	pVir
1256	J5031	ST-21	43598	N/A	Campylobacter jejuni NWC7	1519	Human	CJIE1	noIE2	noIE3	noT6	noIE4	noICE	no42	noTet	noVir
1257	J6078	ST-21	32902	N/A	Campylobacter jejuni OXC9846	1519	Human	noIE1	noIE2	noIE3	noT6	noIE4	noICE	no42	noTet	noVir
1258	J5007	ST-21	43645	N/A	Campylobacter jejuni NWC42	1519	Human	CJIE1	noIE2	noIE3	noT6	noIE4	noICE	no42	pTet	noVir
1259	J4792	ST-21	43781	N/A	Campylobacter jejuni NWC140	1519	Human	CJIE1	noIE2	noIE3	noT6	noIE4	noICE	no42	pTet	noVir
1260	J5725	ST-21	31273	N/A	Campylobacter jejuni OXC9454	1519	Human	CJIE1	noIE2	noIE3	noT6	noIE4	noICE	no42	noTet	noVir
1261	J4991	ST-21	47942	N/A	Campylobacter jejuni NWC339	1519	Human	CJIE1	noIE2	noIE3	noT6	noIE4	noICE	no42	noTet	noVir
1262	J3453	ST-21	29025	N/A	Campylobacter jejuni OXC8693	1519	Human	CJIE1	noIE2	noIE3	noT6	noIE4	noICE	no42	noTet	noVir
1263	J5773	ST-21	31325	N/A	Campylobacter jejuni OXC9506	1519	Human	CJIE1	noIE2	noIE3	noT6	noIE4	noICE	no42	noTet	noVir
1264	J5534	ST-21	30996	N/A	Campylobacter jejuni OXC9229	1519	Human	CJIE1	noIE2	noIE3	noT6	noIE4	noICE	no42	noTet	noVir
1265	J2377	ST-21	24837	N/A	Campylobacter jejuni OXC5260	1519	Human	CJIE1	noIE2	noIE3	noT6	noIE4	noICE	no42	noTet	noVir
1266	J2237	ST-21	24690	N/A	Campylobacter jejuni OXC5020	1519	Human	CJIE1	noIE2	noIE3	noT6	noIE4	noICE	no42	noTet	noVir
1267	J0064	ST-21	N/A	JRLT01	Campylobacter jejuni G1	44	Human	CJIE1	noIE2	noIE3	noT6	noIE4	noICE	no42	noTet	noVir
1268	J1810	none	23984	N/A	Campylobacter jejuni OXC7454	879	Human	CJIE1	noIE2	noIE3	noT6	noIE4	noICE	no42	pTet	noVir
1269	J1141	none	22145	N/A	Campylobacter jejuni OXC4808	879	Human	noIE1	noIE2	noIE3	noT6	noIE4	noICE	no42	pTet	noVir
1270	J0538	ST-21	18224	N/A	Campylobacter jejuni OXC6667	44	Human	noIE1	noIE2	noIE3	noT6	noIE4	noICE	no42	pTet	noVir
1271	J0774	ST-21	21154	N/A	Campylobacter jejuni OXC6981	44	Human	noIE1	noIE2	noIE3	noT6	noIE4	noICE	no42	pTet	noVir
1272	J0832	ST-21	21222	N/A	Campylobacter jejuni OXC7141	44	Human	noIE1	noIE2	noIE3	noT6	noIE4	noICE	no42	pTet	noVir
1273	J0944	ST-21	21403	N/A	Campylobacter jejuni OXC5470	44	Human	noIE1	noIE2	noIE3	noT6	noIE4	noICE	no42	pTet	noVir
1274	J1361	ST-21	22664	N/A	Campylobacter jejuni OXC7173	44	Human	noIE1	noIE2	noIE3	noT6	noIE4	noICE	no42	pTet	noVir
1275	J5758	ST-21	31307	N/A	Campylobacter jejuni OXC9488	44	Human	noIE1	noIE2	noIE3	noT6	noIE4	noICE	no42	pTet	noVir
1276	J5575	ST-21	30953	N/A	Campylobacter jejuni OXC9280	44	Human	noIE1	noIE2	noIE3	noT6	noIE4	noICE	no42	pTet	noVir
1277	J2622	ST-21	25388	N/A	Campylobacter jejuni OXC7973	44	Human	noIE1	noIE2	noIE3	noT6	noIE4	noICE	no42	pTet	noVir
1278	J5583	ST-21	30963	N/A	Campylobacter jejuni OXC9290	44	Human	noIE1	noIE2	noIE3	noT6	noIE4	noICE	no42	pTet	noVir
1279	J3764	ST-21	30686	N/A	Campylobacter jejuni OXC9006	19	Human	noIE1	noIE2	noIE3	noT6	noIE4	noICE	no42	noTet	noVir
1280	J5606	ST-21	30988	N/A	Campylobacter jejuni OXC9315	19	Human	noIE1	noIE2	noIE3	noT6	noIE4	noICE	no42	noTet	noVir
1281	J5990	ST-21	32805	N/A	Campylobacter jejuni OXC9749	19	Human	CJIE1	noIE2	noIE3	noT6	noIE4	noICE	no42	noTet	noVir
1282	J6096	ST-21	32926	N/A	Campylobacter jejuni OXC9870	19	Human	CJIE1	CJIE2	noIE3	noT6	noIE4	noICE	no42	pTet	noVir
1283	J4920	ST-21	47781	N/A	Campylobacter jejuni NWC268	19	Human	CJIE1	noIE2	noIE3	noT6	noIE4	noICE	no42	pTet	noVir
1284	J0994	ST-21	21460	N/A	Campylobacter jejuni OXC5728	2355	Human	CJIE1	noIE2	noIE3	noT6	noIE4	noICE	no42	pTet	noVir
1285	J0243	ST-21	16074	N/A	Campylobacter jejuni OXC6277	50	Human	CJIE1	noIE2	noIE3	noT6	noIE4	noICE	no42	noTet	noVir
1286	J0624	ST-21	18320	N/A	Campylobacter jejuni OXC6763	50	Human	CJIE1	noIE2	noIE3	noT6	noIE4	noICE	no42	noTet	noVir
1287	J1034	ST-21	21555	N/A	Campylobacter jejuni OXC6836	50	Human	CJIE1	noIE2	noIE3	noT6	noIE4	noICE	no42	noTet	noVir
1288	J1199	ST-21	22207	N/A	Campylobacter jejuni OXC7020	50	Human	CJIE1	noIE2	noIE3	noT6	noIE4	noICE	no42	noTet	noVir
1289	J1322	ST-21	22343	N/A	Campylobacter jejuni OXC7302	50	Human	CJIE1	noIE2	noIE3	noT6	noIE4	noICE	no42	noTet	noVir
1290	J1375	ST-21	22679	N/A	Campylobacter jejuni OXC7188	50	Human	CJIE1	noIE2	noIE3	noT6	noIE4	noICE	no42	noTet	noVir
1291	J1403	ST-21	22711	N/A	Campylobacter jejuni OXC7220	50	Human	CJIE1	noIE2	noIE3	noT6	noIE4	noICE	no42	noTet	noVir
1292	J2111	ST-21	24536	N/A	Campylobacter jejuni OXC7606	50	Human	CJIE1	noIE2	noIE3	noT6	noIE4	noICE	no42	noTet	noVir
1293	J2193	ST-21	24633	N/A	Campylobacter jejuni OXC7836	50	Human	CJIE1	noIE2	noIE3	noT6	noIE4	noICE	no42	noTet	noVir
1294	J2412	ST-21	24924	N/A	Campylobacter jejuni OXC7669	50	Human	CJIE1	noIE2	noIE3	noT6	noIE4	noICE	no42	noTet	noVir
1295	J2470	ST-21	24989	N/A	Campylobacter jejuni OXC7854	50	Human	CJIE1	noIE2	noIE3	noT6	noIE4	noICE	no42	noTet	noVir
1296	J2691	ST-21	25464	N/A	Campylobacter jejuni OXC8138	50	Human	CJIE1	noIE2	noIE3	noT6	noIE4	noICE	no42	noTet	noVir
1297	J3020	ST-21	27929	N/A	Campylobacter jejuni OXC8227	50	Human	CJIE1	noIE2	noIE3	noT6	noIE4	noICE	no42	noTet	noVir
1298	J3024	ST-21	27933	N/A	Campylobacter jejuni OXC8231	50	Human	CJIE1	noIE2	noIE3	noT6	noIE4	noICE	no42	noTet	noVir
1299	J3221	ST-21	28648	N/A	Campylobacter jejuni OXC8457	50	Human	CJIE1	noIE2	noIE3	noT6	noIE4	noICE	no42	noTet	noVir
1300	J3226	ST-21	28654	N/A	Campylobacter jejuni OXC8462	50	Human	CJIE1	noIE2	noIE3	noT6	noIE4	noICE	no42	noTet	noVir
1301	J3264	ST-21	28693	N/A	Campylobacter jejuni OXC8502	50	Human	CJIE1	noIE2	noIE3	noT6	noIE4	noICE	no42	noTet	noVir
1302	J3405	ST-21	28972	N/A	Campylobacter jejuni OXC8658	50	Human	CJIE1	noIE2	noIE3	noT6	noIE4	noICE	no42	noTet	noVir
1303	J3485	ST-21	29067	N/A	Campylobacter jejuni OXC8405R	50	Human	CJIE1	noIE2	noIE3	noT6	noIE4	noICE	no42	noTet	noVir
1304	J3932	ST-21	32573	N/A	Campylobacter jejuni H150820523	50	NoSource	CJIE1	noIE2	noIE3	noT6	noIE4	noICE	no42	noTet	noVir
1305	J3945	ST-21	32596	N/A	Campylobacter jejuni H151020734	50	Human	CJIE1	noIE2	noIE3	noT6	noIE4	noICE	no42	noTet	noVir
1306	J3986	ST-21	33278	N/A	Campylobacter jejuni RL15000562	50	NoSource	CJIE1	noIE2	noIE3	noT6	noIE4	noICE	no42	noTet	noVir
1307	J4074	ST-21	33989	N/A	Campylobacter jejuni H150460541	50	NoSource	CJIE1	noIE2	noIE3	noT6	noIE4	noICE	no42	noTet	noVir
1308	J4128	ST-21	34160	N/A	Campylobacter jejuni H133640222	50	NoSource	CJIE1	noIE2	noIE3	noT6	noIE4	noICE	no42	noTet	noVir
1309	J4129	ST-21	34161	N/A	Campylobacter jejuni H133640223	50	Human	CJIE1	noIE2	noIE3	noT6	noIE4	noICE	no42	noTet	noVir
1310	J4130	ST-21	34162	N/A	Campylobacter jejuni H133640225	50	NoSource	CJIE1	noIE2	noIE3	noT6	noIE4	noICE	no42	noTet	noVir
1311	J4131	ST-21	34163	N/A	Campylobacter jejuni H133640226	50	NoSource	CJIE1	noIE2	noIE3	noT6	noIE4	noICE	no42	noTet	noVir
1312	J4132	ST-21	34164	N/A	Campylobacter jejuni H133640228	50	NoSource	CJIE1	noIE2	noIE3	noT6	noIE4	noICE	no42	noTet	noVir
1313	J4381	ST-21	47606	N/A	Campylobacter jejuni ACP191	50	Poultry	CJIE1	noIE2	noIE3	noT6	noIE4	noICE	no42	noTet	noVir
1314	J4419	ST-21	47843	N/A	Campylobacter jejuni ACP434	50	Poultry	CJIE1	noIE2	noIE3	noT6	noIE4	noICE	no42	noTet	noVir
1315	J4509	ST-21	47523	N/A	Campylobacter jejuni ACP706	50	Poultry	CJIE1	noIE2	noIE3	noT6	noIE4	noICE	no42	noTet	noVir
1316	J4520	ST-21	47571	N/A	Campylobacter jejuni ACP719	50	Poultry	CJIE1	noIE2	noIE3	noT6	noIE4	noICE	no42	noTet	noVir
1317	J4906	ST-21	47694	N/A	Campylobacter jejuni NWC253	50	Human	CJIE1	noIE2	noIE3	noT6	noIE4	noICE	no42	noTet	noVir
1318	J5028	ST-21	43672	N/A	Campylobacter jejuni NWC67	50	Human	CJIE1	noIE2	noIE3	noT6	noIE4	noICE	no42	noTet	noVir
1319	J5048	ST-21	43834	N/A	Campylobacter jejuni NWC87	50	Human	CJIE1	noIE2	noIE3	noT6	noIE4	noICE	no42	noTet	noVir
1320	J5184	ST-21	47333	N/A	Campylobacter jejuni OXC10146	50	Human	CJIE1	noIE2	noIE3	noT6	noIE4	noICE	no42	noTet	noVir
1321	J5609	ST-21	31137	N/A	Campylobacter jejuni OXC9318	50	Human	CJIE1	noIE2	noIE3	noT6	noIE4	noICE	no42	noTet	noVir
1322	J5622	ST-21	31148	N/A	Campylobacter jejuni OXC9329	50	Human	CJIE1	noIE2	noIE3	noT6	noIE4	noICE	no42	noTet	noVir
1323	J5623	ST-21	31149	N/A	Campylobacter jejuni OXC9330	50	Human	CJIE1	noIE2	noIE3	noT6	noIE4	noICE	no42	noTet	noVir
1324	J5639	ST-21	31171	N/A	Campylobacter jejuni OXC9352	50	Human	CJIE1	noIE2	noIE3	noT6	noIE4	noICE	no42	noTet	noVir
1325	J5762	ST-21	31312	N/A	Campylobacter jejuni OXC9493	50	Human	CJIE1	noIE2	noIE3	noT6	noIE4	noICE	no42	noTet	noVir
1326	J5781	ST-21	31333	N/A	Campylobacter jejuni OXC9514	50	Human	CJIE1	noIE2	noIE3	noT6	noIE4	noICE	no42	noTet	noVir
1327	J6119	ST-21	34433	N/A	Campylobacter jejuni OXC9901	50	Human	CJIE1	noIE2	noIE3	noT6	noIE4	noICE	no42	noTet	noVir
1328	J3069	ST-21	27987	N/A	Campylobacter jejuni OXC8296	50	Human	CJIE1	noIE2	noIE3	noT6	noIE4	noICE	no42	noTet	noVir
1329	J3888	ST-21	31566	N/A	Campylobacter jejuni H145020743	50	Human	CJIE1	noIE2	noIE3	noT6	noIE4	noICE	no42	noTet	noVir
1330	J5724	ST-21	31272	N/A	Campylobacter jejuni OXC9453	50	Human	CJIE1	noIE2	noIE3	noT6	noIE4	noICE	no42	noTet	noVir
1331	J5730	ST-21	31279	N/A	Campylobacter jejuni OXC9460	50	Human	CJIE1	noIE2	noIE3	noT6	noIE4	noICE	no42	noTet	noVir
1332	J4090	ST-21	34061	N/A	Campylobacter jejuni H151020732	50	NoSource	CJIE1	noIE2	noIE3	noT6	noIE4	noICE	no42	pTet	noVir
1333	J5756	ST-21	31305	N/A	Campylobacter jejuni OXC9486	50	Human	CJIE1	noIE2	noIE3	noT6	noIE4	noICE	no42	pTet	noVir
1334	J3431	ST-21	29000	N/A	Campylobacter jejuni OXC8665	50	Human	CJIE1	noIE2	noIE3	noT6	noIE4	noICE	no42	noTet	noVir
1335	J1058	ST-21	21580	N/A	Campylobacter jejuni OXC6861	50	Human	CJIE1	noIE2	noIE3	noT6	noIE4	noICE	no42	pTet	noVir
1336	J1064	ST-21	21587	N/A	Campylobacter jejuni OXC6868	50	Human	CJIE1	noIE2	noIE3	noT6	noIE4	noICE	no42	pTet	noVir
1337	J1314	ST-21	22334	N/A	Campylobacter jejuni OXC7293	50	Human	CJIE1	noIE2	noIE3	noT6	noIE4	noICE	no42	pTet	noVir
1338	J0744	ST-21	21123	N/A	Campylobacter jejuni OXC6949	50	Human	CJIE1	noIE2	noIE3	noT6	noIE4	noICE	no42	pTet	noVir
1339	J1194	ST-21	22202	N/A	Campylobacter jejuni OXC7015	50	Human	CJIE1	noIE2	noIE3	noT6	noIE4	noICE	no42	noTet	noVir
1340	J2038	ST-21	24342	N/A	Campylobacter jejuni CJ7015-R	50	NoSource	CJIE1	noIE2	noIE3	noT6	noIE4	noICE	no42	noTet	noVir
1341	J2172	ST-21	24608	N/A	Campylobacter jejuni OXC7810	50	Human	CJIE1	noIE2	noIE3	noT6	noIE4	noICE	no42	pTet	noVir
1342	J2194	ST-21	24634	N/A	Campylobacter jejuni OXC7837	50	Human	CJIE1	noIE2	noIE3	noT6	noIE4	noICE	no42	pTet	noVir
1343	J3380	ST-21	28942	N/A	Campylobacter jejuni OXC8614	50	Human	CJIE1	noIE2	noIE3	noT6	noIE4	noICE	no42	noTet	noVir
1344	J3422	ST-21	28989	N/A	Campylobacter jejuni OXC8620	50	Human	CJIE1	noIE2	noIE3	noT6	noIE4	noICE	no42	noTet	noVir
1345	J3626	ST-21	30519	N/A	Campylobacter jejuni OXC8831	50	Human	CJIE1	noIE2	noIE3	noT6	noIE4	noICE	no42	noTet	noVir
1346	J4342	ST-21	47677	N/A	Campylobacter jejuni ACP146	50	Poultry	CJIE1	noIE2	noIE3	noT6	noIE4	noICE	no42	noTet	noVir
1347	J5033	ST-21	43688	N/A	Campylobacter jejuni NWC71	50	Human	CJIE1	noIE2	noIE3	noT6	noIE4	noICE	no42	noTet	noVir
1348	J5827	ST-21	31384	N/A	Campylobacter jejuni OXC9565	50	Human	CJIE1	noIE2	noIE3	noT6	noIE4	noICE	no42	noTet	noVir
1349	J4536	ST-21	47597	N/A	Campylobacter jejuni ACP740	50	Poultry	CJIE1	noIE2	noIE3	noT6	noIE4	noICE	no42	noTet	noVir
1350	J3547	ST-21	30423	N/A	Campylobacter jejuni OXC9004	50	Human	CJIE1	noIE2	noIE3	noT6	noIE4	noICE	no42	noTet	noVir
1351	J5357	ST-21	30660	N/A	Campylobacter jejuni OXC8978	50	Human	CJIE1	noIE2	noIE3	noT6	noIE4	noICE	no42	noTet	noVir
1352	J5878	ST-21	31438	N/A	Campylobacter jejuni OXC9619	50	Human	CJIE1	noIE2	noIE3	noT6	noIE4	noICE	no42	noTet	noVir
1353	J3345	ST-21	28903	N/A	Campylobacter jejuni OXC8564	50	Human	CJIE1	noIE2	noIE3	noT6	noIE4	noICE	no42	noTet	noVir
1354	J5843	ST-21	31402	N/A	Campylobacter jejuni OXC9583	50	Human	CJIE1	noIE2	noIE3	noT6	noIE4	noICE	no42	noTet	noVir
1355	J2838	ST-21	25645	N/A	Campylobacter jejuni OXC8183	50	Human	CJIE1	noIE2	noIE3	noT6	noIE4	noICE	no42	noTet	noVir
1356	J0430	ST-21	16294	N/A	Campylobacter jejuni OXC6502	50	Human	CJIE1	noIE2	noIE3	noT6	noIE4	noICE	no42	noTet	noVir
1357	J1325	ST-21	22346	N/A	Campylobacter jejuni OXC7305	50	Human	CJIE1	noIE2	noIE3	noT6	noIE4	noICE	no42	noTet	noVir
1358	J1738	ST-21	23901	N/A	Campylobacter jejuni OXC7362	50	Human	CJIE1	noIE2	noIE3	noT6	noIE4	noICE	no42	noTet	noVir
1359	J2115	ST-21	24542	N/A	Campylobacter jejuni OXC7613	50	Human	CJIE1	noIE2	noIE3	noT6	noIE4	noICE	no42	noTet	noVir
1360	J3473	ST-21	29052	N/A	Campylobacter jejuni OXC8727	50	Human	CJIE1	noIE2	noIE3	noT6	noIE4	noICE	no42	noTet	noVir
1361	J3966	ST-21	33096	N/A	Campylobacter jejuni H151340582	50	Human	CJIE1	noIE2	noIE3	noT6	noIE4	noICE	no42	noTet	noVir
1362	J4138	ST-21	34174	N/A	Campylobacter jejuni H140620012	50	NoSource	CJIE1	noIE2	noIE3	noT6	noIE4	noICE	no42	noTet	noVir
1363	J5123	ST-21	43784	N/A	Campylobacter jejuni OXC10071	50	Human	CJIE1	noIE2	noIE3	noT6	noIE4	noICE	no42	noTet	noVir
1364	J5771	ST-21	31323	N/A	Campylobacter jejuni OXC9504	50	Human	CJIE1	noIE2	noIE3	noT6	noIE4	noICE	no42	noTet	noVir
1365	J5901	ST-21	31462	N/A	Campylobacter jejuni OXC9643	50	Human	CJIE1	noIE2	noIE3	noT6	noIE4	noICE	no42	noTet	noVir
1366	J5900	ST-21	31461	N/A	Campylobacter jejuni OXC9642	50	Human	CJIE1	noIE2	noIE3	noT6	noIE4	noICE	no42	noTet	noVir
1367	J5348	none	28967	N/A	Campylobacter jejuni OXC8653	N/A	Human	CJIE1	noIE2	noIE3	noT6	noIE4	noICE	no42	noTet	noVir
1368	J5539	none	30911	N/A	Campylobacter jejuni OXC9238	N/A	Human	CJIE1	noIE2	noIE3	noT6	noIE4	noICE	no42	noTet	noVir
1369	J4966	ST-21	47863	N/A	Campylobacter jejuni NWC310	50	Human	CJIE1	noIE2	noIE3	noT6	noIE4	noICE	no42	noTet	noVir
1370	J5774	ST-21	31326	N/A	Campylobacter jejuni OXC9507	50	Human	CJIE1	noIE2	noIE3	noT6	noIE4	noICE	no42	noTet	noVir
1371	J5879	ST-21	31439	N/A	Campylobacter jejuni OXC9620	50	Human	CJIE1	noIE2	noIE3	noT6	noIE4	noICE	no42	noTet	noVir
1372	J3959	ST-21	33087	N/A	Campylobacter jejuni H151220566	50	NoSource	CJIE1	noIE2	noIE3	noT6	noIE4	noICE	no42	noTet	noVir
1373	J3958	ST-21	33086	N/A	Campylobacter jejuni H151220565	50	NoSource	CJIE1	noIE2	noIE3	noT6	noIE4	noICE	no42	noTet	noVir
1374	J5728	ST-21	31277	N/A	Campylobacter jejuni OXC9458	50	Human	CJIE1	noIE2	noIE3	noT6	noIE4	noICE	no42	noTet	noVir
1375	J5747	ST-21	31296	N/A	Campylobacter jejuni OXC9477	50	Human	CJIE1	noIE2	noIE3	noT6	noIE4	noICE	no42	noTet	noVir
1376	J5802	ST-21	31356	N/A	Campylobacter jejuni OXC9537	50	Human	CJIE1	noIE2	noIE3	noT6	noIE4	noICE	no42	noTet	noVir
1377	J5830	ST-21	31387	N/A	Campylobacter jejuni OXC9568	50	Human	CJIE1	noIE2	noIE3	noT6	noIE4	noICE	no42	noTet	noVir
1378	J5845	ST-21	31404	N/A	Campylobacter jejuni OXC9585	50	Human	CJIE1	noIE2	noIE3	noT6	noIE4	noICE	no42	noTet	noVir
1379	J5858	ST-21	31418	N/A	Campylobacter jejuni OXC9599	50	Human	CJIE1	noIE2	noIE3	noT6	noIE4	noICE	no42	noTet	noVir
1380	J3915	ST-21	32544	N/A	Campylobacter jejuni H150620634	50	Human	CJIE1	noIE2	noIE3	noT6	noIE4	noICE	no42	noTet	noVir
1381	J5082	ST-21	43692	N/A	Campylobacter jejuni OXC10026	50	Human	CJIE1	noIE2	noIE3	noT6	noIE4	noICE	no42	noTet	noVir
1382	J5092	ST-21	43836	N/A	Campylobacter jejuni OXC10039	50	Human	CJIE1	noIE2	noIE3	noT6	noIE4	noICE	no42	noTet	noVir
1383	J6179	ST-21	34507	N/A	Campylobacter jejuni OXC9975	50	Human	CJIE1	noIE2	noIE3	noT6	noIE4	noICE	no42	noTet	noVir
1384	J4431	ST-21	47544	N/A	Campylobacter jejuni ACP46	50	Poultry	CJIE1	noIE2	noIE3	noT6	noIE4	noICE	no42	noTet	noVir
1385	J2749	ST-21	25530	N/A	Campylobacter jejuni OXC8103	50	Human	CJIE1	noIE2	noIE3	noT6	noIE4	noICE	no42	noTet	noVir
1386	J5698	ST-21	31241	N/A	Campylobacter jejuni OXC9422	50	Human	CJIE1	noIE2	noIE3	noT6	noIE4	noICE	no42	noTet	noVir
1387	J2462	ST-21	24981	N/A	Campylobacter jejuni OXC7746	50	Human	CJIE1	noIE2	noIE3	noT6	noIE4	noICE	no42	noTet	noVir
1388	J6239	ST-21	37570	N/A	Campylobacter jejuni Seal183	50	Animal	CJIE1	noIE2	noIE3	noT6	noIE4	noICE	no42	noTet	noVir
1389	J5504	ST-21	30870	N/A	Campylobacter jejuni OXC9191	50	Human	CJIE1	noIE2	noIE3	noT6	noIE4	noICE	no42	pTet	noVir
1390	J3219	ST-21	28646	N/A	Campylobacter jejuni OXC8455	50	Human	CJIE1	noIE2	noIE3	noT6	noIE4	noICE	no42	noTet	noVir
1391	J3220	ST-21	28647	N/A	Campylobacter jejuni OXC8456	50	Human	CJIE1	noIE2	noIE3	noT6	noIE4	noICE	no42	noTet	noVir
1392	J3236	ST-21	28665	N/A	Campylobacter jejuni OXC8472	50	Human	CJIE1	noIE2	noIE3	noT6	noIE4	noICE	no42	noTet	noVir
1393	J3297	ST-21	28729	N/A	Campylobacter jejuni OXC8539	50	Human	CJIE1	noIE2	noIE3	noT6	noIE4	noICE	no42	noTet	noVir
1394	J4956	ST-21	47735	N/A	Campylobacter jejuni NWC301	50	Human	CJIE1	noIE2	noIE3	noT6	noIE4	noICE	no42	noTet	noVir
1395	J4957	ST-21	47750	N/A	Campylobacter jejuni NWC302	50	Human	CJIE1	noIE2	noIE3	noT6	noIE4	noICE	no42	noTet	noVir
1396	J2133	ST-21	24566	N/A	Campylobacter jejuni OXC7637	50	Human	CJIE1	noIE2	noIE3	noT6	noIE4	noICE	no42	noTet	noVir
1397	J2796	ST-21	25585	N/A	Campylobacter jejuni OXC8015	50	Human	CJIE1	noIE2	noIE3	noT6	noIE4	noICE	no42	noTet	noVir
1398	J3929	ST-21	32570	N/A	Campylobacter jejuni H150820519	50	NoSource	CJIE1	noIE2	noIE3	noT6	noIE4	noICE	no42	noTet	noVir
1399	J3952	ST-21	32707	N/A	Campylobacter jejuni H151160574	50	NoSource	CJIE1	noIE2	noIE3	noT6	noIE4	noICE	no42	pTet	noVir
1400	J5128	ST-21	43807	N/A	Campylobacter jejuni OXC10078	50	Human	CJIE1	noIE2	noIE3	noT6	noIE4	noICE	no42	noTet	noVir
1401	J5593	ST-21	30975	N/A	Campylobacter jejuni OXC9302	50	Human	CJIE1	noIE2	noIE3	noT6	noIE4	noICE	no42	noTet	noVir
1402	J5656	ST-21	31194	N/A	Campylobacter jejuni OXC9375	50	Human	CJIE1	noIE2	noIE3	noT6	noIE4	noICE	no42	noTet	noVir
1403	J5734	ST-21	31283	N/A	Campylobacter jejuni OXC9464	50	Human	CJIE1	noIE2	noIE3	noT6	noIE4	noICE	no42	noTet	noVir
1404	J6183	ST-21	34511	N/A	Campylobacter jejuni OXC9979	50	Human	CJIE1	noIE2	noIE3	noT6	noIE4	noICE	no42	noTet	noVir
1405	J3943	ST-21	32590	N/A	Campylobacter jejuni H150920716	50	Human	CJIE1	noIE2	noIE3	noT6	noIE4	noICE	no42	noTet	noVir
1406	J4759	ST-21	43738	N/A	Campylobacter jejuni NWC109	50	Human	CJIE1	noIE2	noIE3	noT6	noIE4	noICE	no42	noTet	noVir
1407	J5187	ST-21	47345	N/A	Campylobacter jejuni OXC10149	50	Human	CJIE1	noIE2	noIE3	noT6	noIE4	noICE	no42	noTet	noVir
1408	J4864	ST-21	47309	N/A	Campylobacter jejuni NWC213	50	Human	CJIE1	noIE2	noIE3	noT6	noIE4	noICE	no42	noTet	noVir
1409	J5000	ST-21	43657	N/A	Campylobacter jejuni NWC36	50	Human	CJIE1	noIE2	noIE3	noT6	noIE4	noICE	no42	noTet	noVir
1410	J5926	ST-21	31492	N/A	Campylobacter jejuni OXC9673	50	Human	CJIE1	noIE2	noIE3	noT6	noIE4	noICE	no42	noTet	noVir
1411	J3645	ST-21	30540	N/A	Campylobacter jejuni OXC8854	50	Human	CJIE1	CJIE2	noIE3	noT6	noIE4	noICE	no42	noTet	noVir
1412	J4577	ST-21	47260	N/A	Campylobacter jejuni FI01	50	Human	CJIE1	noIE2	noIE3	noT6	noIE4	noICE	no42	noTet	noVir
1413	J6235	ST-21	37566	N/A	Campylobacter jejuni Seal174	50	Animal	CJIE1	noIE2	noIE3	noT6	noIE4	noICE	no42	noTet	noVir
1414	J6258	ST-21	37590	N/A	Campylobacter jejuni Seal48	50	Animal	CJIE1	noIE2	noIE3	noT6	noIE4	noICE	no42	noTet	noVir
1415	J6212	ST-21	37259	N/A	Campylobacter jejuni Seal113	50	Animal	CJIE1	noIE2	noIE3	noT6	noIE4	noICE	no42	noTet	noVir
1416	J6270	ST-21	37608	N/A	Campylobacter jejuni Seal87	50	Animal	CJIE1	noIE2	noIE3	noT6	noIE4	noICE	no42	noTet	noVir
1417	J6238	ST-21	37569	N/A	Campylobacter jejuni Seal181	50	Animal	CJIE1	noIE2	noIE3	noT6	noIE4	noICE	no42	noTet	noVir
1418	J6268	ST-21	37606	N/A	Campylobacter jejuni Seal82	50	Animal	CJIE1	noIE2	noIE3	noT6	noIE4	noICE	no42	noTet	noVir
1419	J3339	ST-21	28896	N/A	Campylobacter jejuni OXC8699	50	Human	CJIE1	noIE2	noIE3	noT6	noIE4	noICE	no42	noTet	noVir
1420	J3242	ST-21	28671	N/A	Campylobacter jejuni OXC8478	50	Human	CJIE1	noIE2	noIE3	noT6	noIE4	noICE	no42	noTet	noVir
1421	J4751	ST-21	43587	N/A	Campylobacter jejuni NWC10	50	Human	CJIE1	noIE2	noIE3	noT6	noIE4	noICE	no42	noTet	noVir
1422	J4831	ST-21	43883	N/A	Campylobacter jejuni NWC181	50	Human	CJIE1	noIE2	noIE3	noT6	noIE4	noICE	no42	pTet	noVir
1423	J0930	ST-21	21389	N/A	Campylobacter jejuni OXC5445	50	Human	CJIE1	noIE2	noIE3	noT6	noIE4	noICE	no42	noTet	noVir
1424	J3066	ST-21	27982	N/A	Campylobacter jejuni OXC8291	50	Human	CJIE1	noIE2	noIE3	noT6	noIE4	noICE	no42	noTet	noVir
1425	J6261	ST-21	37594	N/A	Campylobacter jejuni Seal56	50	Animal	CJIE1	noIE2	noIE3	noT6	noIE4	noICE	no42	noTet	noVir
1426	J0421	ST-21	16285	N/A	Campylobacter jejuni OXC6493	50	Human	CJIE1	noIE2	noIE3	noT6	noIE4	noICE	no42	noTet	noVir
1427	J5371	ST-21	30711	N/A	Campylobacter jejuni OXC9032	50	Human	CJIE1	noIE2	noIE3	noT6	noIE4	noICE	no42	noTet	noVir
1428	J5839	ST-21	31397	N/A	Campylobacter jejuni OXC9578	50	Human	CJIE1	noIE2	noIE3	noT6	CJIE4	noICE	no42	noTet	noVir
1429	J5719	ST-21	31265	N/A	Campylobacter jejuni OXC9446	50	Human	CJIE1	noIE2	noIE3	noT6	noIE4	noICE	no42	noTet	noVir
1430	J0092	ST-21	N/A	CCCZ01	Campylobacter jejuni Ma-1	50	Ruminant	noIE1	noIE2	noIE3	noT6	noIE4	noICE	no42	noTet	noVir
1431	J0100	ST-21	N/A	CCDE01	Campylobacter jejuni Po-2	50	Human	noIE1	noIE2	noIE3	noT6	noIE4	noICE	no42	noTet	noVir
1432	J0093	ST-21	N/A	CCDD01	Campylobacter jejuni Ma-B	50	Ruminant	noIE1	noIE2	noIE3	noT6	noIE4	noICE	no42	noTet	noVir
1433	J0077	ST-21	N/A	CCDC01	Campylobacter jejuni Le-755	50	Ruminant	noIE1	noIE2	noIE3	noT6	noIE4	noICE	no42	noTet	noVir
1434	J2010	ST-21	24311	N/A	Campylobacter jejuni CAMSA15-R	21	NoSource	noIE1	noIE2	noIE3	noT6	noIE4	noICE	no42	noTet	noVir
1435	J1624	ST-21	23573	N/A	Campylobacter jejuni OXC5826	21	Human	noIE1	noIE2	noIE3	noT6	noIE4	noICE	no42	noTet	noVir
1436	J2032	none	24336	N/A	Campylobacter jejuni ARI-813-R	N/A	NoSource	noIE1	noIE2	noIE3	noT6	noIE4	noICE	no42	noTet	noVir
1437	J5061	ST-21	43617	N/A	Campylobacter jejuni OXC10001	50	Human	noIE1	noIE2	noIE3	noT6	noIE4	noICE	no42	pTet	noVir
1438	J5062	ST-21	43603	N/A	Campylobacter jejuni OXC10002	50	Human	noIE1	noIE2	noIE3	noT6	noIE4	noICE	no42	pTet	noVir
1439	J4892	ST-21	47689	N/A	Campylobacter jejuni NWC240	50	Human	noIE1	noIE2	noIE3	noT6	noIE4	noICE	no42	noTet	noVir
1440	J4953	ST-21	43594	N/A	Campylobacter jejuni NWC3	50	Human	noIE1	noIE2	noIE3	noT6	noIE4	noICE	no42	pTet	noVir
1441	J0535	ST-21	18221	N/A	Campylobacter jejuni OXC6664	50	Human	noIE1	noIE2	noIE3	noT6	noIE4	noICE	no42	noTet	noVir
1442	J3287	ST-21	28719	N/A	Campylobacter jejuni OXC8528	50	Human	noIE1	noIE2	noIE3	noT6	noIE4	noICE	no42	noTet	noVir
1443	J4823	ST-21	43889	N/A	Campylobacter jejuni NWC173	50	Human	noIE1	noIE2	noIE3	noT6	noIE4	ICE1	no42	pTet	noVir
1444	J5373	ST-21	30714	N/A	Campylobacter jejuni OXC9035	50	Human	noIE1	noIE2	noIE3	noT6	noIE4	noICE	no42	noTet	noVir
1445	J4611	ST-21	47259	N/A	Campylobacter jejuni FI38	50	Poultry	noIE1	noIE2	noIE3	noT6	noIE4	noICE	no42	noTet	noVir
1446	J3991	ST-21	33286	N/A	Campylobacter jejuni H151920575	50	Human	noIE1	noIE2	noIE3	noT6	noIE4	noICE	no42	pTet	noVir
1447	J1270	ST-21	22288	N/A	Campylobacter jejuni OXC7246	50	Human	noIE1	noIE2	noIE3	noT6	CJIE4	noICE	pCC42	noTet	noVir
1448	J2636	ST-21	25405	N/A	Campylobacter jejuni OXC7523	19	Human	noIE1	noIE2	noIE3	noT6	CJIE4	noICE	no42	noTet	noVir
1449	J2104	ST-21	24528	N/A	Campylobacter jejuni OXC7596	19	Human	noIE1	noIE2	noIE3	noT6	CJIE4	noICE	no42	noTet	noVir
1450	J2500	ST-21	25028	N/A	Campylobacter jejuni OXC7897	19	Human	noIE1	noIE2	noIE3	noT6	CJIE4	noICE	no42	noTet	noVir
1451	J3590	ST-21	30473	N/A	Campylobacter jejuni OXC8784	19	Human	noIE1	noIE2	noIE3	noT6	CJIE4	noICE	no42	noTet	noVir
1452	J0312	ST-21	16152	N/A	Campylobacter jejuni OXC6355	19	Human	noIE1	noIE2	noIE3	noT6	CJIE4	noICE	no42	noTet	noVir
1453	J2066	ST-21	24484	N/A	Campylobacter jejuni OXC7543	19	Human	CJIE1	noIE2	noIE3	noT6	CJIE4	noICE	no42	noTet	noVir
1454	J5857	ST-21	31417	N/A	Campylobacter jejuni OXC9598	19	Human	noIE1	noIE2	noIE3	noT6	CJIE4	noICE	no42	noTet	noVir
1455	J6015	ST-21	32833	N/A	Campylobacter jejuni OXC9777	19	Human	CJIE1	noIE2	noIE3	noT6	CJIE4	noICE	no42	noTet	noVir
1456	J3425	ST-21	28993	N/A	Campylobacter jejuni OXC8630	19	Human	CJIE1	noIE2	noIE3	noT6	CJIE4	noICE	no42	noTet	noVir
1457	J4432	ST-21	47837	N/A	Campylobacter jejuni ACP460	19	Poultry	CJIE1	noIE2	noIE3	noT6	CJIE4	noICE	no42	noTet	noVir
1458	J5592	ST-21	30973	N/A	Campylobacter jejuni OXC9300	19	Human	CJIE1	noIE2	noIE3	noT6	noIE4	noICE	no42	pTet	noVir
1459	J3416	ST-21	28983	N/A	Campylobacter jejuni OXC8598	19	Human	CJIE1	noIE2	noIE3	noT6	CJIE4	noICE	no42	noTet	noVir
1460	J6116	ST-21	34429	N/A	Campylobacter jejuni OXC9897	19	Human	CJIE1	noIE2	noIE3	noT6	noIE4	noICE	no42	pTet	noVir
1461	J2612	ST-21	25378	N/A	Campylobacter jejuni OXC7960	19	Human	CJIE1	noIE2	noIE3	noT6	CJIE4	noICE	no42	pTet	noVir
1462	J0990	ST-21	21456	N/A	Campylobacter jejuni OXC5724	19	Human	CJIE1	noIE2	noIE3	noT6	CJIE4	noICE	no42	noTet	noVir
1463	J6060	ST-21	32881	N/A	Campylobacter jejuni OXC9825	19	Human	noIE1	noIE2	noIE3	noT6	noIE4	noICE	no42	noTet	noVir
1464	J5008	ST-21	43644	N/A	Campylobacter jejuni NWC44	50	Human	CJIE1	noIE2	noIE3	noT6	noIE4	ICE1	no42	noTet	noVir
1465	J3562	ST-21	30440	N/A	Campylobacter jejuni OXC8749	50	Human	CJIE1	noIE2	noIE3	noT6	noIE4	noICE	pCC42	noTet	noVir
1466	J5018	ST-21	43650	N/A	Campylobacter jejuni NWC56	50	Human	noIE1	CJIE2	noIE3	noT6	noIE4	noICE	no42	noTet	noVir
1467	J5019	ST-21	43647	N/A	Campylobacter jejuni NWC58	50	Human	noIE1	CJIE2	noIE3	noT6	noIE4	noICE	no42	noTet	noVir
1468	J1865	ST-21	24044	N/A	Campylobacter jejuni OXC4567	50	Human	noIE1	CJIE2	noIE3	noT6	noIE4	noICE	no42	noTet	pVir
1469	J3262	ST-21	28691	N/A	Campylobacter jejuni OXC8500	50	Human	CJIE1	noIE2	noIE3	noT6	noIE4	noICE	no42	noTet	noVir
1470	J1653	ST-21	23612	N/A	Campylobacter jejuni OXC5879	50	Human	noIE1	CJIE2	noIE3	noT6	noIE4	noICE	pCC42	noTet	pVir
1471	J2280	ST-21	24733	N/A	Campylobacter jejuni OXC5094	50	Human	noIE1	noIE2	noIE3	noT6	noIE4	noICE	no42	pTet	noVir
1472	J5516	ST-21	30882	N/A	Campylobacter jejuni OXC9203	8046	Human	CJIE1	noIE2	noIE3	noT6	noIE4	noICE	no42	pTet	noVir
1473	J5517	ST-21	30883	N/A	Campylobacter jejuni OXC9204	8046	Human	CJIE1	noIE2	noIE3	noT6	noIE4	noICE	no42	pTet	noVir
1474	J3272	ST-21	28702	N/A	Campylobacter jejuni OXC8511	19	Human	noIE1	noIE2	noIE3	noT6	noIE4	noICE	no42	pTet	noVir
1475	J2055	ST-21	24471	N/A	Campylobacter jejuni OXC4939	520	Human	CJIE1	noIE2	noIE3	noT6	CJIE4	noICE	no42	noTet	noVir
1476	J1054	ST-21	21576	N/A	Campylobacter jejuni OXC6857	520	Human	CJIE1	noIE2	noIE3	noT6	CJIE4	noICE	pCC42	noTet	noVir
1477	J5139	ST-21	43865	N/A	Campylobacter jejuni OXC10091	520	Human	CJIE1	noIE2	noIE3	noT6	CJIE4	noICE	no42	noTet	noVir
1478	J1912	ST-21	24095	N/A	Campylobacter jejuni OXC4651	520	Human	CJIE1	CJIE2	noIE3	noT6	noIE4	noICE	pCC42	pTet	noVir
1479	J3672	ST-21	30569	N/A	Campylobacter jejuni OXC8885	50	Human	CJIE1	noIE2	noIE3	noT6	noIE4	noICE	no42	noTet	noVir
1480	J1625	ST-21	23575	N/A	Campylobacter jejuni OXC5829	50	Human	noIE1	noIE2	noIE3	noT6	noIE4	noICE	no42	noTet	noVir
1481	J5392	ST-21	30738	N/A	Campylobacter jejuni OXC9059	3633	Human	noIE1	noIE2	noIE3	noT6	noIE4	noICE	no42	noTet	noVir
1482	J5979	ST-21	32790	N/A	Campylobacter jejuni OXC9734	3633	Human	noIE1	noIE2	noIE3	noT6	noIE4	noICE	no42	noTet	noVir
1483	J2151	ST-21	24585	N/A	Campylobacter jejuni OXC7778	3633	Human	CJIE1	noIE2	noIE3	noT6	noIE4	noICE	no42	noTet	noVir
1484	J0899	ST-21	21357	N/A	Campylobacter jejuni OXC5397	5242	Human	CJIE1	noIE2	noIE3	noT6	noIE4	noICE	no42	noTet	noVir
1485	J0447	ST-21	16313	N/A	Campylobacter jejuni OXC6521	47	Human	CJIE1	noIE2	noIE3	noT6	noIE4	noICE	no42	noTet	noVir
1486	J0543	ST-21	18229	N/A	Campylobacter jejuni OXC6672	47	Human	CJIE1	noIE2	noIE3	noT6	noIE4	noICE	no42	noTet	noVir
1487	J2164	ST-21	24598	N/A	Campylobacter jejuni OXC7797	47	Human	noIE1	noIE2	noIE3	noT6	noIE4	noICE	pCC42	noTet	noVir
1488	J2177	ST-21	24613	N/A	Campylobacter jejuni OXC7815	47	Human	noIE1	noIE2	noIE3	noT6	noIE4	noICE	pCC42	noTet	noVir
1489	J3436	ST-21	29006	N/A	Campylobacter jejuni OXC8674	47	Human	noIE1	noIE2	noIE3	noT6	noIE4	noICE	no42	noTet	noVir
1490	J3454	ST-21	29026	N/A	Campylobacter jejuni OXC8694	47	Human	noIE1	noIE2	noIE3	noT6	noIE4	noICE	no42	noTet	noVir
1491	J5367	ST-21	30705	N/A	Campylobacter jejuni OXC9026	47	Human	noIE1	noIE2	noIE3	noT6	noIE4	noICE	no42	noTet	noVir
1492	J0090	ST-21	35291	AIOI01	Campylobacter jejuni LMG-9879	47	Human	CJIE1	noIE2	noIE3	noT6	noIE4	noICE	no42	noTet	noVir
1493	J0629	ST-61	18326	N/A	Campylobacter jejuni OXC6769	61	Human	noIE1	noIE2	noIE3	noT6	noIE4	noICE	no42	pTet	noVir
1494	J0635	ST-61	18332	N/A	Campylobacter jejuni OXC6775	61	Human	noIE1	noIE2	noIE3	noT6	noIE4	noICE	no42	pTet	noVir
1495	J3486	ST-61	29068	N/A	Campylobacter jejuni OXC8494	61	Human	noIE1	noIE2	noIE3	noT6	noIE4	noICE	pCC42	noTet	noVir
1496	J3499	ST-61	29084	N/A	Campylobacter jejuni OXC8487	61	Human	noIE1	noIE2	noIE3	noT6	noIE4	noICE	pCC42	noTet	noVir
1497	J3175	ST-61	28593	N/A	Campylobacter jejuni OXC8401	61	Human	noIE1	CJIE2	noIE3	noT6	noIE4	noICE	no42	noTet	noVir
1498	J2114	ST-61	24540	N/A	Campylobacter jejuni OXC7611	61	Human	noIE1	CJIE2	noIE3	noT6	noIE4	noICE	no42	noTet	noVir
1499	J1826	ST-61	24001	N/A	Campylobacter jejuni OXC7472	61	Human	noIE1	CJIE2	noIE3	noT6	noIE4	noICE	no42	noTet	noVir
1500	J1796	ST-61	23966	N/A	Campylobacter jejuni OXC7433	61	Human	noIE1	CJIE2	noIE3	noT6	noIE4	noICE	no42	pTet	noVir
1501	J2196	ST-61	24636	N/A	Campylobacter jejuni OXC7839	61	Human	noIE1	CJIE2	noIE3	noT6	noIE4	noICE	no42	pTet	noVir
1502	J6155	ST-61	34478	N/A	Campylobacter jejuni OXC9946	61	Human	noIE1	CJIE2	noIE3	noT6	noIE4	noICE	no42	noTet	noVir
1503	J0955	ST-61	21415	N/A	Campylobacter jejuni OXC5665	61	Human	noIE1	CJIE2	noIE3	noT6	noIE4	noICE	no42	pTet	noVir
1504	J3012	ST-61	27919	N/A	Campylobacter jejuni OXC8216	61	Human	noIE1	noIE2	noIE3	noT6	noIE4	noICE	no42	pTet	noVir
1505	J4837	ST-61	43888	N/A	Campylobacter jejuni NWC187	6985	Human	noIE1	CJIE2	noIE3	noT6	noIE4	noICE	pCC42	noTet	noVir
1506	J3045	ST-61	27959	N/A	Campylobacter jejuni OXC8263	6985	Human	noIE1	CJIE2	noIE3	noT6	noIE4	noICE	no42	noTet	noVir
1507	J1809	ST-61	23982	N/A	Campylobacter jejuni OXC7452	61	Human	noIE1	CJIE2	noIE3	noT6	noIE4	noICE	no42	noTet	noVir
1508	J2676	ST-61	25449	N/A	Campylobacter jejuni OXC7343	61	Human	noIE1	CJIE2	noIE3	noT6	noIE4	noICE	no42	noTet	noVir
1509	J5677	ST-61	31218	N/A	Campylobacter jejuni OXC9399	61	Human	noIE1	CJIE2	noIE3	noT6	noIE4	ICE1	no42	noTet	noVir
1510	J3153	ST-61	28570	N/A	Campylobacter jejuni OXC8376	61	Human	noIE1	CJIE2	noIE3	noT6	noIE4	noICE	no42	noTet	noVir
1511	J0418	ST-61	16282	N/A	Campylobacter jejuni OXC6490	61	Human	noIE1	CJIE2	noIE3	noT6	noIE4	ICE1	no42	noTet	noVir
1512	J3496	ST-61	29079	N/A	Campylobacter jejuni OXC8716	61	Human	noIE1	CJIE2	noIE3	noT6	noIE4	noICE	no42	noTet	noVir
1513	J3116	ST-61	28035	N/A	Campylobacter jejuni OXC8344	61	Human	noIE1	CJIE2	noIE3	noT6	noIE4	noICE	no42	noTet	noVir
1514	J4838	ST-61	43851	N/A	Campylobacter jejuni NWC188	61	Human	noIE1	CJIE2	noIE3	noT6	noIE4	noICE	no42	noTet	noVir
1515	J5096	ST-61	43824	N/A	Campylobacter jejuni OXC10043	61	Human	noIE1	CJIE2	noIE3	noT6	noIE4	ICE1	no42	pTet	noVir
1516	J5282	ST-61	33124	N/A	Campylobacter jejuni OXC5615X	61	Human	noIE1	CJIE2	noIE3	noT6	noIE4	noICE	no42	pTet	noVir
1517	J4872	ST-61	47363	N/A	Campylobacter jejuni NWC221	61	Human	noIE1	noIE2	noIE3	noT6	noIE4	noICE	no42	noTet	noVir
1518	J4856	ST-61	47297	N/A	Campylobacter jejuni NWC204	61	Human	noIE1	noIE2	noIE3	noT6	noIE4	noICE	no42	noTet	noVir
1519	J1315	ST-61	22335	N/A	Campylobacter jejuni OXC7294	61	Human	noIE1	noIE2	noIE3	noT6	noIE4	noICE	no42	noTet	noVir
1520	J0692	ST-61	18431	N/A	Campylobacter jejuni OXC4722	61	Human	noIE1	noIE2	noIE3	noT6	noIE4	ICE1	no42	noTet	noVir
1521	J5221	ST-61	47770	N/A	Campylobacter jejuni OXC10183	61	Human	noIE1	noIE2	noIE3	noT6	noIE4	noICE	no42	noTet	noVir
1522	J2546	ST-61	25088	N/A	Campylobacter jejuni OXC4658	61	Human	noIE1	CJIE2	noIE3	noT6	noIE4	noICE	no42	noTet	noVir
1523	J0248	ST-61	16080	N/A	Campylobacter jejuni OXC6283	61	Human	noIE1	CJIE2	noIE3	noT6	noIE4	noICE	no42	noTet	noVir
1524	J2822	ST-61	25620	N/A	Campylobacter jejuni OXC7426	61	Human	noIE1	noIE2	noIE3	noT6	noIE4	noICE	no42	noTet	noVir
1525	J0348	ST-61	16197	N/A	Campylobacter jejuni OXC6402	61	Human	noIE1	noIE2	noIE3	noT6	noIE4	noICE	no42	noTet	noVir
1526	J0303	ST-61	16143	N/A	Campylobacter jejuni OXC6346	61	Human	noIE1	noIE2	noIE3	noT6	noIE4	noICE	no42	noTet	noVir
1527	J0926	ST-61	21384	N/A	Campylobacter jejuni OXC5439	61	Human	noIE1	noIE2	noIE3	noT6	noIE4	noICE	no42	noTet	noVir
1528	J3091	ST-61	28009	N/A	Campylobacter jejuni OXC8318	61	Human	noIE1	noIE2	noIE3	noT6	noIE4	noICE	no42	noTet	noVir
1529	J0199	ST-61	12905	N/A	Campylobacter jejuni OXC6570	61	Human	noIE1	CJIE2	noIE3	noT6	noIE4	noICE	no42	noTet	noVir
1530	J1643	ST-61	23600	N/A	Campylobacter jejuni OXC5860	61	Human	noIE1	noIE2	noIE3	noT6	noIE4	noICE	no42	noTet	noVir
1531	J6132	ST-61	34450	N/A	Campylobacter jejuni OXC9918	61	Human	noIE1	noIE2	noIE3	noT6	noIE4	ICE1	no42	noTet	noVir
1532	J1559	ST-61	23504	N/A	Campylobacter jejuni OXC5613	61	Human	noIE1	noIE2	noIE3	noT6	noIE4	noICE	no42	noTet	noVir
1533	J1221	ST-61	22230	N/A	Campylobacter jejuni OXC7045	61	Human	noIE1	noIE2	noIE3	noT6	noIE4	noICE	no42	noTet	noVir
1534	J1737	ST-61	23900	N/A	Campylobacter jejuni OXC7361	61	Human	noIE1	noIE2	noIE3	noT6	noIE4	noICE	no42	pTet	noVir
1535	J1883	ST-61	24064	N/A	Campylobacter jejuni OXC4595	61	Human	noIE1	noIE2	noIE3	noT6	noIE4	noICE	no42	pTet	noVir
1536	J4865	ST-61	47360	N/A	Campylobacter jejuni NWC215	61	Human	noIE1	noIE2	noIE3	noT6	noIE4	noICE	no42	noTet	noVir
1537	J5091	ST-61	43709	N/A	Campylobacter jejuni OXC10038	61	Human	noIE1	noIE2	noIE3	noT6	noIE4	noICE	no42	pTet	noVir
1538	J5136	ST-61	43785	N/A	Campylobacter jejuni OXC10088	61	Human	noIE1	noIE2	noIE3	noT6	noIE4	noICE	no42	pTet	noVir
1539	J5968	ST-61	32778	N/A	Campylobacter jejuni OXC9722	61	Human	noIE1	noIE2	noIE3	noT6	noIE4	noICE	no42	noTet	noVir
1540	J5144	ST-61	43847	N/A	Campylobacter jejuni OXC10096	61	Human	noIE1	noIE2	noIE3	noT6	noIE4	noICE	pCC42	noTet	noVir
1541	J5394	ST-61	30740	N/A	Campylobacter jejuni OXC9061	61	Human	noIE1	noIE2	noIE3	noT6	noIE4	noICE	no42	pTet	noVir
1542	J5403	ST-61	30752	N/A	Campylobacter jejuni OXC9073	61	Human	noIE1	noIE2	noIE3	noT6	noIE4	noICE	no42	pTet	noVir
1543	J2679	ST-61	25452	N/A	Campylobacter jejuni OXC7652	61	Human	CJIE1	noIE2	noIE3	noT6	noIE4	noICE	no42	noTet	noVir
1544	J3723	ST-61	30624	N/A	Campylobacter jejuni OXC8941	61	Human	CJIE1	noIE2	noIE3	noT6	noIE4	ICE1	no42	noTet	noVir
1545	J4788	ST-61	43805	N/A	Campylobacter jejuni NWC137	61	Human	CJIE1	noIE2	noIE3	noT6	noIE4	noICE	no42	noTet	noVir
1546	J1709	ST-61	23672	N/A	Campylobacter jejuni OXC5875	61	Human	noIE1	noIE2	noIE3	noT6	noIE4	noICE	no42	pTet	noVir
1547	J5494	ST-61	30859	N/A	Campylobacter jejuni OXC9180	61	Human	noIE1	CJIE2	noIE3	noT6	noIE4	noICE	no42	pTet	noVir
1548	J1834	ST-61	24011	N/A	Campylobacter jejuni OXC7482	61	Human	noIE1	noIE2	noIE3	noT6	noIE4	ICE1	no42	noTet	noVir
1549	J0235	ST-61	16065	N/A	Campylobacter jejuni OXC6268	61	Human	noIE1	CJIE2	noIE3	noT6	noIE4	noICE	no42	pTet	noVir
1550	J0206	ST-61	12916	N/A	Campylobacter jejuni OXC6579	61	Human	noIE1	noIE2	noIE3	noT6	noIE4	noICE	no42	noTet	noVir
1551	J5543	ST-61	30916	N/A	Campylobacter jejuni OXC9243	61	Human	noIE1	noIE2	noIE3	noT6	noIE4	noICE	no42	noTet	noVir
1552	J1129	ST-61	22133	N/A	Campylobacter jejuni OXC4789	61	Human	noIE1	noIE2	noIE3	noT6	noIE4	noICE	no42	noTet	noVir
1553	J1132	ST-61	22136	N/A	Campylobacter jejuni OXC4793	61	Human	noIE1	noIE2	noIE3	noT6	noIE4	noICE	no42	noTet	noVir
1554	J1135	ST-61	22139	N/A	Campylobacter jejuni OXC4798	61	Human	noIE1	noIE2	noIE3	noT6	noIE4	noICE	no42	noTet	noVir
1555	J3602	ST-61	30487	N/A	Campylobacter jejuni OXC8798	7448	Human	noIE1	CJIE2	noIE3	noT6	noIE4	noICE	no42	noTet	noVir
1556	J1634	ST-61	23587	N/A	Campylobacter jejuni OXC5844	61	Human	noIE1	noIE2	noIE3	noT6	noIE4	ICE1	no42	noTet	noVir
1557	J3212	ST-61	28637	N/A	Campylobacter jejuni OXC8446	61	Human	noIE1	noIE2	noIE3	noT6	noIE4	noICE	no42	noTet	noVir
1558	J5978	ST-61	32789	N/A	Campylobacter jejuni OXC9733	61	Human	noIE1	CJIE2	noIE3	noT6	noIE4	noICE	no42	noTet	noVir
1559	J5907	ST-61	31469	N/A	Campylobacter jejuni OXC9650	578	Human	noIE1	noIE2	noIE3	noT6	noIE4	noICE	no42	pTet	noVir
1560	J1198	ST-61	22206	N/A	Campylobacter jejuni OXC7019	61	Human	noIE1	noIE2	noIE3	noT6	noIE4	noICE	no42	noTet	noVir
1561	J1202	ST-61	22210	N/A	Campylobacter jejuni OXC7023	61	Human	noIE1	noIE2	noIE3	noT6	noIE4	noICE	no42	noTet	noVir
1562	J1200	ST-61	22208	N/A	Campylobacter jejuni OXC7021	61	Human	noIE1	noIE2	noIE3	noT6	noIE4	noICE	no42	noTet	noVir
1563	J0386	ST-61	16245	N/A	Campylobacter jejuni OXC6453	61	Human	noIE1	CJIE2	noIE3	noT6	noIE4	noICE	no42	pTet	noVir
1564	J5232	ST-61	47908	N/A	Campylobacter jejuni OXC10196	61	Human	noIE1	CJIE2	noIE3	noT6	noIE4	noICE	no42	noTet	noVir
1565	J5235	ST-61	47917	N/A	Campylobacter jejuni OXC10199	61	Human	noIE1	CJIE2	noIE3	noT6	noIE4	noICE	no42	noTet	noVir
1566	J5240	ST-61	47921	N/A	Campylobacter jejuni OXC10205	61	Human	noIE1	CJIE2	noIE3	noT6	noIE4	noICE	no42	noTet	noVir
1567	J3550	ST-61	30426	N/A	Campylobacter jejuni OXC8839	61	Human	noIE1	CJIE2	noIE3	noT6	noIE4	noICE	no42	noTet	noVir
1568	J2286	ST-61	24739	N/A	Campylobacter jejuni OXC5111	61	Human	noIE1	noIE2	noIE3	noT6	noIE4	noICE	no42	noTet	noVir
1569	J3558	ST-61	30435	N/A	Campylobacter jejuni OXC8744	61	Human	noIE1	CJIE2	noIE3	noT6	noIE4	noICE	no42	pTet	noVir
1570	J1552	ST-61	23496	N/A	Campylobacter jejuni OXC5493	61	Human	noIE1	noIE2	noIE3	noT6	noIE4	noICE	no42	noTet	noVir
1571	J2311	ST-61	24765	N/A	Campylobacter jejuni OXC5162	61	Human	noIE1	CJIE2	noIE3	noT6	noIE4	noICE	no42	noTet	noVir
1572	J2859	ST-61	25943	N/A	Campylobacter jejuni Dg327	61	Animal	noIE1	CJIE2	noIE3	noT6	noIE4	noICE	no42	pTet	noVir
1573	J0667	ST-61	18365	N/A	Campylobacter jejuni OXC6808	61	Human	noIE1	CJIE2	noIE3	noT6	noIE4	noICE	no42	noTet	noVir
1574	J2021	ST-61	24323	N/A	Campylobacter jejuni NC16-R	61	NoSource	noIE1	noIE2	noIE3	noT6	noIE4	noICE	no42	noTet	noVir
1575	J1077	ST-61	22078	N/A	Campylobacter jejuni OXC6882	61	Human	noIE1	CJIE2	noIE3	noT6	noIE4	noICE	no42	pTet	noVir
1576	J2320	ST-61	24774	N/A	Campylobacter jejuni OXC5177	61	Human	noIE1	CJIE2	noIE3	noT6	noIE4	noICE	no42	noTet	noVir
1577	J1861	ST-61	24040	N/A	Campylobacter jejuni OXC4560	61	Human	noIE1	noIE2	noIE3	noT6	noIE4	noICE	no42	noTet	noVir
1578	J1999	ST-61	24250	N/A	Campylobacter jejuni 7802A	61	Ruminant	noIE1	noIE2	noIE3	noT6	noIE4	noICE	no42	noTet	noVir
1579	J5084	ST-61	43690	N/A	Campylobacter jejuni OXC10030	61	Human	noIE1	noIE2	noIE3	noT6	noIE4	noICE	no42	noTet	noVir
1580	J1342	ST-61	22364	N/A	Campylobacter jejuni OXC7325	61	Human	noIE1	noIE2	noIE3	noT6	noIE4	noICE	no42	noTet	noVir
1581	J5083	ST-61	43678	N/A	Campylobacter jejuni OXC10029	61	Human	noIE1	noIE2	noIE3	noT6	noIE4	noICE	no42	pTet	noVir
1582	J5085	ST-61	43689	N/A	Campylobacter jejuni OXC10031	61	Human	noIE1	noIE2	noIE3	noT6	noIE4	noICE	no42	pTet	noVir
1583	J6199	ST-61	34529	N/A	Campylobacter jejuni OXC9997	61	Human	noIE1	CJIE2	noIE3	noT6	noIE4	noICE	no42	noTet	noVir
1584	J0557	ST-61	18245	N/A	Campylobacter jejuni OXC6688	61	Human	noIE1	CJIE2	noIE3	noT6	noIE4	noICE	no42	noTet	noVir
1585	J0505	ST-61	16381	N/A	Campylobacter jejuni OXC6632	61	Human	noIE1	CJIE2	noIE3	noT6	noIE4	noICE	no42	pTet	noVir
1586	J1925	ST-61	24109	N/A	Campylobacter jejuni OXC4670	61	Human	noIE1	noIE2	noIE3	noT6	noIE4	noICE	no42	noTet	noVir
1587	J5690	ST-61	31232	N/A	Campylobacter jejuni OXC9413	61	Human	noIE1	noIE2	noIE3	noT6	noIE4	noICE	no42	noTet	noVir
1588	J0771	ST-61	21151	N/A	Campylobacter jejuni OXC6978	61	Human	noIE1	noIE2	noIE3	noT6	noIE4	noICE	no42	noTet	noVir
1589	J3395	ST-61	28958	N/A	Campylobacter jejuni OXC8643	61	Human	noIE1	noIE2	noIE3	noT6	noIE4	noICE	no42	pTet	noVir
1590	J3073	ST-61	27991	N/A	Campylobacter jejuni OXC8300	61	Human	noIE1	noIE2	noIE3	noT6	noIE4	noICE	no42	pTet	noVir
1591	J3178	ST-61	28597	N/A	Campylobacter jejuni OXC8406	61	Human	noIE1	noIE2	noIE3	noT6	noIE4	ICE1	no42	noTet	noVir
1592	J4929	ST-61	47768	N/A	Campylobacter jejuni NWC278	61	Human	noIE1	noIE2	noIE3	noT6	noIE4	noICE	no42	noTet	noVir
1593	J1873	ST-61	24053	N/A	Campylobacter jejuni OXC4579	61	Human	noIE1	noIE2	noIE3	noT6	noIE4	noICE	no42	noTet	noVir
1594	J6164	ST-61	34489	N/A	Campylobacter jejuni OXC9957	61	Human	noIE1	noIE2	noIE3	noT6	noIE4	ICE1	no42	pTet	noVir
1595	J4583	ST-61	47266	N/A	Campylobacter jejuni FI07	61	Human	noIE1	noIE2	noIE3	noT6	noIE4	ICE1	pCC42	pTet	noVir
1596	J3969	ST-61	33101	N/A	Campylobacter jejuni H151340588	61	Human	noIE1	noIE2	noIE3	noT6	noIE4	noICE	no42	noTet	noVir
1597	J0028	ST-61	35298	AIOR01	Campylobacter jejuni 2008-872	61	Human	noIE1	noIE2	noIE3	noT6	noIE4	noICE	no42	noTet	noVir
1598	J5014	ST-61	43600	N/A	Campylobacter jejuni NWC5	61	Human	noIE1	noIE2	noIE3	noT6	noIE4	noICE	no42	noTet	noVir
1599	J0966	ST-61	21428	N/A	Campylobacter jejuni OXC5682	61	Human	noIE1	noIE2	noIE3	noT6	noIE4	noICE	no42	noTet	noVir
1600	J2190	ST-61	24630	N/A	Campylobacter jejuni OXC7833	61	Human	noIE1	CJIE2	noIE3	noT6	noIE4	noICE	no42	pTet	noVir
1601	J1893	ST-61	24075	N/A	Campylobacter jejuni OXC4622	61	Human	noIE1	CJIE2	noIE3	noT6	noIE4	noICE	no42	noTet	noVir
1602	J4928	ST-61	47774	N/A	Campylobacter jejuni NWC276	61	Human	noIE1	CJIE2	noIE3	noT6	noIE4	noICE	no42	noTet	noVir
1603	J5047	ST-61	43705	N/A	Campylobacter jejuni NWC86	61	Human	noIE1	noIE2	noIE3	noT6	noIE4	ICE1	no42	noTet	noVir
1604	J4799	ST-61	43794	N/A	Campylobacter jejuni NWC149	61	Human	noIE1	noIE2	noIE3	noT6	noIE4	ICE1	no42	noTet	noVir
1605	J5460	ST-61	30818	N/A	Campylobacter jejuni OXC9139	61	Human	noIE1	noIE2	noIE3	noT6	noIE4	noICE	no42	pTet	noVir
1606	J5461	ST-61	30819	N/A	Campylobacter jejuni OXC9140	61	Human	noIE1	noIE2	noIE3	noT6	noIE4	noICE	no42	pTet	noVir
1607	J2028	ST-61	24331	N/A	Campylobacter jejuni NS-36-R	61	NoSource	noIE1	noIE2	noIE3	noT6	noIE4	noICE	no42	noTet	noVir
1608	J5143	ST-61	43876	N/A	Campylobacter jejuni OXC10095	61	Human	noIE1	noIE2	noIE3	noT6	noIE4	noICE	no42	noTet	noVir
1609	J0732	ST-61	21110	N/A	Campylobacter jejuni OXC6936	61	Human	noIE1	noIE2	noIE3	noT6	noIE4	noICE	pCC42	noTet	noVir
1610	J4982	ST-61	47910	N/A	Campylobacter jejuni NWC328	8237	Human	noIE1	noIE2	noIE3	noT6	noIE4	ICE1	pCC42	pTet	pVir
1611	J5672	ST-61	31213	N/A	Campylobacter jejuni OXC9394	61	Human	noIE1	noIE2	noIE3	noT6	noIE4	noICE	no42	pTet	noVir
1612	J2527	ST-61	25063	N/A	Campylobacter jejuni OXC7938	1738	Human	noIE1	noIE2	noIE3	noT6	noIE4	noICE	no42	pTet	noVir
1613	J2614	ST-61	25380	N/A	Campylobacter jejuni OXC7964	432	Human	noIE1	noIE2	noIE3	noT6	noIE4	noICE	no42	pTet	noVir
1614	J2476	ST-61	24999	N/A	Campylobacter jejuni OXC7864	432	Human	noIE1	noIE2	noIE3	noT6	noIE4	noICE	no42	pTet	noVir
1615	J2393	ST-61	24901	N/A	Campylobacter jejuni OXC7644	61	Human	noIE1	noIE2	noIE3	noT6	noIE4	noICE	no42	noTet	noVir
1616	J0016	none	35313	AIPI01	Campylobacter jejuni 1798	N/A	Ruminant	noIE1	noIE2	noIE3	noT6	noIE4	noICE	no42	noTet	noVir
1617	J0025	ST-61	35304	AIOX01	Campylobacter jejuni 1997-7	61	Human	noIE1	noIE2	noIE3	noT6	noIE4	noICE	pCC42	noTet	noVir
1618	J0305	ST-61	16145	N/A	Campylobacter jejuni OXC6348	81	Human	noIE1	noIE2	noIE3	noT6	noIE4	noICE	pCC42	noTet	noVir
1619	J5882	ST-61	31442	N/A	Campylobacter jejuni OXC9623	432	Human	noIE1	noIE2	noIE3	noT6	noIE4	ICE1	no42	pTet	noVir
1620	J0987	ST-48	21452	N/A	Campylobacter jejuni OXC5716	38	Human	noIE1	CJIE2	noIE3	noT6	noIE4	noICE	no42	noTet	noVir
1621	J5914	ST-48	31477	N/A	Campylobacter jejuni OXC9658	38	Human	noIE1	CJIE2	noIE3	noT6	noIE4	noICE	no42	pTet	noVir
1622	J5738	ST-48	31287	N/A	Campylobacter jejuni OXC9468	38	Human	noIE1	CJIE2	noIE3	noT6	noIE4	noICE	pCC42	pTet	noVir
1623	J0018	ST-48	35315	AIPK01	Campylobacter jejuni 1893	38	Ruminant	noIE1	CJIE2	noIE3	noT6	noIE4	noICE	no42	noTet	noVir
1624	J0014	ST-61	11136	AIPF01	Campylobacter jejuni 140-16	5161	Ruminant	noIE1	noIE2	noIE3	noT6	CJIE4	noICE	no42	noTet	noVir
1625	J0233	ST-48	16062	N/A	Campylobacter jejuni OXC6265	48	Human	noIE1	noIE2	noIE3	noT6	noIE4	noICE	no42	pTet	noVir
1626	J0288	ST-48	16125	N/A	Campylobacter jejuni OXC6328	48	Human	noIE1	noIE2	noIE3	noT6	noIE4	noICE	no42	pTet	noVir
1627	J0302	ST-48	16142	N/A	Campylobacter jejuni OXC6345	48	Human	noIE1	noIE2	noIE3	noT6	noIE4	noICE	no42	pTet	noVir
1628	J5051	ST-48	43818	N/A	Campylobacter jejuni NWC90	48	Human	noIE1	noIE2	noIE3	noT6	noIE4	noICE	no42	noTet	noVir
1629	J5060	ST-48	43616	N/A	Campylobacter jejuni OXC10000	48	Human	noIE1	noIE2	noIE3	noT6	noIE4	noICE	no42	noTet	noVir
1630	J0331	ST-48	16174	N/A	Campylobacter jejuni OXC6377	48	Human	noIE1	noIE2	noIE3	noT6	noIE4	noICE	no42	pTet	noVir
1631	J1191	ST-48	22199	N/A	Campylobacter jejuni OXC7012	48	Human	noIE1	noIE2	noIE3	noT6	noIE4	noICE	no42	noTet	noVir
1632	J4949	ST-48	47777	N/A	Campylobacter jejuni NWC296	48	Human	noIE1	noIE2	noIE3	noT6	noIE4	noICE	no42	pTet	noVir
1633	J2646	ST-48	25416	N/A	Campylobacter jejuni OXC8066	48	Human	noIE1	noIE2	noIE3	noT6	noIE4	noICE	no42	noTet	noVir
1634	J3293	ST-48	28725	N/A	Campylobacter jejuni OXC8535	48	Human	noIE1	noIE2	noIE3	noT6	noIE4	noICE	no42	noTet	noVir
1635	J3343	ST-48	28901	N/A	Campylobacter jejuni OXC8561	48	Human	noIE1	noIE2	noIE3	noT6	noIE4	noICE	no42	noTet	noVir
1636	J1932	ST-48	24116	N/A	Campylobacter jejuni OXC4680	48	Human	noIE1	noIE2	noIE3	noT6	noIE4	noICE	no42	pTet	noVir
1637	J1889	ST-48	24070	N/A	Campylobacter jejuni OXC4603	48	Human	noIE1	noIE2	noIE3	noT6	noIE4	noICE	no42	pTet	noVir
1638	J2147	ST-48	24580	N/A	Campylobacter jejuni OXC7772	48	Human	noIE1	noIE2	noIE3	noT6	noIE4	noICE	no42	noTet	noVir
1639	J2181	ST-48	24617	N/A	Campylobacter jejuni OXC7820	48	Human	noIE1	noIE2	noIE3	noT6	noIE4	noICE	no42	noTet	noVir
1640	J2427	ST-48	24940	N/A	Campylobacter jejuni OXC7692	48	Human	noIE1	noIE2	noIE3	noT6	noIE4	noICE	no42	noTet	noVir
1641	J2466	ST-48	24985	N/A	Campylobacter jejuni OXC7750	48	Human	noIE1	noIE2	noIE3	noT6	noIE4	noICE	no42	noTet	noVir
1642	J2664	ST-48	25434	N/A	Campylobacter jejuni OXC7703	48	Human	noIE1	noIE2	noIE3	noT6	noIE4	noICE	no42	noTet	noVir
1643	J3132	ST-48	28051	N/A	Campylobacter jejuni OXC8353	48	Human	noIE1	noIE2	noIE3	noT6	noIE4	noICE	no42	noTet	noVir
1644	J3621	ST-48	30514	N/A	Campylobacter jejuni OXC8826	48	Human	CJIE1	noIE2	noIE3	noT6	noIE4	noICE	no42	noTet	noVir
1645	J2512	ST-48	25044	N/A	Campylobacter jejuni OXC7914	48	Human	noIE1	noIE2	noIE3	noT6	noIE4	noICE	no42	noTet	noVir
1646	J3551	ST-48	30427	N/A	Campylobacter jejuni OXC8812	48	Human	CJIE1	noIE2	noIE3	noT6	noIE4	ICE1	no42	noTet	noVir
1647	J3707	ST-48	30608	N/A	Campylobacter jejuni OXC8925	48	Human	noIE1	noIE2	noIE3	noT6	noIE4	ICE1	no42	noTet	noVir
1648	J4806	ST-48	43793	N/A	Campylobacter jejuni NWC156	48	Human	noIE1	noIE2	noIE3	noT6	noIE4	noICE	no42	noTet	noVir
1649	J4573	ST-48	44194	FBHK01	Campylobacter jejuni CCN443	48	Poultry	noIE1	noIE2	noIE3	noT6	noIE4	noICE	no42	noTet	noVir
1650	J5161	ST-48	43891	N/A	Campylobacter jejuni OXC10115	48	Human	noIE1	noIE2	noIE3	noT6	noIE4	noICE	no42	pTet	noVir
1651	J5875	ST-48	31435	N/A	Campylobacter jejuni OXC9616	48	Human	noIE1	noIE2	noIE3	noT6	noIE4	noICE	no42	noTet	noVir
1652	J5487	ST-48	30851	N/A	Campylobacter jejuni OXC9172	48	Human	noIE1	noIE2	noIE3	noT6	noIE4	noICE	no42	noTet	noVir
1653	J3253	ST-48	28682	N/A	Campylobacter jejuni OXC8490	48	Human	noIE1	noIE2	noIE3	noT6	noIE4	noICE	no42	noTet	noVir
1654	J2684	ST-48	25457	N/A	Campylobacter jejuni OXC8125	48	Human	noIE1	noIE2	noIE3	noT6	noIE4	noICE	no42	noTet	noVir
1655	J3090	ST-48	28008	N/A	Campylobacter jejuni OXC8317	48	Human	noIE1	noIE2	noIE3	noT6	noIE4	noICE	no42	noTet	noVir
1656	J6148	ST-48	34468	N/A	Campylobacter jejuni OXC9936	48	Human	noIE1	noIE2	noIE3	noT6	noIE4	noICE	no42	noTet	noVir
1657	J3846	ST-48	31122	N/A	Campylobacter jejuni H144320566	48	Human	noIE1	noIE2	noIE3	noT6	noIE4	noICE	no42	noTet	noVir
1658	J5538	ST-48	30910	N/A	Campylobacter jejuni OXC9237	48	Human	noIE1	noIE2	noIE3	noT6	noIE4	ICE1	pCC42	noTet	noVir
1659	J1195	ST-48	22203	N/A	Campylobacter jejuni OXC7016	48	Human	noIE1	noIE2	noIE3	noT6	noIE4	ICE1	no42	noTet	noVir
1660	J2039	ST-48	24343	N/A	Campylobacter jejuni CJ7016-R	48	NoSource	noIE1	noIE2	noIE3	noT6	noIE4	ICE1	no42	noTet	noVir
1661	J0834	ST-48	21224	N/A	Campylobacter jejuni OXC7143	48	Human	noIE1	noIE2	noIE3	noT6	noIE4	ICE1	no42	noTet	noVir
1662	J0962	ST-48	21422	N/A	Campylobacter jejuni OXC5675	48	Human	noIE1	noIE2	noIE3	noT6	noIE4	noICE	no42	noTet	noVir
1663	J1748	ST-48	23912	N/A	Campylobacter jejuni OXC7374	6754	Human	noIE1	noIE2	noIE3	noT6	noIE4	noICE	no42	noTet	noVir
1664	J1944	ST-48	24129	N/A	Campylobacter jejuni OXC7525	6754	Human	noIE1	noIE2	noIE3	noT6	noIE4	noICE	no42	noTet	noVir
1665	J2415	ST-48	24927	N/A	Campylobacter jejuni OXC7673	6754	Human	noIE1	noIE2	noIE3	noT6	noIE4	noICE	no42	noTet	noVir
1666	J2145	ST-48	24578	N/A	Campylobacter jejuni OXC7769	48	Human	noIE1	noIE2	noIE3	noT6	noIE4	ICE1	no42	noTet	noVir
1667	J2088	ST-48	24508	N/A	Campylobacter jejuni OXC7571	48	Human	noIE1	noIE2	noIE3	noT6	noIE4	noICE	no42	noTet	noVir
1668	J3746	ST-48	30665	N/A	Campylobacter jejuni OXC8983	48	Human	noIE1	noIE2	noIE3	noT6	noIE4	noICE	no42	noTet	noVir
1669	J5409	ST-48	30758	N/A	Campylobacter jejuni OXC9079	48	Human	noIE1	noIE2	noIE3	noT6	noIE4	noICE	no42	noTet	noVir
1670	J3115	ST-48	28034	N/A	Campylobacter jejuni OXC8343	48	Human	CJIE1	noIE2	noIE3	noT6	noIE4	noICE	no42	noTet	noVir
1671	J1364	ST-48	22667	N/A	Campylobacter jejuni OXC7176	48	Human	noIE1	noIE2	noIE3	noT6	noIE4	noICE	no42	noTet	noVir
1672	J1362	ST-48	22665	N/A	Campylobacter jejuni OXC7174	48	Human	noIE1	noIE2	noIE3	noT6	noIE4	noICE	no42	noTet	noVir
1673	J0854	ST-48	21246	N/A	Campylobacter jejuni OXC7165	48	Human	noIE1	noIE2	noIE3	noT6	noIE4	noICE	no42	noTet	noVir
1674	J3237	ST-48	28666	N/A	Campylobacter jejuni OXC8473	48	Human	noIE1	noIE2	noIE3	noT6	noIE4	noICE	no42	noTet	noVir
1675	J1761	ST-48	23926	N/A	Campylobacter jejuni OXC7388	48	Human	noIE1	noIE2	noIE3	noT6	noIE4	noICE	no42	noTet	noVir
1676	J5780	ST-48	31332	N/A	Campylobacter jejuni OXC9513	48	Human	noIE1	noIE2	noIE3	noT6	noIE4	noICE	pCC42	noTet	noVir
1677	J4550	ST-48	47506	N/A	Campylobacter jejuni ACP85	48	Poultry	noIE1	noIE2	noIE3	noT6	noIE4	noICE	no42	noTet	noVir
1678	J3599	ST-48	30484	N/A	Campylobacter jejuni OXC8795	48	Human	noIE1	noIE2	noIE3	noT6	noIE4	noICE	no42	noTet	noVir
1679	J4000	ST-48	33316	N/A	Campylobacter jejuni H151620286	48	NoSource	noIE1	noIE2	noIE3	noT6	noIE4	noICE	no42	noTet	noVir
1680	J1301	ST-48	22321	N/A	Campylobacter jejuni OXC7280	48	Human	noIE1	noIE2	noIE3	noT6	noIE4	noICE	no42	noTet	noVir
1681	J5717	ST-48	31263	N/A	Campylobacter jejuni OXC9444	48	Human	noIE1	noIE2	noIE3	noT6	noIE4	noICE	no42	noTet	noVir
1682	J0357	ST-48	16206	N/A	Campylobacter jejuni OXC6411	48	Human	noIE1	noIE2	noIE3	noT6	noIE4	noICE	no42	noTet	noVir
1683	J2358	ST-48	24814	N/A	Campylobacter jejuni OXC5228	48	Human	noIE1	noIE2	noIE3	noT6	noIE4	noICE	no42	noTet	noVir
1684	J3905	ST-48	32505	N/A	Campylobacter jejuni H145220883	48	Human	noIE1	noIE2	noIE3	noT6	noIE4	noICE	no42	noTet	noVir
1685	J2728	ST-48	25505	N/A	Campylobacter jejuni OXC8040	48	Human	noIE1	noIE2	noIE3	noT6	noIE4	noICE	no42	noTet	noVir
1686	J0903	ST-48	21361	N/A	Campylobacter jejuni OXC5405	48	Human	noIE1	noIE2	noIE3	noT6	noIE4	noICE	no42	noTet	noVir
1687	J3931	ST-48	32572	N/A	Campylobacter jejuni H150820522	48	NoSource	CJIE1	noIE2	noIE3	noT6	noIE4	ICE1	no42	noTet	noVir
1688	J4092	ST-48	34064	N/A	Campylobacter jejuni H150920715	48	NoSource	CJIE1	noIE2	noIE3	noT6	noIE4	ICE1	no42	noTet	noVir
1689	J4883	ST-48	47719	N/A	Campylobacter jejuni NWC232	48	Human	noIE1	noIE2	noIE3	noT6	noIE4	noICE	no42	noTet	noVir
1690	J4004	ST-48	33904	N/A	Campylobacter jejuni H152000417	48	NoSource	noIE1	noIE2	noIE3	noT6	noIE4	noICE	no42	pTet	noVir
1691	J0728	ST-48	18469	N/A	Campylobacter jejuni OXC4779	48	Human	noIE1	noIE2	noIE3	noT6	noIE4	noICE	no42	pTet	noVir
1692	J1145	ST-48	22149	N/A	Campylobacter jejuni OXC4813	48	Human	noIE1	noIE2	noIE3	noT6	noIE4	noICE	no42	pTet	noVir
1693	J2826	ST-48	25624	N/A	Campylobacter jejuni OXC7483	48	Human	noIE1	noIE2	noIE3	noT6	noIE4	noICE	no42	noTet	noVir
1694	J3595	ST-48	30480	N/A	Campylobacter jejuni OXC8791	48	Human	CJIE1	noIE2	noIE3	noT6	noIE4	noICE	no42	noTet	noVir
1695	J3702	ST-48	30603	N/A	Campylobacter jejuni OXC8920	48	Human	CJIE1	noIE2	noIE3	noT6	noIE4	noICE	no42	noTet	noVir
1696	J5776	ST-48	31328	N/A	Campylobacter jejuni OXC9509	48	Human	CJIE1	noIE2	noIE3	noT6	noIE4	noICE	no42	noTet	noVir
1697	J4829	ST-48	43841	N/A	Campylobacter jejuni NWC179	48	Human	CJIE1	noIE2	noIE3	noT6	noIE4	noICE	no42	noTet	noVir
1698	J6106	ST-48	32940	N/A	Campylobacter jejuni OXC9884	48	Human	noIE1	noIE2	noIE3	noT6	noIE4	noICE	no42	noTet	noVir
1699	J5157	ST-48	43860	N/A	Campylobacter jejuni OXC10111	48	Human	CJIE1	noIE2	noIE3	noT6	noIE4	noICE	no42	noTet	noVir
1700	J4753	ST-48	43823	N/A	Campylobacter jejuni NWC102	48	Human	noIE1	noIE2	noIE3	noT6	noIE4	noICE	no42	noTet	noVir
1701	J2735	ST-48	25514	N/A	Campylobacter jejuni OXC8064	48	Human	noIE1	noIE2	noIE3	noT6	noIE4	ICE1	pCC42	noTet	noVir
1702	J3462	ST-48	29039	N/A	Campylobacter jejuni OXC8710	48	Human	noIE1	noIE2	noIE3	noT6	noIE4	noICE	no42	noTet	noVir
1703	J5191	ST-48	47713	N/A	Campylobacter jejuni OXC10153	48	Human	noIE1	noIE2	noIE3	noT6	noIE4	noICE	no42	pTet	noVir
1704	J5865	ST-48	31425	N/A	Campylobacter jejuni OXC9606	844	Human	noIE1	noIE2	noIE3	noT6	noIE4	noICE	no42	noTet	noVir
1705	J6181	ST-48	34509	N/A	Campylobacter jejuni OXC9977	844	Human	noIE1	noIE2	noIE3	noT6	noIE4	noICE	no42	noTet	noVir
1706	J5227	ST-48	47885	N/A	Campylobacter jejuni OXC10191	48	Human	noIE1	noIE2	noIE3	noT6	noIE4	noICE	no42	pTet	noVir
1707	J0181	ST-48	12884	N/A	Campylobacter jejuni OXC6549	48	Human	noIE1	noIE2	noIE3	noT6	noIE4	noICE	no42	noTet	noVir
1708	J2022	ST-48	24324	N/A	Campylobacter jejuni ARI-1129-R	48	NoSource	noIE1	noIE2	noIE3	noT6	noIE4	noICE	no42	noTet	noVir
1709	J2771	ST-48	25557	N/A	Campylobacter jejuni OXC8124	48	Human	noIE1	noIE2	noIE3	noT6	noIE4	noICE	no42	noTet	noVir
1710	J0766	ST-48	21146	N/A	Campylobacter jejuni OXC6973	48	Human	noIE1	noIE2	noIE3	noT6	noIE4	noICE	no42	noTet	noVir
1711	J1110	ST-48	22112	N/A	Campylobacter jejuni OXC6917	48	Human	noIE1	noIE2	noIE3	noT6	noIE4	noICE	no42	noTet	noVir
1712	J1226	ST-48	22235	N/A	Campylobacter jejuni OXC7050	48	Human	noIE1	noIE2	noIE3	noT6	noIE4	noICE	no42	noTet	noVir
1713	J5175	ST-48	47361	N/A	Campylobacter jejuni OXC10133	48	Human	CJIE1	noIE2	noIE3	noT6	noIE4	noICE	no42	noTet	noVir
1714	J5179	ST-48	47353	N/A	Campylobacter jejuni OXC10137	48	Human	CJIE1	noIE2	noIE3	noT6	noIE4	noICE	no42	noTet	noVir
1715	J1393	ST-48	22699	N/A	Campylobacter jejuni OXC7208	48	Human	noIE1	noIE2	noIE3	noT6	noIE4	noICE	no42	pTet	noVir
1716	J1650	ST-48	23609	N/A	Campylobacter jejuni OXC5874	48	Human	noIE1	noIE2	noIE3	noT6	noIE4	noICE	no42	noTet	noVir
1717	J1837	ST-48	24014	N/A	Campylobacter jejuni OXC7486	48	Human	noIE1	noIE2	noIE3	noT6	noIE4	noICE	no42	noTet	noVir
1718	J2396	ST-48	24904	N/A	Campylobacter jejuni OXC7647	48	Human	noIE1	noIE2	noIE3	noT6	noIE4	noICE	no42	noTet	noVir
1719	J2219	ST-48	24671	N/A	Campylobacter jejuni OXC4988	48	Human	noIE1	noIE2	noIE3	noT6	noIE4	noICE	no42	noTet	noVir
1720	J3025	ST-48	27934	N/A	Campylobacter jejuni OXC8232	48	Human	noIE1	noIE2	noIE3	noT6	noIE4	noICE	no42	noTet	noVir
1721	J0521	ST-48	18205	N/A	Campylobacter jejuni OXC6648	48	Human	CJIE1	noIE2	noIE3	noT6	noIE4	noICE	no42	noTet	noVir
1722	J0524	ST-48	18209	N/A	Campylobacter jejuni OXC6652	48	Human	CJIE1	noIE2	noIE3	noT6	noIE4	noICE	no42	noTet	noVir
1723	J1076	ST-48	21600	N/A	Campylobacter jejuni OXC6881	48	Human	CJIE1	noIE2	noIE3	noT6	noIE4	noICE	no42	noTet	noVir
1724	J0866	ST-48	21318	N/A	Campylobacter jejuni OXC5334	48	Human	CJIE1	noIE2	noIE3	noT6	noIE4	noICE	no42	noTet	noVir
1725	J5924	ST-48	31490	N/A	Campylobacter jejuni OXC9671	48	Human	CJIE1	noIE2	noIE3	noT6	noIE4	noICE	no42	noTet	noVir
1726	J1819	ST-48	23994	N/A	Campylobacter jejuni OXC7465	48	Human	noIE1	noIE2	noIE3	noT6	noIE4	noICE	no42	noTet	noVir
1727	J0081	ST-48	35286	AIOB01	Campylobacter jejuni LMG-23218	48	Poultry	noIE1	noIE2	noIE3	noT6	noIE4	noICE	no42	pTet	noVir
1728	J2369	ST-48	24826	N/A	Campylobacter jejuni OXC5244	48	Human	CJIE1	noIE2	noIE3	noT6	noIE4	noICE	no42	noTet	noVir
1729	J3200	ST-48	28623	N/A	Campylobacter jejuni OXC8432	48	Human	noIE1	noIE2	noIE3	noT6	noIE4	noICE	pCC42	pTet	noVir
1730	J3780	ST-48	31013	N/A	Campylobacter jejuni H143900546	48	Human	noIE1	noIE2	noIE3	noT6	noIE4	noICE	no42	noTet	noVir
1731	J3783	ST-48	31016	N/A	Campylobacter jejuni H143900545	48	Human	noIE1	noIE2	noIE3	noT6	noIE4	noICE	no42	noTet	noVir
1732	J1391	ST-48	22697	N/A	Campylobacter jejuni OXC7206	48	Human	noIE1	noIE2	noIE3	noT6	noIE4	noICE	no42	pTet	noVir
1733	J2367	ST-48	24824	N/A	Campylobacter jejuni OXC5242	48	Human	CJIE1	noIE2	noIE3	noT6	noIE4	noICE	no42	noTet	noVir
1734	J3006	ST-48	27911	N/A	Campylobacter jejuni OXC8206	48	Human	noIE1	noIE2	noIE3	noT6	noIE4	ICE1	no42	noTet	noVir
1735	J1035	ST-48	21556	N/A	Campylobacter jejuni OXC6837	48	Human	noIE1	noIE2	noIE3	noT6	noIE4	noICE	no42	pTet	noVir
1736	J0239	ST-48	16069	N/A	Campylobacter jejuni OXC6272	844	Human	noIE1	noIE2	noIE3	noT6	noIE4	noICE	no42	pTet	noVir
1737	J2310	ST-48	24764	N/A	Campylobacter jejuni OXC5150	48	Human	noIE1	noIE2	noIE3	noT6	noIE4	noICE	no42	noTet	noVir
1738	J4485	ST-48	47954	N/A	Campylobacter jejuni ACP539	48	Poultry	noIE1	noIE2	noIE3	noT6	noIE4	noICE	no42	noTet	noVir
1739	J5023	ST-48	43693	N/A	Campylobacter jejuni NWC62	48	Human	noIE1	noIE2	noIE3	noT6	noIE4	noICE	no42	noTet	noVir
1740	J4960	ST-48	47509	N/A	Campylobacter jejuni NWC305	48	Human	CJIE1	noIE2	noIE3	noT6	noIE4	noICE	no42	noTet	noVir
1741	J4969	ST-48	47886	N/A	Campylobacter jejuni NWC313	48	Human	CJIE1	noIE2	noIE3	noT6	noIE4	noICE	no42	noTet	noVir
1742	J3728	ST-48	30631	N/A	Campylobacter jejuni OXC8948	492	Human	noIE1	noIE2	noIE3	noT6	noIE4	noICE	no42	noTet	noVir
1743	J3659	ST-48	30555	N/A	Campylobacter jejuni OXC8869	48	Human	noIE1	noIE2	noIE3	noT6	noIE4	noICE	no42	pTet	noVir
1744	J2754	ST-48	25536	N/A	Campylobacter jejuni OXC8120	48	Human	noIE1	noIE2	noIE3	noT6	noIE4	ICE1	no42	noTet	noVir
1745	J4978	ST-48	47918	N/A	Campylobacter jejuni NWC323	48	Human	noIE1	noIE2	noIE3	noT6	noIE4	noICE	no42	noTet	noVir
1746	J6058	ST-48	32879	N/A	Campylobacter jejuni OXC9823	48	Human	noIE1	noIE2	noIE3	noT6	noIE4	noICE	no42	noTet	noVir
1747	J6170	ST-48	34497	N/A	Campylobacter jejuni OXC9965	48	Human	noIE1	noIE2	noIE3	noT6	noIE4	noICE	no42	noTet	noVir
1748	J3402	ST-48	28966	N/A	Campylobacter jejuni OXC8652	48	Human	noIE1	noIE2	noIE3	noT6	noIE4	noICE	no42	noTet	noVir
1749	J2182	ST-48	24618	N/A	Campylobacter jejuni OXC7821	48	Human	noIE1	noIE2	noIE3	noT6	noIE4	noICE	no42	noTet	noVir
1750	J5801	ST-48	31355	N/A	Campylobacter jejuni OXC9536	48	Human	CJIE1	noIE2	noIE3	noT6	noIE4	ICE1	no42	noTet	noVir
1751	J0562	ST-48	18250	N/A	Campylobacter jejuni OXC6693	48	Human	noIE1	noIE2	noIE3	noT6	noIE4	noICE	pCC42	pTet	noVir
1752	J3366	ST-48	28928	N/A	Campylobacter jejuni OXC8595	48	Human	noIE1	noIE2	noIE3	noT6	noIE4	ICE1	no42	noTet	noVir
1753	J3420	ST-48	28987	N/A	Campylobacter jejuni OXC8612	48	Human	noIE1	noIE2	noIE3	noT6	noIE4	ICE1	no42	noTet	noVir
1754	J5591	ST-48	30972	N/A	Campylobacter jejuni OXC9299	48	Human	noIE1	noIE2	noIE3	noT6	noIE4	noICE	no42	noTet	noVir
1755	J1756	ST-48	23921	N/A	Campylobacter jejuni OXC7383	48	Human	noIE1	noIE2	noIE3	noT6	noIE4	noICE	no42	noTet	noVir
1756	J1943	ST-48	24128	N/A	Campylobacter jejuni OXC7524	48	Human	noIE1	noIE2	noIE3	noT6	noIE4	noICE	no42	noTet	noVir
1757	J1184	ST-48	22192	N/A	Campylobacter jejuni OXC7005	48	Human	noIE1	noIE2	noIE3	noT6	noIE4	noICE	no42	pTet	noVir
1758	J4817	ST-48	43872	N/A	Campylobacter jejuni NWC168	48	Human	noIE1	noIE2	noIE3	noT6	noIE4	noICE	no42	noTet	noVir
1759	J5039	ST-48	43701	N/A	Campylobacter jejuni NWC78	48	Human	noIE1	noIE2	noIE3	noT6	noIE4	noICE	no42	noTet	noVir
1760	J5650	ST-48	31186	N/A	Campylobacter jejuni OXC9367	48	Human	noIE1	noIE2	noIE3	noT6	noIE4	noICE	no42	noTet	noVir
1761	J5867	ST-48	31427	N/A	Campylobacter jejuni OXC9608	48	Human	noIE1	noIE2	noIE3	noT6	noIE4	noICE	no42	pTet	noVir
1762	J3900	ST-48	32500	N/A	Campylobacter jejuni H145100594	48	Human	CJIE1	noIE2	noIE3	noT6	noIE4	noICE	no42	noTet	noVir
1763	J1291	ST-48	22310	N/A	Campylobacter jejuni OXC7269	48	Human	noIE1	noIE2	noIE3	noT6	noIE4	noICE	no42	pTet	noVir
1764	J0366	ST-48	16216	N/A	Campylobacter jejuni OXC6421	48	Human	CJIE1	noIE2	noIE3	noT6	noIE4	noICE	no42	pTet	noVir
1765	J0807	ST-48	21194	N/A	Campylobacter jejuni OXC7112	48	Human	noIE1	noIE2	noIE3	noT6	noIE4	noICE	no42	noTet	noVir
1766	J0842	ST-48	21232	N/A	Campylobacter jejuni OXC7151	48	Human	noIE1	noIE2	noIE3	noT6	noIE4	noICE	no42	noTet	noVir
1767	J0719	ST-48	18460	N/A	Campylobacter jejuni OXC4767	48	Human	noIE1	noIE2	noIE3	noT6	noIE4	noICE	no42	pTet	noVir
1768	J3697	ST-48	30598	N/A	Campylobacter jejuni OXC8915	48	Human	noIE1	noIE2	noIE3	noT6	noIE4	noICE	no42	noTet	noVir
1769	J0236	ST-48	16066	N/A	Campylobacter jejuni OXC6269	48	Human	noIE1	noIE2	noIE3	noT6	noIE4	noICE	pCC42	pTet	noVir
1770	J1139	ST-48	22143	N/A	Campylobacter jejuni OXC4803	48	Human	CJIE1	noIE2	noIE3	noT6	noIE4	noICE	no42	noTet	noVir
1771	J2824	ST-48	25622	N/A	Campylobacter jejuni OXC7435	48	Human	CJIE1	noIE2	noIE3	noT6	noIE4	noICE	no42	noTet	noVir
1772	J1898	ST-48	24080	N/A	Campylobacter jejuni OXC4630	48	Human	CJIE1	noIE2	noIE3	noT6	noIE4	noICE	no42	noTet	noVir
1773	J0935	ST-48	21394	N/A	Campylobacter jejuni OXC5456	48	Human	CJIE1	noIE2	noIE3	noT6	noIE4	noICE	no42	noTet	noVir
1774	J1550	ST-48	23493	N/A	Campylobacter jejuni OXC5484	48	Human	CJIE1	noIE2	noIE3	noT6	noIE4	noICE	no42	noTet	noVir
1775	J2880	ST-48	25970	N/A	Campylobacter jejuni Dg15b	48	Animal	CJIE1	noIE2	noIE3	noT6	noIE4	noICE	no42	noTet	noVir
1776	J1005	ST-48	21472	N/A	Campylobacter jejuni OXC5745	48	Human	CJIE1	noIE2	noIE3	noT6	noIE4	noICE	no42	noTet	noVir
1777	J0949	ST-48	21409	N/A	Campylobacter jejuni OXC5477	48	Human	CJIE1	noIE2	noIE3	noT6	noIE4	noICE	no42	noTet	noVir
1778	J1696	ST-48	23658	N/A	Campylobacter jejuni OXC5483	48	Human	CJIE1	noIE2	noIE3	noT6	noIE4	noICE	no42	noTet	noVir
1779	J1706	ST-48	23669	N/A	Campylobacter jejuni OXC5861	48	Human	CJIE1	noIE2	noIE3	noT6	noIE4	noICE	no42	noTet	noVir
1780	J3583	ST-48	30466	N/A	Campylobacter jejuni OXC8777	48	Human	CJIE1	noIE2	noIE3	noT6	noIE4	noICE	no42	noTet	noVir
1781	J5932	ST-48	31499	N/A	Campylobacter jejuni OXC9680	48	Human	CJIE1	noIE2	noIE3	noT6	noIE4	noICE	no42	noTet	noVir
1782	J0810	ST-48	21197	N/A	Campylobacter jejuni OXC7115	48	Human	CJIE1	noIE2	noIE3	noT6	noIE4	noICE	no42	noTet	noVir
1783	J0806	ST-48	21193	N/A	Campylobacter jejuni OXC7111	48	Human	CJIE1	noIE2	noIE3	noT6	noIE4	noICE	no42	noTet	noVir
1784	J4965	ST-48	43660	N/A	Campylobacter jejuni NWC31	48	Human	CJIE1	noIE2	noIE3	noT6	noIE4	noICE	no42	noTet	noVir
1785	J5016	ST-48	43638	N/A	Campylobacter jejuni NWC53	48	Human	CJIE1	noIE2	noIE3	noT6	noIE4	noICE	no42	noTet	noVir
1786	J0879	ST-48	21333	N/A	Campylobacter jejuni OXC5358	48	Human	CJIE1	noIE2	noIE3	noT6	noIE4	noICE	no42	noTet	noVir
1787	J2438	ST-48	24955	N/A	Campylobacter jejuni OXC7709	48	Human	CJIE1	noIE2	noIE3	noT6	noIE4	noICE	no42	noTet	noVir
1788	J0921	ST-48	21379	N/A	Campylobacter jejuni OXC5433	48	Human	CJIE1	noIE2	noIE3	noT6	noIE4	noICE	no42	noTet	noVir
1789	J5658	ST-48	31196	N/A	Campylobacter jejuni OXC9377	48	Human	noIE1	noIE2	noIE3	noT6	noIE4	noICE	no42	noTet	noVir
1790	J1300	ST-48	22320	N/A	Campylobacter jejuni OXC7279	48	Human	noIE1	noIE2	noIE3	noT6	noIE4	noICE	no42	noTet	noVir
1791	J4866	ST-48	47341	N/A	Campylobacter jejuni NWC216	48	Human	noIE1	noIE2	noIE3	noT6	noIE4	noICE	no42	noTet	noVir
1792	J5003	ST-48	43652	N/A	Campylobacter jejuni NWC39	48	Human	noIE1	noIE2	noIE3	noT6	noIE4	noICE	no42	noTet	noVir
1793	J4919	ST-48	47747	N/A	Campylobacter jejuni NWC267	48	Human	noIE1	noIE2	noIE3	noT6	noIE4	noICE	no42	noTet	noVir
1794	J1368	ST-48	22672	N/A	Campylobacter jejuni OXC7181	48	Human	noIE1	noIE2	noIE3	noT6	noIE4	noICE	no42	noTet	noVir
1795	J0349	ST-48	16198	N/A	Campylobacter jejuni OXC6403	48	Human	noIE1	noIE2	noIE3	noT6	noIE4	ICE1	no42	noTet	noVir
1796	J4819	ST-48	43621	N/A	Campylobacter jejuni NWC17	48	Human	noIE1	noIE2	noIE3	noT6	noIE4	noICE	no42	noTet	noVir
1797	J5053	ST-48	43829	N/A	Campylobacter jejuni NWC93	48	Human	noIE1	noIE2	noIE3	noT6	noIE4	noICE	no42	noTet	noVir
1798	J4891	ST-48	43622	N/A	Campylobacter jejuni NWC24	48	Human	noIE1	noIE2	noIE3	noT6	noIE4	noICE	no42	noTet	noVir
1799	J3916	ST-48	32546	N/A	Campylobacter jejuni H150660524	48	NoSource	noIE1	noIE2	noIE3	noT6	noIE4	noICE	no42	noTet	noVir
1800	J3927	ST-48	32568	N/A	Campylobacter jejuni H150800839	48	NoSource	noIE1	noIE2	noIE3	noT6	noIE4	noICE	no42	noTet	noVir
1801	J4830	ST-48	43861	N/A	Campylobacter jejuni NWC180	48	Human	noIE1	noIE2	noIE3	noT6	noIE4	noICE	no42	noTet	noVir
1802	J3270	ST-48	28700	N/A	Campylobacter jejuni OXC8509	48	Human	noIE1	noIE2	noIE3	noT6	noIE4	noICE	no42	pTet	noVir
1803	J1111	ST-48	22113	N/A	Campylobacter jejuni OXC6918	48	Human	noIE1	noIE2	noIE3	noT6	noIE4	noICE	pCC42	pTet	noVir
1804	J2251	ST-48	24704	N/A	Campylobacter jejuni OXC5038	48	Human	noIE1	noIE2	noIE3	noT6	noIE4	noICE	no42	noTet	noVir
1805	J2329	ST-48	24783	N/A	Campylobacter jejuni OXC5188	5183	Human	CJIE1	noIE2	noIE3	noT6	noIE4	noICE	no42	noTet	noVir
1806	J1815	ST-48	23990	N/A	Campylobacter jejuni OXC7461	48	Human	noIE1	noIE2	noIE3	noT6	noIE4	noICE	no42	pTet	pVir
1807	J3277	ST-48	28708	N/A	Campylobacter jejuni OXC8517	48	Human	noIE1	noIE2	noIE3	noT6	noIE4	noICE	no42	noTet	noVir
1808	J5362	ST-48	30699	N/A	Campylobacter jejuni OXC9020	48	Human	noIE1	noIE2	noIE3	noT6	noIE4	noICE	no42	noTet	noVir
1809	J6104	ST-48	32937	N/A	Campylobacter jejuni OXC9881	48	Human	noIE1	noIE2	noIE3	noT6	noIE4	noICE	no42	noTet	noVir
1810	J0971	ST-48	21435	N/A	Campylobacter jejuni OXC5694	48	Human	noIE1	noIE2	noIE3	noT6	noIE4	noICE	no42	noTet	noVir
1811	J1578	ST-48	23525	N/A	Campylobacter jejuni OXC5640	48	Human	noIE1	noIE2	noIE3	noT6	noIE4	noICE	no42	noTet	noVir
1812	J1575	ST-48	23522	N/A	Campylobacter jejuni OXC5636	48	Human	noIE1	noIE2	noIE3	noT6	noIE4	noICE	no42	noTet	noVir
1813	J1131	ST-48	22135	N/A	Campylobacter jejuni OXC4792	5359	Human	noIE1	noIE2	noIE3	noT6	noIE4	noICE	no42	noTet	noVir
1814	J1136	ST-48	22140	N/A	Campylobacter jejuni OXC4799	5359	Human	noIE1	noIE2	noIE3	noT6	noIE4	noICE	no42	noTet	noVir
1815	J1897	ST-48	24079	N/A	Campylobacter jejuni OXC4629	48	Human	noIE1	noIE2	noIE3	noT6	noIE4	noICE	no42	noTet	noVir
1816	J0830	ST-48	21220	N/A	Campylobacter jejuni OXC7139	48	Human	noIE1	noIE2	noIE3	noT6	noIE4	ICE1	no42	noTet	noVir
1817	J0698	ST-48	18437	N/A	Campylobacter jejuni OXC4734	48	Human	noIE1	noIE2	noIE3	noT6	noIE4	noICE	no42	noTet	noVir
1818	J3393	ST-48	28956	N/A	Campylobacter jejuni OXC8640	2248	Human	noIE1	noIE2	noIE3	noT6	noIE4	noICE	no42	noTet	noVir
[truncated: 4,011 more rows]
